# Supplementary material for: Oxa-Iboga alkaloids lack cardiac risk and disrupt opioid use in animal models
Source: Nat Commun. 2024 Sep 20;15:8118. doi: 10.1038/s41467-024-51856-y (PMC11415492; doi:10.1038/s41467-024-51856-y)
Supplement: Supplementary file 4 — Supplementary Dataset 1 [file 41467_2024_51856_MOESM4_ESM.cif]

 
data_vh513 
  
_audit_creation_method            'SHELXL-2014/7' 
_shelx_SHELXL_version_number      '2014/7' 
_chemical_name_systematic         ? 
_chemical_name_common             ? 
_chemical_melting_point           ? 
_chemical_formula_moiety          ? 
_chemical_formula_sum 
 'C20 H25 N O2' 
_chemical_formula_weight          311.41 
  
loop_ 
 _atom_type_symbol 
 _atom_type_description 
 _atom_type_scat_dispersion_real 
 _atom_type_scat_dispersion_imag 
 _atom_type_scat_source 
 'C'  'C'   0.0033   0.0016 
 'International Tables Vol C Tables 4.2.6.8 and 6.1.1.4' 
 'H'  'H'   0.0000   0.0000 
 'International Tables Vol C Tables 4.2.6.8 and 6.1.1.4' 
 'N'  'N'   0.0061   0.0033 
 'International Tables Vol C Tables 4.2.6.8 and 6.1.1.4' 
 'O'  'O'   0.0106   0.0060 
 'International Tables Vol C Tables 4.2.6.8 and 6.1.1.4' 
  
_space_group_crystal_system       monoclinic 
_space_group_IT_number            14 
_space_group_name_H-M_alt         'P 21/n' 
_space_group_name_Hall            '-P 2yn' 
  
_shelx_space_group_comment 
; 
The symmetry employed for this shelxl refinement is uniquely defined 
by the following loop, which should always be used as a source of 
symmetry information in preference to the above space-group names. 
They are only intended as comments. 
; 
  
loop_ 
 _space_group_symop_operation_xyz 
 'x, y, z' 
 '-x+1/2, y+1/2, -z+1/2' 
 '-x, -y, -z' 
 'x-1/2, -y-1/2, z-1/2' 
  
_cell_length_a                    10.9618(18) 
_cell_length_b                    8.4800(14) 
_cell_length_c                    17.660(3) 
_cell_angle_alpha                 90 
_cell_angle_beta                  97.742(3) 
_cell_angle_gamma                 90 
_cell_volume                      1626.6(5) 
_cell_formula_units_Z             4 
_cell_measurement_temperature     150(2) 
_cell_measurement_reflns_used     9908 
_cell_measurement_theta_min       2.33 
_cell_measurement_theta_max       30.55 
  
_exptl_crystal_description        block 
_exptl_crystal_colour             colorless 
_exptl_crystal_density_meas       ? 
_exptl_crystal_density_method     ? 
_exptl_crystal_density_diffrn     1.272 
_exptl_crystal_F_000              672 
_exptl_transmission_factor_min    ? 
_exptl_transmission_factor_max    ? 
_exptl_crystal_size_max           0.430 
_exptl_crystal_size_mid           0.110 
_exptl_crystal_size_min           0.070 
_exptl_absorpt_coefficient_mu     0.081 
_shelx_estimated_absorpt_T_min    0.966 
_shelx_estimated_absorpt_T_max    0.994 
_exptl_absorpt_correction_type    empirical 
_exptl_absorpt_correction_T_min   0.6785 
_exptl_absorpt_correction_T_max   0.7461 
_exptl_absorpt_process_details    sadabs
_exptl_absorpt_special_details    ? 
_diffrn_ambient_temperature       150(2) 
_diffrn_radiation_wavelength      0.71073 
_diffrn_radiation_type            MoK\a 
_diffrn_source                    ? 
_diffrn_measurement_device_type   'Bruker APEX-II CCD' 
_diffrn_measurement_method        '\f and \w scans' 
_diffrn_detector_area_resol_mean  ? 
_diffrn_reflns_number             25983 
_diffrn_reflns_av_unetI/netI      0.0328 
_diffrn_reflns_av_R_equivalents   0.0432 
_diffrn_reflns_limit_h_min        -15 
_diffrn_reflns_limit_h_max        15 
_diffrn_reflns_limit_k_min        -12 
_diffrn_reflns_limit_k_max        12 
_diffrn_reflns_limit_l_min        -25 
_diffrn_reflns_limit_l_max        25 
_diffrn_reflns_theta_min          2.069 
_diffrn_reflns_theta_max          30.566 
_diffrn_reflns_theta_full         25.000 
_diffrn_measured_fraction_theta_max   1.000 
_diffrn_measured_fraction_theta_full  1.000 
_diffrn_reflns_Laue_measured_fraction_max    1.000 
_diffrn_reflns_Laue_measured_fraction_full   1.000 
_diffrn_reflns_point_group_measured_fraction_max   1.000 
_diffrn_reflns_point_group_measured_fraction_full  1.000 
_reflns_number_total              4982 
_reflns_number_gt                 3804 
_reflns_threshold_expression      'I > 2\s(I)' 
_reflns_Friedel_coverage          0.000 
_reflns_Friedel_fraction_max      . 
_reflns_Friedel_fraction_full     . 
  
_reflns_special_details 
; 
 Reflections were merged by SHELXL according to the crystal 
 class for the calculation of statistics and refinement. 
  
 _reflns_Friedel_fraction is defined as the number of unique 
 Friedel pairs measured divided by the number that would be 
 possible theoretically, ignoring centric projections and 
 systematic absences. 
; 
  
_computing_data_collection        'Bruker APEX2' 
_computing_cell_refinement        'Bruker SAINT' 
_computing_data_reduction         'Bruker SAINT' 
_computing_structure_solution     'SHELXS-97 (Sheldrick 2008)' 
_computing_structure_refinement 'SHELXL-2014/7 (Sheldrick, 2014)' 
_computing_molecular_graphics     'Bruker SHELXTL' 
_computing_publication_material   'Bruker SHELXTL' 
_refine_special_details           ? 
_refine_ls_structure_factor_coef  Fsqd 
_refine_ls_matrix_type            full 
_refine_ls_weighting_scheme       calc 
_refine_ls_weighting_details 
'w=1/[\s^2^(Fo^2^)+(0.0600P)^2^+0.3457P] where P=(Fo^2^+2Fc^2^)/3' 
_atom_sites_solution_primary      ? 
_atom_sites_solution_secondary    ? 
_atom_sites_solution_hydrogens    geom 
_refine_ls_hydrogen_treatment     constr 
_refine_ls_extinction_method      none 
_refine_ls_extinction_coef        . 
_refine_ls_number_reflns          4982 
_refine_ls_number_parameters      210 
_refine_ls_number_restraints      0 
_refine_ls_R_factor_all           0.0625 
_refine_ls_R_factor_gt            0.0441 
_refine_ls_wR_factor_ref          0.1217 
_refine_ls_wR_factor_gt           0.1100 
_refine_ls_goodness_of_fit_ref    1.045 
_refine_ls_restrained_S_all       1.045 
_refine_ls_shift/su_max           0.001 
_refine_ls_shift/su_mean          0.000 
  
loop_ 
 _atom_site_label 
 _atom_site_type_symbol 
 _atom_site_fract_x 
 _atom_site_fract_y 
 _atom_site_fract_z 
 _atom_site_U_iso_or_equiv 
 _atom_site_adp_type 
 _atom_site_occupancy 
 _atom_site_site_symmetry_order 
 _atom_site_calc_flag 
 _atom_site_refinement_flags_posn 
 _atom_site_refinement_flags_adp 
 _atom_site_refinement_flags_occupancy 
 _atom_site_disorder_assembly 
 _atom_site_disorder_group 
O1 O 0.11441(7) 0.91281(9) 0.18710(5) 0.02114(18) Uani 1 1 d . . . . . 
O2 O -0.22732(7) 1.26720(10) 0.00745(5) 0.02585(19) Uani 1 1 d . . . . . 
N N 0.48410(8) 1.02703(11) 0.13031(5) 0.01749(18) Uani 1 1 d . . . . . 
C1 C 0.22324(10) 0.96896(13) 0.16434(6) 0.0188(2) Uani 1 1 d . . . . . 
C2 C 0.51216(11) 1.13361(14) 0.19627(6) 0.0232(2) Uani 1 1 d . . . . . 
H2A H 0.4460 1.2130 0.1963 0.028 Uiso 1 1 calc R U . . . 
H2B H 0.5906 1.1896 0.1933 0.028 Uiso 1 1 calc R U . . . 
C3 C 0.41382(10) 1.09982(13) 0.06310(6) 0.0202(2) Uani 1 1 d . . . . . 
H3A H 0.3969 1.0174 0.0234 0.024 Uiso 1 1 calc R U . . . 
H3B H 0.4672 1.1797 0.0432 0.024 Uiso 1 1 calc R U . . . 
C4 C 0.29092(10) 1.17976(14) 0.07263(7) 0.0217(2) Uani 1 1 d . . . . . 
H4A H 0.3090 1.2770 0.1031 0.026 Uiso 1 1 calc R U . . . 
H4B H 0.2505 1.2120 0.0214 0.026 Uiso 1 1 calc R U . . . 
C5 C 0.20100(10) 1.08284(13) 0.11000(6) 0.0182(2) Uani 1 1 d . . . . . 
C6 C 0.06840(10) 1.10107(13) 0.09624(6) 0.0177(2) Uani 1 1 d . . . . . 
C7 C -0.01238(10) 1.19625(13) 0.04756(6) 0.0194(2) Uani 1 1 d . . . . . 
H7A H 0.0176 1.2694 0.0138 0.023 Uiso 1 1 calc R U . . . 
C8 C -0.13768(10) 1.17964(13) 0.05056(6) 0.0201(2) Uani 1 1 d . . . . . 
C9 C -0.18316(10) 1.07092(14) 0.09990(7) 0.0223(2) Uani 1 1 d . . . . . 
H9A H -0.2694 1.0623 0.1004 0.027 Uiso 1 1 calc R U . . . 
C10 C -0.10383(10) 0.97614(14) 0.14779(7) 0.0226(2) Uani 1 1 d . . . . . 
H10A H -0.1335 0.9019 0.1812 0.027 Uiso 1 1 calc R U . . . 
C11 C 0.02098(10) 0.99482(13) 0.14456(6) 0.0191(2) Uani 1 1 d . . . . . 
C12 C 0.52227(11) 1.03481(14) 0.26906(6) 0.0229(2) Uani 1 1 d . . . . . 
H12A H 0.5564 1.1002 0.3141 0.027 Uiso 1 1 calc R U . . . 
C13 C 0.60776(11) 0.89536(15) 0.26007(7) 0.0244(2) Uani 1 1 d . . . . . 
H13A H 0.6270 0.8394 0.3094 0.029 Uiso 1 1 calc R U . . . 
H13B H 0.6859 0.9338 0.2445 0.029 Uiso 1 1 calc R U . . . 
C14 C 0.33549(10) 0.89027(13) 0.20421(6) 0.0189(2) Uani 1 1 d . . . . . 
H14A H 0.3114 0.7817 0.2185 0.023 Uiso 1 1 calc R U . . . 
C15 C 0.39328(11) 0.97540(15) 0.27901(6) 0.0237(2) Uani 1 1 d . . . . . 
H15A H 0.3407 1.0653 0.2899 0.028 Uiso 1 1 calc R U . . . 
H15B H 0.3986 0.9013 0.3226 0.028 Uiso 1 1 calc R U . . . 
C16 C 0.57833(14) 0.56655(16) 0.10250(9) 0.0368(3) Uani 1 1 d . . . . . 
H16A H 0.6416 0.5205 0.0750 0.055 Uiso 1 1 calc R U . . . 
H16B H 0.5087 0.6018 0.0657 0.055 Uiso 1 1 calc R U . . . 
H16C H 0.5501 0.4871 0.1365 0.055 Uiso 1 1 calc R U . . . 
C17 C 0.63214(11) 0.70687(14) 0.14955(7) 0.0246(2) Uani 1 1 d . . . . . 
H17A H 0.6574 0.7880 0.1145 0.030 Uiso 1 1 calc R U . . . 
H17B H 0.7069 0.6720 0.1831 0.030 Uiso 1 1 calc R U . . . 
C18 C 0.54362(10) 0.78155(13) 0.19882(6) 0.0197(2) Uani 1 1 d . . . . . 
H18A H 0.5064 0.6943 0.2262 0.024 Uiso 1 1 calc R U . . . 
C19 C 0.43722(10) 0.87358(12) 0.15266(6) 0.0174(2) Uani 1 1 d . . . . . 
H19A H 0.4049 0.8125 0.1058 0.021 Uiso 1 1 calc R U . . . 
C20 C -0.18738(12) 1.37713(16) -0.04429(8) 0.0328(3) Uani 1 1 d . . . . . 
H20A H -0.2591 1.4282 -0.0734 0.049 Uiso 1 1 calc R U . . . 
H20B H -0.1400 1.3222 -0.0795 0.049 Uiso 1 1 calc R U . . . 
H20C H -0.1354 1.4571 -0.0158 0.049 Uiso 1 1 calc R U . . . 
  
loop_ 
 _atom_site_aniso_label 
 _atom_site_aniso_U_11 
 _atom_site_aniso_U_22 
 _atom_site_aniso_U_33 
 _atom_site_aniso_U_23 
 _atom_site_aniso_U_13 
 _atom_site_aniso_U_12 
O1 0.0167(4) 0.0224(4) 0.0252(4) 0.0054(3) 0.0062(3) -0.0007(3) 
O2 0.0194(4) 0.0278(4) 0.0295(4) 0.0043(4) 0.0002(3) 0.0027(3) 
N 0.0185(4) 0.0159(4) 0.0183(4) 0.0013(3) 0.0033(3) -0.0012(3) 
C1 0.0156(5) 0.0190(5) 0.0229(5) 0.0008(4) 0.0064(4) -0.0007(4) 
C2 0.0284(6) 0.0185(5) 0.0227(5) -0.0011(4) 0.0033(4) -0.0029(4) 
C3 0.0178(5) 0.0230(5) 0.0206(5) 0.0057(4) 0.0056(4) 0.0019(4) 
C4 0.0184(5) 0.0212(5) 0.0266(6) 0.0078(4) 0.0069(4) 0.0022(4) 
C5 0.0167(5) 0.0180(5) 0.0206(5) 0.0002(4) 0.0051(4) 0.0008(4) 
C6 0.0168(5) 0.0179(5) 0.0191(5) -0.0022(4) 0.0050(4) 0.0006(4) 
C7 0.0204(5) 0.0184(5) 0.0194(5) -0.0014(4) 0.0033(4) -0.0001(4) 
C8 0.0194(5) 0.0204(5) 0.0198(5) -0.0036(4) 0.0005(4) 0.0015(4) 
C9 0.0168(5) 0.0244(5) 0.0257(6) -0.0023(4) 0.0035(4) -0.0016(4) 
C10 0.0199(5) 0.0236(5) 0.0253(6) 0.0013(4) 0.0066(4) -0.0028(4) 
C11 0.0170(5) 0.0194(5) 0.0211(5) -0.0002(4) 0.0030(4) 0.0003(4) 
C12 0.0263(6) 0.0229(5) 0.0190(5) -0.0026(4) 0.0014(4) -0.0015(4) 
C13 0.0216(5) 0.0277(6) 0.0230(5) 0.0012(5) -0.0001(4) 0.0015(4) 
C14 0.0175(5) 0.0177(5) 0.0223(5) 0.0040(4) 0.0055(4) 0.0008(4) 
C15 0.0245(6) 0.0280(6) 0.0194(5) 0.0021(4) 0.0056(4) 0.0043(5) 
C16 0.0384(8) 0.0254(6) 0.0477(8) -0.0095(6) 0.0104(6) 0.0030(5) 
C17 0.0207(5) 0.0226(5) 0.0310(6) 0.0008(5) 0.0051(5) 0.0045(4) 
C18 0.0183(5) 0.0180(5) 0.0229(5) 0.0037(4) 0.0033(4) 0.0014(4) 
C19 0.0168(5) 0.0157(5) 0.0201(5) 0.0002(4) 0.0033(4) -0.0002(4) 
C20 0.0270(6) 0.0293(6) 0.0407(7) 0.0110(6) -0.0001(5) 0.0016(5) 
  
_geom_special_details 
; 
 All esds (except the esd in the dihedral angle between two l.s. planes) 
 are estimated using the full covariance matrix.  The cell esds are taken 
 into account individually in the estimation of esds in distances, angles 
 and torsion angles; correlations between esds in cell parameters are only 
 used when they are defined by crystal symmetry.  An approximate (isotropic) 
 treatment of cell esds is used for estimating esds involving l.s. planes. 
; 
  
loop_ 
 _geom_bond_atom_site_label_1 
 _geom_bond_atom_site_label_2 
 _geom_bond_distance 
 _geom_bond_site_symmetry_2 
 _geom_bond_publ_flag 
O1 C11 1.3746(13) . ? 
O1 C1 1.3931(13) . ? 
O2 C8 1.3765(14) . ? 
O2 C20 1.4154(16) . ? 
N C3 1.4618(14) . ? 
N C19 1.4724(14) . ? 
N C2 1.4736(14) . ? 
C1 C5 1.3601(15) . ? 
C1 C14 1.4906(15) . ? 
C2 C12 1.5259(16) . ? 
C3 C4 1.5375(15) . ? 
C4 C5 1.5026(15) . ? 
C5 C6 1.4494(15) . ? 
C6 C11 1.3891(15) . ? 
C6 C7 1.4034(15) . ? 
C7 C8 1.3888(16) . ? 
C8 C9 1.4052(16) . ? 
C9 C10 1.3854(16) . ? 
C10 C11 1.3860(16) . ? 
C12 C13 1.5304(17) . ? 
C12 C15 1.5332(17) . ? 
C13 C18 1.5463(16) . ? 
C14 C19 1.5380(15) . ? 
C14 C15 1.5626(16) . ? 
C16 C17 1.5239(18) . ? 
C17 C18 1.5254(16) . ? 
C18 C19 1.5420(15) . ? 
  
loop_ 
 _geom_angle_atom_site_label_1 
 _geom_angle_atom_site_label_2 
 _geom_angle_atom_site_label_3 
 _geom_angle 
 _geom_angle_site_symmetry_1 
 _geom_angle_site_symmetry_3 
 _geom_angle_publ_flag 
C11 O1 C1 105.86(8) . . ? 
C8 O2 C20 116.90(9) . . ? 
C3 N C19 115.21(9) . . ? 
C3 N C2 114.45(9) . . ? 
C19 N C2 111.92(9) . . ? 
C5 C1 O1 111.54(9) . . ? 
C5 C1 C14 135.17(10) . . ? 
O1 C1 C14 113.28(9) . . ? 
N C2 C12 108.23(9) . . ? 
N C3 C4 118.10(9) . . ? 
C5 C4 C3 116.31(9) . . ? 
C1 C5 C6 105.92(9) . . ? 
C1 C5 C4 129.23(10) . . ? 
C6 C5 C4 124.78(10) . . ? 
C11 C6 C7 119.46(10) . . ? 
C11 C6 C5 106.12(9) . . ? 
C7 C6 C5 134.41(10) . . ? 
C8 C7 C6 117.64(10) . . ? 
O2 C8 C7 124.07(10) . . ? 
O2 C8 C9 114.23(10) . . ? 
C7 C8 C9 121.70(10) . . ? 
C10 C9 C8 120.88(11) . . ? 
C9 C10 C11 116.77(11) . . ? 
O1 C11 C10 125.91(10) . . ? 
O1 C11 C6 110.55(9) . . ? 
C10 C11 C6 123.54(10) . . ? 
C2 C12 C13 108.24(10) . . ? 
C2 C12 C15 108.27(9) . . ? 
C13 C12 C15 110.19(10) . . ? 
C12 C13 C18 109.13(9) . . ? 
C1 C14 C19 112.32(9) . . ? 
C1 C14 C15 114.04(9) . . ? 
C19 C14 C15 107.41(9) . . ? 
C12 C15 C14 109.27(9) . . ? 
C16 C17 C18 113.95(10) . . ? 
C17 C18 C19 113.74(9) . . ? 
C17 C18 C13 113.20(9) . . ? 
C19 C18 C13 107.11(9) . . ? 
N C19 C14 112.61(9) . . ? 
N C19 C18 108.81(9) . . ? 
C14 C19 C18 106.91(9) . . ? 
  
loop_ 
 _geom_torsion_atom_site_label_1 
 _geom_torsion_atom_site_label_2 
 _geom_torsion_atom_site_label_3 
 _geom_torsion_atom_site_label_4 
 _geom_torsion 
 _geom_torsion_site_symmetry_1 
 _geom_torsion_site_symmetry_2 
 _geom_torsion_site_symmetry_3 
 _geom_torsion_site_symmetry_4 
 _geom_torsion_publ_flag 
C11 O1 C1 C5 0.44(12) . . . . ? 
C11 O1 C1 C14 -179.07(9) . . . . ? 
C3 N C2 C12 151.09(9) . . . . ? 
C19 N C2 C12 17.67(12) . . . . ? 
C19 N C3 C4 76.75(12) . . . . ? 
C2 N C3 C4 -55.12(13) . . . . ? 
N C3 C4 C5 -51.61(14) . . . . ? 
O1 C1 C5 C6 -0.37(12) . . . . ? 
C14 C1 C5 C6 178.99(12) . . . . ? 
O1 C1 C5 C4 176.76(10) . . . . ? 
C14 C1 C5 C4 -3.9(2) . . . . ? 
C3 C4 C5 C1 31.43(17) . . . . ? 
C3 C4 C5 C6 -151.92(11) . . . . ? 
C1 C5 C6 C11 0.16(12) . . . . ? 
C4 C5 C6 C11 -177.14(10) . . . . ? 
C1 C5 C6 C7 -179.41(12) . . . . ? 
C4 C5 C6 C7 3.29(19) . . . . ? 
C11 C6 C7 C8 0.36(16) . . . . ? 
C5 C6 C7 C8 179.88(11) . . . . ? 
C20 O2 C8 C7 1.83(16) . . . . ? 
C20 O2 C8 C9 -179.03(10) . . . . ? 
C6 C7 C8 O2 178.57(10) . . . . ? 
C6 C7 C8 C9 -0.51(16) . . . . ? 
O2 C8 C9 C10 -178.96(10) . . . . ? 
C7 C8 C9 C10 0.20(17) . . . . ? 
C8 C9 C10 C11 0.25(17) . . . . ? 
C1 O1 C11 C10 179.31(11) . . . . ? 
C1 O1 C11 C6 -0.33(12) . . . . ? 
C9 C10 C11 O1 179.99(10) . . . . ? 
C9 C10 C11 C6 -0.41(17) . . . . ? 
C7 C6 C11 O1 179.75(9) . . . . ? 
C5 C6 C11 O1 0.11(12) . . . . ? 
C7 C6 C11 C10 0.10(17) . . . . ? 
C5 C6 C11 C10 -179.54(11) . . . . ? 
N C2 C12 C13 49.30(12) . . . . ? 
N C2 C12 C15 -70.13(12) . . . . ? 
C2 C12 C13 C18 -68.85(12) . . . . ? 
C15 C12 C13 C18 49.37(12) . . . . ? 
C5 C1 C14 C19 -33.10(18) . . . . ? 
O1 C1 C14 C19 146.25(9) . . . . ? 
C5 C1 C14 C15 89.39(16) . . . . ? 
O1 C1 C14 C15 -91.26(11) . . . . ? 
C2 C12 C15 C14 53.19(12) . . . . ? 
C13 C12 C15 C14 -65.01(12) . . . . ? 
C1 C14 C15 C12 -116.13(10) . . . . ? 
C19 C14 C15 C12 9.01(12) . . . . ? 
C16 C17 C18 C19 -71.45(13) . . . . ? 
C16 C17 C18 C13 165.99(11) . . . . ? 
C12 C13 C18 C17 143.31(10) . . . . ? 
C12 C13 C18 C19 17.14(12) . . . . ? 
C3 N C19 C14 -85.41(11) . . . . ? 
C2 N C19 C14 47.64(12) . . . . ? 
C3 N C19 C18 156.25(9) . . . . ? 
C2 N C19 C18 -70.70(11) . . . . ? 
C1 C14 C19 N 64.14(12) . . . . ? 
C15 C14 C19 N -62.03(11) . . . . ? 
C1 C14 C19 C18 -176.41(9) . . . . ? 
C15 C14 C19 C18 57.42(11) . . . . ? 
C17 C18 C19 N -77.49(11) . . . . ? 
C13 C18 C19 N 48.35(11) . . . . ? 
C17 C18 C19 C14 160.63(9) . . . . ? 
C13 C18 C19 C14 -73.52(11) . . . . ? 
  
_refine_diff_density_max    0.434 
_refine_diff_density_min   -0.211 
_refine_diff_density_rms    0.048 
  
_shelx_res_file 
; 
  
    vh513.res created by SHELXL-2014/7 
  
  
TITL VH513 in P2(1)/n 
CELL 0.71073  10.96180   8.48000  17.65970  90.0000  97.7419  90.0000 
ZERR    4.00   0.00180   0.00140   0.00290   0.0000   0.0025   0.0000 
LATT  1 
SYMM 0.5-X, 0.5+Y, 0.5-Z 
SFAC C H N O 
UNIT 80 100 4 8 
TEMP -123.150 
SIZE 0.07 0.11 0.43 
  
L.S. 16 
BOND 
FMAP 2 
PLAN 20 
  
REM EXTI 0.00001 
  
ACTA 50 
WPDB -1 
CONF 
  
REM 15_062, for Vaclav/Sames 
REM from acetonitrile 
  
WGHT    0.060000    0.345700 
FVAR       0.21250 
O1    4    0.114408    0.912809    0.187099    11.00000    0.01670    0.02240 = 
         0.02524    0.00543    0.00616   -0.00073 
O2    4   -0.227323    1.267198    0.007452    11.00000    0.01935    0.02781 = 
         0.02954    0.00429    0.00016    0.00270 
N     3    0.484103    1.027034    0.130312    11.00000    0.01850    0.01588 = 
         0.01834    0.00131    0.00333   -0.00124 
C1    1    0.223239    0.968956    0.164336    11.00000    0.01565    0.01905 = 
         0.02287    0.00079    0.00639   -0.00067 
C2    1    0.512155    1.133608    0.196268    11.00000    0.02839    0.01854 = 
         0.02267   -0.00109    0.00334   -0.00290 
AFIX  23 
H2A   2    0.445962    1.213016    0.196314    11.00000   -1.20000 
H2B   2    0.590609    1.189629    0.193311    11.00000   -1.20000 
AFIX   0 
C3    1    0.413821    1.099816    0.063100    11.00000    0.01779    0.02299 = 
         0.02057    0.00566    0.00563    0.00189 
AFIX  23 
H3A   2    0.396886    1.017405    0.023367    11.00000   -1.20000 
H3B   2    0.467172    1.179707    0.043184    11.00000   -1.20000 
AFIX   0 
C4    1    0.290924    1.179756    0.072633    11.00000    0.01841    0.02123 = 
         0.02655    0.00776    0.00685    0.00223 
AFIX  23 
H4A   2    0.309010    1.277033    0.103076    11.00000   -1.20000 
H4B   2    0.250511    1.211953    0.021443    11.00000   -1.20000 
AFIX   0 
C5    1    0.201004    1.082836    0.109998    11.00000    0.01667    0.01800 = 
         0.02058    0.00017    0.00514    0.00077 
C6    1    0.068398    1.101065    0.096239    11.00000    0.01683    0.01795 = 
         0.01910   -0.00220    0.00495    0.00057 
C7    1   -0.012384    1.196249    0.047559    11.00000    0.02040    0.01844 = 
         0.01942   -0.00135    0.00331   -0.00014 
AFIX  43 
H7A   2    0.017582    1.269446    0.013750    11.00000   -1.20000 
AFIX   0 
C8    1   -0.137684    1.179644    0.050563    11.00000    0.01940    0.02043 = 
         0.01979   -0.00362    0.00053    0.00154 
C9    1   -0.183156    1.070921    0.099897    11.00000    0.01683    0.02445 = 
         0.02571   -0.00229    0.00350   -0.00163 
AFIX  43 
H9A   2   -0.269446    1.062294    0.100416    11.00000   -1.20000 
AFIX   0 
C10   1   -0.103829    0.976143    0.147789    11.00000    0.01994    0.02357 = 
         0.02530    0.00129    0.00665   -0.00277 
AFIX  43 
H10A  2   -0.133539    0.901942    0.181228    11.00000   -1.20000 
AFIX   0 
C11   1    0.020978    0.994815    0.144557    11.00000    0.01699    0.01943 = 
         0.02108   -0.00019    0.00299    0.00029 
C12   1    0.522269    1.034808    0.269058    11.00000    0.02627    0.02288 = 
         0.01900   -0.00259    0.00142   -0.00154 
AFIX  13 
H12A  2    0.556359    1.100209    0.314105    11.00000   -1.20000 
AFIX   0 
C13   1    0.607764    0.895356    0.260070    11.00000    0.02158    0.02766 = 
         0.02299    0.00116   -0.00011    0.00151 
AFIX  23 
H13A  2    0.626974    0.839400    0.309438    11.00000   -1.20000 
H13B  2    0.685931    0.933785    0.244454    11.00000   -1.20000 
AFIX   0 
C14   1    0.335493    0.890269    0.204209    11.00000    0.01753    0.01766 = 
         0.02233    0.00401    0.00548    0.00076 
AFIX  13 
H14A  2    0.311391    0.781667    0.218539    11.00000   -1.20000 
AFIX   0 
C15   1    0.393283    0.975399    0.279006    11.00000    0.02452    0.02795 = 
         0.01941    0.00210    0.00561    0.00431 
AFIX  23 
H15A  2    0.340697    1.065310    0.289859    11.00000   -1.20000 
H15B  2    0.398619    0.901256    0.322631    11.00000   -1.20000 
AFIX   0 
C16   1    0.578334    0.566555    0.102499    11.00000    0.03837    0.02544 = 
         0.04773   -0.00955    0.01036    0.00300 
AFIX 137 
H16A  2    0.641636    0.520526    0.075003    11.00000   -1.50000 
H16B  2    0.508682    0.601759    0.065715    11.00000   -1.50000 
H16C  2    0.550084    0.487142    0.136516    11.00000   -1.50000 
AFIX   0 
C17   1    0.632136    0.706870    0.149554    11.00000    0.02073    0.02255 = 
         0.03098    0.00076    0.00510    0.00445 
AFIX  23 
H17A  2    0.657416    0.787987    0.114469    11.00000   -1.20000 
H17B  2    0.706928    0.671988    0.183120    11.00000   -1.20000 
AFIX   0 
C18   1    0.543621    0.781551    0.198817    11.00000    0.01830    0.01804 = 
         0.02288    0.00374    0.00331    0.00139 
AFIX  13 
H18A  2    0.506380    0.694322    0.226156    11.00000   -1.20000 
AFIX   0 
C19   1    0.437216    0.873583    0.152663    11.00000    0.01677    0.01569 = 
         0.02009    0.00017    0.00334   -0.00017 
AFIX  13 
H19A  2    0.404920    0.812477    0.105793    11.00000   -1.20000 
AFIX   0 
C20   1   -0.187381    1.377126   -0.044287    11.00000    0.02701    0.02932 = 
         0.04067    0.01100   -0.00006    0.00163 
AFIX 137 
H20A  2   -0.259086    1.428220   -0.073358    11.00000   -1.50000 
H20B  2   -0.140042    1.322218   -0.079527    11.00000   -1.50000 
H20C  2   -0.135359    1.457054   -0.015798    11.00000   -1.50000 
  
AFIX   0 
HKLF 4 
  
REM  VH513 in P2(1)/n 
REM R1 =  0.0441 for    3804 Fo > 4sig(Fo)  and  0.0625 for all    4982 data 
REM    210 parameters refined using      0 restraints 
  
END 
  
WGHT      0.0600      0.3457 
  
REM Highest difference peak  0.434,  deepest hole -0.211,  1-sigma level  0.048 
Q1    1   0.1351  1.0957  0.0986  11.00000  0.05    0.43 
Q2    1  -0.0412  0.9850  0.1463  11.00000  0.05    0.42 
Q3    1  -0.0767  1.1676  0.0380  11.00000  0.05    0.38 
Q4    1   0.3843  0.8852  0.1762  11.00000  0.05    0.36 
Q5    1   0.4604  1.0003  0.2693  11.00000  0.05    0.35 
Q6    1   0.4841  0.8223  0.1759  11.00000  0.05    0.32 
Q7    1   0.2757  0.9297  0.1862  11.00000  0.05    0.32 
Q8    1   0.5177  1.0839  0.2332  11.00000  0.05    0.31 
Q9    1   0.0391  1.0541  0.1211  11.00000  0.05    0.31 
Q10   1   0.3521  1.1475  0.0729  11.00000  0.05    0.30 
Q11   1   0.2190  1.0214  0.1302  11.00000  0.05    0.30 
Q12   1   0.0257  1.1684  0.0794  11.00000  0.05    0.29 
Q13   1   0.5459  0.9539  0.2621  11.00000  0.05    0.29 
Q14   1   0.3621  0.9398  0.2399  11.00000  0.05    0.28 
Q15   1  -0.1376  1.0229  0.1180  11.00000  0.05    0.28 
Q16   1   0.1749  0.9470  0.1756  11.00000  0.05    0.27 
Q17   1   0.5712  0.8431  0.2310  11.00000  0.05    0.27 
Q18   1   0.2547  1.1234  0.0979  11.00000  0.05    0.26 
Q19   1  -0.1455  1.1284  0.0795  11.00000  0.05    0.26 
Q20   1   0.5801  0.7592  0.1674  11.00000  0.05    0.26 
; 
_shelx_res_checksum   63350 
  
_shelx_hkl_file 
; 
  -1   0   0   -0.25    0.03 
   1   0   0   -0.12    0.04 
  -1   0   0   -0.20    0.04 
   1   0   0   -0.15    0.04 
   2   0   0  199.18    4.79 
   2   0   0  187.81    4.78 
  -2   0   0  196.88    4.80 
  -2   0   0  205.80    4.77 
   3   0   0   -0.07    0.10 
   3   0   0   -0.02    0.08 
  -3   0   0    0.03    0.09 
  -3   0   0   -0.04    0.11 
   4   0   0    0.12    0.12 
  -4   0   0    0.24    0.10 
   4   0   0    0.10    0.10 
  -4   0   0    0.32    0.15 
   5   0   0    0.07    0.11 
  -5   0   0   -0.16    0.09 
  -5   0   0   -0.24    0.10 
   5   0   0   -0.11    0.10 
  -6   0   0    0.11    0.11 
  -6   0   0    0.09    0.13 
   6   0   0   -0.02    0.10 
   6   0   0    0.11    0.13 
   7   0   0    0.18    0.14 
   7   0   0    0.01    0.14 
  -7   0   0    0.03    0.11 
  -7   0   0   -0.07    0.16 
  -8   0   0    9.94    0.55 
   8   0   0   10.40    0.62 
   8   0   0   10.55    0.60 
  -8   0   0   10.26    0.64 
  -9   0   0    0.13    0.20 
   9   0   0    0.01    0.18 
   9   0   0   -0.02    0.13 
  -9   0   0    0.30    0.17 
  10   0   0   37.83    1.42 
 -10   0   0   38.48    1.54 
  10   0   0   35.40    1.44 
 -10   0   0   37.99    1.34 
 -11   0   0   -0.20    0.20 
  11   0   0    0.19    0.20 
  11   0   0   -0.24    0.23 
 -11   0   0   -0.09    0.22 
 -12   0   0    2.22    0.48 
  12   0   0    2.89    0.52 
  12   0   0    1.88    0.37 
 -13   0   0    0.30    0.34 
  13   0   0    0.13    0.32 
  13   0   0    0.03    0.20 
 -14   0   0   -0.02    0.39 
 -15   0   0   -0.08    0.42 
   0  -1   0   -0.21    0.04 
   0  -1   0   -0.34    0.05 
   0  -1   0   -0.20    0.06 
   0   1   0   -0.32    0.04 
   1  -1   0   27.43    0.75 
  -1  -1   0   26.67    0.75 
  -1  -1   0   26.83    0.75 
  -1   1   0   25.13    0.74 
   1   1   0   26.70    0.73 
   2  -1   0  330.58    8.18 
  -2  -1   0  343.93    8.10 
  -2  -1   0  353.85    8.24 
  -2  -1   0  332.29    8.20 
   2  -1   0  332.12    8.20 
  -2   1   0  355.92    8.15 
   2   1   0  344.78    8.19 
  -2   1   0  332.85    8.21 
   3  -1   0   58.22    1.55 
  -3  -1   0   56.77    1.61 
  -3  -1   0   57.48    1.44 
   3  -1   0   58.64    1.56 
  -3  -1   0   54.48    1.56 
  -3   1   0   58.79    1.53 
   3   1   0   58.34    1.55 
  -3   1   0   56.95    1.58 
   4  -1   0   32.61    1.02 
  -4  -1   0   32.73    1.08 
  -4  -1   0   32.98    0.91 
   4  -1   0   32.89    1.01 
  -4   1   0   33.36    1.01 
  -4   1   0   33.42    1.04 
   4   1   0   33.11    1.04 
   4   1   0   32.67    1.02 
  -5  -1   0    4.99    0.27 
   5  -1   0    5.63    0.36 
  -5  -1   0    5.84    0.41 
   5  -1   0    5.95    0.36 
  -5   1   0    6.25    0.37 
   5   1   0    5.81    0.37 
  -5   1   0    5.47    0.35 
   5   1   0    5.34    0.36 
   6  -1   0    0.05    0.10 
  -6  -1   0   -0.06    0.15 
   6  -1   0    0.19    0.16 
  -6  -1   0    0.15    0.10 
   6   1   0    0.10    0.16 
  -6   1   0    0.14    0.14 
  -6   1   0    0.14    0.14 
   6   1   0    0.15    0.12 
  -7  -1   0    8.39    0.55 
  -7  -1   0    7.84    0.40 
   7  -1   0    7.12    0.48 
   7  -1   0    7.27    0.47 
   7   1   0    7.20    0.47 
  -7   1   0    7.16    0.48 
   7   1   0    7.34    0.48 
  -7   1   0    6.80    0.46 
   8  -1   0    4.82    0.42 
  -8  -1   0    5.08    0.49 
  -8  -1   0    4.93    0.35 
   8  -1   0    6.03    0.46 
  -8   1   0    5.39    0.43 
   8   1   0    5.07    0.45 
   8   1   0    4.89    0.44 
  -8   1   0    5.00    0.43 
   9  -1   0    2.18    0.33 
  -9  -1   0    1.94    0.27 
  -9  -1   0    1.86    0.39 
   9  -1   0    1.76    0.35 
  -9   1   0    2.06    0.36 
   9   1   0    2.57    0.38 
  -9   1   0    2.20    0.34 
   9   1   0    1.81    0.34 
  10  -1   0   26.63    1.19 
 -10  -1   0   25.02    1.26 
  10  -1   0   27.57    1.18 
 -10   1   0   28.65    1.23 
  10   1   0   28.70    1.20 
  10   1   0   26.08    1.19 
 -10   1   0   29.70    1.17 
 -11  -1   0    2.03    0.48 
  11  -1   0    3.07    0.49 
  11  -1   0    3.15    0.43 
  11   1   0    2.20    0.45 
 -11   1   0    2.78    0.48 
  11   1   0    3.68    0.45 
 -11   1   0    3.02    0.44 
  12  -1   0    0.03    0.20 
  12  -1   0    0.09    0.32 
 -12  -1   0    0.20    0.28 
  12   1   0    0.39    0.34 
  12   1   0    0.28    0.21 
 -12   1   0    0.47    0.27 
 -12   1   0   -0.07    0.26 
 -13  -1   0    0.35    0.38 
  13  -1   0    0.13    0.24 
 -13   1   0    0.08    0.31 
  13   1   0    0.99    0.31 
  13   1   0    0.36    0.34 
 -14  -1   0   -0.34    0.38 
 -14   1   0   -0.09    0.36 
 -15  -1   0    1.58    0.55 
   0  -2   0  231.55    5.52 
   0  -2   0  226.10    5.62 
   0  -2   0  227.54    5.61 
   0   2   0  234.43    5.57 
  -1  -2   0   -0.07    0.08 
   1  -2   0    0.16    0.10 
  -1  -2   0    0.02    0.10 
   1  -2   0    0.12    0.09 
   1   2   0   -0.09    0.08 
   1   2   0    0.05    0.06 
  -1   2   0   -0.09    0.09 
  -2  -2   0  100.14    2.59 
  -2  -2   0   99.11    2.58 
  -2  -2   0   98.99    2.39 
   2  -2   0  100.38    2.55 
   2  -2   0   99.31    2.57 
  -2   2   0  100.41    2.42 
  -2   2   0   97.31    2.58 
   2   2   0   98.11    2.55 
  -3  -2   0   44.98    1.38 
   3  -2   0   47.68    1.35 
  -3  -2   0   50.23    1.43 
   3  -2   0   46.89    1.38 
  -3  -2   0   48.85    1.17 
  -3   2   0   48.94    1.26 
  -3   2   0   46.04    1.39 
   3   2   0   47.48    1.36 
  -4  -2   0   14.76    0.62 
  -4  -2   0   15.10    0.67 
  -4  -2   0   15.44    0.43 
   4  -2   0   14.50    0.59 
   4  -2   0   14.38    0.60 
  -4   2   0   13.91    0.63 
  -4   2   0   15.74    0.54 
   4   2   0   15.49    0.61 
  -5  -2   0   19.09    0.55 
  -5  -2   0   18.26    0.79 
   5  -2   0   17.96    0.73 
  -5  -2   0   17.34    0.74 
   5  -2   0   18.39    0.72 
  -5   2   0   17.73    0.75 
  -5   2   0   19.46    0.69 
   5   2   0   19.41    0.74 
   6  -2   0    1.12    0.21 
  -6  -2   0    0.92    0.13 
   6  -2   0    0.88    0.20 
  -6  -2   0    0.97    0.26 
   6   2   0    0.83    0.22 
   6   2   0    0.86    0.20 
  -6   2   0    1.36    0.21 
  -6   2   0    0.89    0.21 
  -7  -2   0    0.49    0.23 
  -7  -2   0    0.29    0.11 
   7  -2   0    0.16    0.14 
   7  -2   0    0.38    0.18 
   7   2   0    0.23    0.18 
   7   2   0    0.26    0.15 
  -7   2   0    0.23    0.15 
  -7   2   0    0.05    0.14 
  -8  -2   0    0.10    0.19 
   8  -2   0    0.00    0.16 
   8  -2   0   -0.05    0.13 
  -8  -2   0    0.15    0.12 
   8   2   0    0.18    0.15 
   8   2   0    0.11    0.19 
  -8   2   0   -0.05    0.17 
  -8   2   0    0.27    0.18 
   9  -2   0   24.65    1.08 
   9  -2   0   24.16    1.09 
  -9  -2   0   24.50    1.19 
   9   2   0   25.59    1.12 
   9   2   0   25.74    1.11 
  -9   2   0   25.97    1.08 
  -9   2   0   26.90    1.12 
  10  -2   0   27.44    1.15 
 -10  -2   0   23.92    1.24 
  10  -2   0   25.21    1.12 
 -10   2   0   22.10    1.08 
  10   2   0   24.42    1.12 
  10   2   0   24.12    1.14 
 -10   2   0   24.12    1.10 
 -11  -2   0    0.66    0.39 
  11  -2   0    0.50    0.28 
  11  -2   0    0.53    0.28 
 -11   2   0    0.54    0.30 
  11   2   0    1.43    0.36 
 -11   2   0    0.68    0.30 
  11   2   0    0.45    0.26 
 -12  -2   0    2.64    0.53 
  12  -2   0    2.73    0.51 
  12  -2   0    3.41    0.50 
  12   2   0    3.04    0.55 
 -12   2   0    4.36    0.56 
 -12   2   0    3.01    0.50 
  12   2   0    3.71    0.52 
  13  -2   0    0.56    0.31 
 -13  -2   0    0.37    0.35 
  13   2   0    0.33    0.34 
  13   2   0    1.20    0.30 
 -13   2   0    1.03    0.39 
 -14  -2   0    6.54    0.88 
  14   2   0    6.51    0.83 
 -15  -2   0   -0.60    0.34 
   0  -3   0   -0.06    0.10 
   0  -3   0    0.03    0.11 
   0  -3   0   -0.04    0.06 
   0   3   0    0.04    0.07 
   1  -3   0   16.25    0.61 
  -1  -3   0   15.49    0.61 
   1  -3   0   15.13    0.44 
  -1  -3   0   14.12    0.59 
   1  -3   0   15.80    0.62 
  -1  -3   0   15.35    0.55 
  -1   3   0   14.74    0.58 
   1   3   0   15.22    0.61 
   1   3   0   15.35    0.50 
  -2  -3   0    0.42    0.14 
   2  -3   0    0.29    0.13 
   2  -3   0    0.54    0.15 
  -2  -3   0    0.71    0.17 
   2   3   0    0.30    0.13 
  -2   3   0    0.36    0.14 
   2   3   0    0.48    0.08 
  -2   3   0    0.35    0.07 
   3  -3   0   17.94    0.69 
  -3  -3   0   19.00    0.73 
   3  -3   0   17.59    0.71 
  -3  -3   0   17.92    0.72 
  -3   3   0   17.78    0.52 
  -3   3   0   18.28    0.72 
   3   3   0   17.94    0.48 
   3   3   0   17.19    0.68 
  -4  -3   0   -0.13    0.12 
   4  -3   0    0.06    0.12 
   4  -3   0   -0.09    0.09 
  -4  -3   0    0.06    0.14 
  -4   3   0    0.34    0.16 
  -4   3   0    0.06    0.08 
   4   3   0    0.04    0.12 
   5  -3   0   11.20    0.58 
   5  -3   0   10.48    0.53 
  -5  -3   0   10.58    0.57 
  -5  -3   0    9.99    0.59 
  -5   3   0   10.46    0.58 
  -5   3   0   10.70    0.44 
   5   3   0   10.51    0.56 
  -6  -3   0   46.75    1.16 
  -6  -3   0   43.49    1.58 
   6  -3   0   45.88    1.47 
  -6  -3   0   45.89    1.54 
   6  -3   0   44.48    1.50 
  -6   3   0   46.04    1.56 
   6   3   0   46.58    1.51 
  -6   3   0   47.91    1.38 
  -7  -3   0   66.21    2.14 
   7  -3   0   66.59    2.02 
   7  -3   0   62.42    1.94 
  -7   3   0   63.00    2.04 
   7   3   0   62.02    1.97 
   7   3   0   66.84    2.06 
  -7   3   0   62.76    1.87 
   8  -3   0    9.60    0.62 
   8  -3   0    9.13    0.58 
  -8  -3   0   10.21    0.72 
   8   3   0    9.47    0.63 
  -8   3   0    9.63    0.65 
  -8   3   0    8.88    0.54 
   8   3   0    8.20    0.61 
   9  -3   0    0.58    0.25 
  -9  -3   0    0.33    0.28 
   9  -3   0    0.31    0.20 
   9   3   0    0.02    0.17 
   9   3   0   -0.15    0.22 
  -9   3   0    0.10    0.21 
  -9   3   0    0.46    0.21 
  10  -3   0    5.59    0.54 
  10  -3   0    5.29    0.51 
 -10  -3   0    4.83    0.64 
  10   3   0    5.19    0.53 
  10   3   0    3.96    0.52 
 -10   3   0    5.17    0.51 
 -10   3   0    5.95    0.59 
  11  -3   0    0.29    0.24 
  11  -3   0    0.02    0.21 
 -11  -3   0    0.05    0.27 
 -11   3   0    0.26    0.28 
  11   3   0   -0.02    0.26 
  11   3   0   -0.18    0.22 
  12  -3   0   14.69    0.92 
 -12  -3   0   13.28    1.01 
  12   3   0   11.12    0.88 
 -12   3   0   13.35    0.94 
  12   3   0   15.12    0.95 
 -13  -3   0   -0.27    0.34 
  13  -3   0    0.13    0.27 
  13   3   0    0.33    0.31 
 -13   3   0   -0.47    0.26 
 -14  -3   0   -0.05    0.38 
 -14   3   0   -0.11    0.34 
  14   3   0    0.33    0.38 
 -15  -3   0    3.18    0.72 
   0  -4   0    0.94    0.14 
   0  -4   0    0.71    0.18 
   0  -4   0    1.02    0.22 
   0   4   0    0.49    0.13 
   1  -4   0   13.12    0.59 
   1  -4   0   11.82    0.59 
   1  -4   0   12.39    0.40 
  -1  -4   0   12.79    0.59 
  -1  -4   0   13.03    0.51 
  -1  -4   0   11.96    0.58 
  -1   4   0   12.49    0.56 
   1   4   0   11.36    0.47 
   2  -4   0    2.02    0.27 
  -2  -4   0    2.09    0.28 
   2  -4   0    2.33    0.28 
  -2  -4   0    1.82    0.23 
  -2   4   0    2.12    0.12 
   2   4   0    2.10    0.17 
  -2   4   0    2.02    0.25 
   2   4   0    1.64    0.26 
   3  -4   0   15.35    0.72 
  -3  -4   0   15.92    0.74 
  -3  -4   0   16.78    0.71 
   3  -4   0   15.93    0.69 
  -3   4   0   17.03    0.45 
   3   4   0   16.04    0.70 
   3   4   0   17.30    0.50 
  -3   4   0   15.02    0.71 
   4  -4   0   82.93    2.37 
  -4  -4   0   81.85    2.43 
   4  -4   0   84.03    2.41 
  -4  -4   0   83.40    2.42 
  -4   4   0   85.69    2.08 
   4   4   0   80.74    2.37 
  -4   4   0   83.31    2.44 
  -5  -4   0    9.98    0.60 
   5  -4   0    8.87    0.56 
  -5  -4   0   11.56    0.66 
   5  -4   0    9.90    0.55 
  -5   4   0    9.83    0.39 
  -5   4   0   10.98    0.62 
   5   4   0   10.63    0.58 
   6  -4   0    0.21    0.16 
  -6  -4   0    0.53    0.23 
   6  -4   0    0.34    0.18 
  -6  -4   0    0.26    0.21 
   6   4   0    0.58    0.22 
  -6   4   0    0.16    0.17 
  -6   4   0    0.27    0.13 
  -7  -4   0    0.39    0.24 
   7  -4   0    0.34    0.18 
  -7  -4   0    0.16    0.22 
   7  -4   0    0.43    0.19 
  -7   4   0    0.54    0.23 
   7   4   0    0.35    0.23 
  -7   4   0    0.60    0.20 
   8  -4   0   29.60    1.25 
  -8  -4   0   31.09    1.37 
   8  -4   0   30.71    1.20 
  -8   4   0   29.13    1.28 
   8   4   0   30.29    1.29 
   8   4   0   30.63    1.24 
   9  -4   0    1.37    0.31 
   9  -4   0    1.44    0.34 
  -9  -4   0    1.24    0.36 
  -9   4   0    0.91    0.32 
   9   4   0    1.78    0.38 
   9   4   0    1.70    0.38 
  10  -4   0    0.16    0.20 
  10  -4   0    0.48    0.24 
 -10  -4   0    0.25    0.28 
  10   4   0    0.29    0.26 
  10   4   0   -0.21    0.23 
 -10   4   0    0.04    0.26 
  11  -4   0   -0.26    0.20 
 -11  -4   0    0.31    0.35 
  11   4   0    0.18    0.28 
  11   4   0    0.25    0.26 
 -11   4   0   -0.18    0.25 
  12  -4   0    3.42    0.53 
 -12  -4   0    5.20    0.71 
 -12   4   0    3.38    0.59 
  12   4   0    4.16    0.62 
  12   4   0    4.03    0.58 
 -13  -4   0    0.23    0.34 
  13  -4   0    0.27    0.30 
 -13   4   0    0.20    0.38 
  13   4   0    0.09    0.31 
  14  -4   0    0.66    0.39 
 -14  -4   0    1.45    0.53 
 -14   4   0    0.31    0.34 
  14   4   0    1.19    0.46 
   0  -5   0    0.03    0.13 
   0  -5   0   -0.23    0.14 
   0  -5   0    0.01    0.09 
   0   5   0   -0.04    0.09 
  -1  -5   0    3.49    0.28 
  -1  -5   0    3.33    0.35 
   1  -5   0    3.75    0.35 
   1  -5   0    3.93    0.38 
  -1  -5   0    4.24    0.39 
   1  -5   0    3.68    0.21 
   1   5   0    4.36    0.38 
   1   5   0    4.23    0.29 
  -1   5   0    4.16    0.34 
   2  -5   0    4.33    0.40 
   2  -5   0    3.87    0.36 
  -2  -5   0    4.15    0.39 
  -2  -5   0    4.45    0.35 
  -2   5   0    4.27    0.36 
  -2   5   0    4.39    0.20 
   2   5   0    4.18    0.26 
   2   5   0    4.39    0.38 
  -3  -5   0    0.28    0.19 
  -3  -5   0    0.14    0.15 
   3  -5   0    0.36    0.17 
   3  -5   0   -0.06    0.14 
  -3   5   0    0.17    0.17 
   3   5   0    0.16    0.08 
   3   5   0   -0.20    0.11 
   4  -5   0    3.06    0.33 
   4  -5   0    2.60    0.34 
  -4  -5   0    3.04    0.35 
  -4  -5   0    2.47    0.35 
   4   5   0    2.97    0.33 
  -4   5   0    3.27    0.37 
  -5  -5   0    0.71    0.23 
  -5  -5   0    1.13    0.28 
   5  -5   0    1.25    0.27 
   5  -5   0    1.12    0.27 
   5   5   0    1.18    0.25 
  -5   5   0    1.92    0.33 
   6  -5   0   13.10    0.74 
  -6  -5   0   14.43    0.80 
   6  -5   0   11.07    0.66 
  -6  -5   0   12.57    0.77 
   6   5   0   12.36    0.71 
  -6   5   0   13.96    0.79 
  -7  -5   0   25.98    1.18 
   7  -5   0   25.98    1.15 
   7  -5   0   24.69    1.07 
  -7  -5   0   23.35    1.16 
   7   5   0   26.48    1.12 
  -7   5   0   24.58    1.17 
   8  -5   0    0.30    0.20 
  -8  -5   0    0.36    0.26 
   8  -5   0    0.74    0.27 
  -8  -5   0    0.22    0.28 
  -8   5   0   -0.24    0.19 
   8   5   0    0.35    0.26 
   9  -5   0    0.05    0.18 
  -9  -5   0   -0.07    0.24 
   9  -5   0   -0.03    0.18 
   9   5   0    0.02    0.22 
  -9   5   0   -0.30    0.20 
   9   5   0   -0.11    0.25 
  10  -5   0    0.28    0.23 
  10  -5   0   -0.11    0.17 
 -10  -5   0   -0.28    0.25 
  10   5   0    0.43    0.28 
  10   5   0   -0.23    0.27 
 -10   5   0    0.34    0.28 
 -11  -5   0    0.71    0.38 
  11  -5   0    0.97    0.37 
 -11   5   0    0.56    0.33 
  11   5   0    0.11    0.31 
  11   5   0    0.61    0.35 
 -12  -5   0    3.19    0.68 
  12  -5   0    3.45    0.59 
  12   5   0    4.04    0.62 
 -12   5   0    3.74    0.63 
  12   5   0    3.75    0.58 
  13  -5   0    3.55    0.60 
 -13  -5   0    3.92    0.74 
 -13   5   0    3.94    0.73 
  13   5   0    4.51    0.67 
  14  -5   0    2.19    0.54 
 -14  -5   0    1.96    0.66 
 -14   5   0    1.50    0.50 
  14   5   0    2.95    0.66 
   0  -6   0   15.28    0.58 
   0  -6   0   14.40    0.80 
   0  -6   0   14.08    0.76 
   0   6   0   14.40    0.67 
  -1  -6   0    5.20    0.37 
  -1  -6   0    5.35    0.47 
   1  -6   0    6.02    0.29 
   1  -6   0    6.26    0.50 
   1  -6   0    6.28    0.52 
   1   6   0    4.72    0.46 
  -1   6   0    5.17    0.41 
   1   6   0    5.56    0.37 
  -2  -6   0   18.34    0.76 
  -2  -6   0   17.48    0.87 
   2  -6   0   17.49    0.88 
   2  -6   0   18.32    0.86 
   2   6   0   16.90    0.66 
  -2   6   0   16.13    0.79 
   2   6   0   15.17    0.81 
  -3  -6   0    1.35    0.28 
   3  -6   0    2.30    0.33 
   3  -6   0    2.13    0.34 
  -3  -6   0    1.26    0.30 
   3   6   0    1.69    0.22 
   3   6   0    1.26    0.27 
  -3   6   0    1.78    0.33 
   4  -6   0   13.38    0.73 
  -4  -6   0   13.11    0.78 
  -4  -6   0   14.04    0.74 
   4  -6   0   13.07    0.78 
   4   6   0   12.32    0.73 
  -4   6   0   13.35    0.77 
  -5  -6   0    6.16    0.55 
   5  -6   0    5.22    0.52 
   5  -6   0    5.48    0.50 
  -5  -6   0    6.61    0.55 
   5   6   0    4.51    0.45 
  -5   6   0    6.28    0.56 
   6  -6   0   13.95    0.83 
  -6  -6   0   14.29    0.86 
   6  -6   0   15.55    0.82 
  -6  -6   0   15.24    0.89 
   6   6   0   13.77    0.80 
  -6   6   0   15.04    0.87 
   7  -6   0    4.94    0.55 
   7  -6   0    4.64    0.48 
  -7  -6   0    3.55    0.54 
  -7  -6   0    3.79    0.54 
  -7   6   0    4.19    0.51 
   7   6   0    4.65    0.51 
  -8  -6   0   16.75    1.03 
  -8  -6   0   16.82    1.00 
   8  -6   0   15.40    0.87 
   8  -6   0   14.84    0.92 
  -8   6   0   15.97    1.01 
   8   6   0   15.60    0.92 
  -9  -6   0    0.40    0.32 
   9  -6   0    0.56    0.32 
   9  -6   0    0.55    0.26 
  -9  -6   0    1.16    0.38 
  -9   6   0    0.04    0.28 
   9   6   0    0.26    0.31 
  10  -6   0   -0.10    0.21 
 -10  -6   0    0.11    0.30 
  10   6   0    0.12    0.32 
 -10   6   0   -0.11    0.23 
  10   6   0   -0.36    0.24 
  11  -6   0    1.14    0.38 
 -11  -6   0    1.51    0.51 
  11   6   0    0.88    0.41 
 -11   6   0    0.93    0.42 
  11   6   0    1.13    0.40 
  12  -6   0    0.20    0.30 
 -12  -6   0    0.30    0.47 
 -12   6   0    0.93    0.42 
  12   6   0    0.64    0.37 
  13  -6   0   -0.73    0.27 
 -13  -6   0   -0.64    0.36 
  13   6   0    0.03    0.32 
 -13   6   0    0.30    0.40 
   0  -7   0   -0.14    0.20 
   0  -7   0   -0.03    0.19 
   0   7   0    0.20    0.15 
  -1  -7   0   18.43    0.98 
   1  -7   0   18.57    0.99 
  -1  -7   0   20.03    0.80 
   1  -7   0   20.20    0.99 
   1   7   0   19.58    0.99 
  -1   7   0   19.15    0.87 
   1   7   0   19.90    0.81 
  -2  -7   0    0.50    0.27 
   2  -7   0   -0.05    0.20 
   2  -7   0    0.49    0.23 
  -2  -7   0    0.33    0.17 
  -2   7   0    0.21    0.19 
   2   7   0    0.45    0.15 
   2   7   0    0.29    0.22 
  -3  -7   0    5.47    0.57 
  -3  -7   0    5.33    0.46 
   3  -7   0    5.05    0.49 
   3  -7   0    6.68    0.58 
  -3   7   0    5.29    0.51 
   3   7   0    4.39    0.48 
   4  -7   0    5.13    0.55 
   4  -7   0    5.48    0.51 
  -4  -7   0    4.72    0.47 
  -4  -7   0    4.44    0.51 
  -4   7   0    3.28    0.47 
   4   7   0    3.60    0.47 
   5  -7   0    0.11    0.22 
  -5  -7   0    0.06    0.23 
  -5  -7   0    0.03    0.20 
   5  -7   0   -0.09    0.21 
   5   7   0    0.00    0.19 
  -5   7   0   -0.03    0.21 
  -6  -7   0   15.76    0.98 
   6  -7   0   15.69    0.89 
  -6  -7   0   17.03    0.95 
   6  -7   0   18.19    1.00 
   6   7   0   16.01    0.92 
  -6   7   0   16.87    0.99 
   7  -7   0    0.92    0.33 
   7  -7   0    1.39    0.36 
  -7  -7   0    0.11    0.31 
  -7  -7   0    0.53    0.31 
   7   7   0    0.37    0.28 
  -7   7   0    0.04    0.25 
   8  -7   0    9.81    0.73 
   8  -7   0    8.83    0.76 
  -8  -7   0   11.33    0.86 
  -8  -7   0   11.27    0.86 
  -8   7   0    9.44    0.82 
   8   7   0    9.75    0.76 
  -9  -7   0   -0.31    0.25 
   9  -7   0   -0.21    0.26 
  -9  -7   0   -0.51    0.23 
  -9   7   0   -0.33    0.30 
   9   7   0   -0.10    0.24 
  10  -7   0    0.02    0.24 
 -10  -7   0   -0.39    0.28 
 -10   7   0   -0.01    0.29 
  10   7   0   -0.47    0.28 
  10   7   0    0.07    0.25 
  11  -7   0    6.45    0.73 
 -11  -7   0    5.73    0.80 
 -11   7   0    5.04    0.74 
  11   7   0    4.17    0.71 
  11   7   0    5.98    0.78 
 -12  -7   0   10.53    1.01 
  12  -7   0   11.28    0.99 
 -12   7   0   10.35    0.98 
  12   7   0    9.30    0.98 
   0  -8   0    0.25    0.25 
   0  -8   0    0.51    0.28 
   0   8   0    0.71    0.23 
   1  -8   0    3.91    0.54 
   1  -8   0    3.96    0.49 
  -1  -8   0    3.41    0.52 
   1   8   0    4.19    0.46 
  -1   8   0    4.35    0.44 
   1   8   0    3.78    0.53 
   2  -8   0    4.67    0.55 
   2  -8   0    5.07    0.53 
  -2  -8   0    4.43    0.55 
   2   8   0    5.54    0.58 
  -2   8   0    4.38    0.48 
   3  -8   0    0.09    0.25 
  -3  -8   0   -0.15    0.24 
   3  -8   0   -0.06    0.23 
  -3  -8   0    0.05    0.22 
  -3   8   0    0.00    0.21 
   3   8   0   -0.09    0.19 
   4  -8   0    2.54    0.46 
   4  -8   0    1.65    0.40 
  -4  -8   0    2.25    0.40 
  -4  -8   0    2.29    0.46 
   4   8   0    2.89    0.48 
  -4   8   0    2.70    0.47 
   5  -8   0   19.83    1.12 
  -5  -8   0   17.69    1.08 
   5  -8   0   17.89    1.01 
  -5  -8   0   18.98    1.02 
   5   8   0   20.40    1.09 
  -5   8   0   20.24    1.10 
  -6  -8   0    0.66    0.35 
  -6  -8   0    0.23    0.28 
   6  -8   0    0.84    0.33 
   6  -8   0    0.69    0.31 
   6   8   0    0.80    0.33 
  -6   8   0    0.48    0.30 
   7  -8   0   -0.24    0.23 
  -7  -8   0   -0.10    0.25 
  -7  -8   0    0.18    0.28 
   7  -8   0    0.36    0.26 
   7   8   0   -0.16    0.24 
  -7   8   0    0.02    0.26 
   8  -8   0    0.36    0.27 
  -8  -8   0   -0.25    0.27 
  -8  -8   0   -0.29    0.25 
   8  -8   0    0.60    0.36 
   8   8   0   -0.02    0.27 
  -8   8   0    0.27    0.33 
   9  -8   0    0.54    0.35 
  -9  -8   0    0.58    0.38 
  -9  -8   0    1.39    0.47 
   9   8   0    0.55    0.40 
  -9   8   0    1.18    0.41 
 -10  -8   0    0.25    0.38 
 -10  -8   0    0.33    0.38 
  10  -8   0    0.66    0.39 
  10   8   0    0.86    0.44 
 -10   8   0    0.32    0.38 
  10   8   0    0.04    0.38 
  11  -8   0    0.40    0.38 
 -11  -8   0   -0.07    0.38 
 -11   8   0   -0.09    0.36 
  11   8   0   -0.39    0.35 
  11   8   0   -0.34    0.29 
   0  -9   0    0.10    0.26 
   0   9   0    0.17    0.23 
   1  -9   0    4.21    0.55 
   1  -9   0    3.60    0.58 
  -1  -9   0    4.11    0.55 
  -1   9   0    4.37    0.48 
   1   9   0    3.78    0.55 
   2  -9   0   19.27    1.13 
  -2  -9   0   20.83    1.18 
   2  -9   0   20.86    1.20 
  -2   9   0   20.14    1.03 
   2   9   0   20.22    1.16 
   3  -9   0    4.30    0.59 
   3  -9   0    5.62    0.61 
  -3  -9   0    4.93    0.68 
  -3   9   0    5.70    0.59 
   3   9   0    4.56    0.60 
   4  -9   0   10.33    0.82 
   4  -9   0    9.72    0.83 
  -4  -9   0    9.75    0.87 
   4   9   0   10.04    0.83 
  -4   9   0    9.88    0.78 
   5  -9   0    0.03    0.22 
   5  -9   0    0.19    0.27 
  -5  -9   0    0.41    0.35 
   5   9   0    0.59    0.33 
  -5   9   0    0.22    0.30 
   6  -9   0   10.22    0.87 
  -6  -9   0   11.95    0.87 
   6  -9   0   10.37    0.81 
  -6  -9   0    9.46    0.90 
   6   9   0   10.74    0.86 
  -6   9   0    9.85    0.88 
   7  -9   0    2.94    0.55 
  -7  -9   0    2.58    0.53 
  -7  -9   0    2.33    0.57 
   7  -9   0    3.68    0.66 
  -7   9   0    2.20    0.52 
   7   9   0    2.04    0.49 
  -8  -9   0    0.00    0.32 
   8  -9   0   -0.13    0.29 
  -8  -9   0    0.56    0.40 
  -8   9   0    0.47    0.34 
   8   9   0   -0.29    0.28 
   9  -9   0    2.31    0.56 
  -9  -9   0    1.32    0.52 
  -9  -9   0    2.64    0.61 
  -9   9   0    2.49    0.63 
   9   9   0    1.27    0.46 
  10  -9   0    0.11    0.33 
 -10  -9   0    0.75    0.53 
 -10  -9   0   -0.20    0.42 
 -10   9   0    0.56    0.40 
  10   9   0   -0.32    0.39 
   0 -10   0   22.62    1.32 
   0  10   0   23.42    1.33 
  -1 -10   0    0.64    0.39 
   1 -10   0   -0.04    0.25 
   1  10   0   -0.19    0.25 
  -1  10   0    0.03    0.29 
   2 -10   0    1.76    0.44 
  -2 -10   0    1.46    0.48 
   2 -10   0    1.77    0.47 
   2  10   0    2.10    0.51 
  -2  10   0    2.00    0.43 
   3 -10   0    2.15    0.56 
  -3 -10   0    2.35    0.54 
   3 -10   0    2.83    0.53 
  -3  10   0    1.87    0.42 
   3  10   0    2.27    0.49 
  -4 -10   0    5.43    0.71 
   4 -10   0    6.60    0.72 
   4 -10   0    3.92    0.64 
   4  10   0    5.38    0.66 
  -4  10   0    5.81    0.67 
   5 -10   0    0.40    0.36 
   5 -10   0    0.42    0.36 
  -5 -10   0    0.36    0.37 
   5  10   0    0.61    0.37 
  -5  10   0    0.31    0.29 
   6 -10   0    0.02    0.28 
   6 -10   0   -0.13    0.28 
  -6 -10   0    0.49    0.45 
  -6  10   0   -0.09    0.30 
   6  10   0    0.30    0.32 
   7 -10   0    0.22    0.35 
  -7 -10   0    0.06    0.43 
   7  10   0    1.15    0.42 
  -7  10   0    0.20    0.35 
   8 -10   0   -0.03    0.34 
  -8 -10   0    0.14    0.45 
   8  10   0    0.07    0.29 
  -8  10   0    0.29    0.37 
   0 -11   0   -0.04    0.35 
   0  11   0   -0.13    0.28 
  -1 -11   0   21.00    1.34 
   1 -11   0   18.85    1.29 
   1  11   0   18.37    1.27 
  -1  11   0   17.79    1.27 
  -2 -11   0    1.50    0.50 
   2 -11   0    2.14    0.54 
   2  11   0    1.11    0.43 
  -2  11   0    1.54    0.53 
  -3 -11   0    3.60    0.69 
   3 -11   0    4.22    0.73 
   3 -11   0    4.79    0.76 
   3  11   0    3.17    0.66 
  -4 -11   0    0.26    0.39 
   4 -11   0    0.44    0.44 
   4 -11   0    0.80    0.41 
   4  11   0    0.49    0.38 
  -4  11   0   -0.04    0.26 
   5 -11   0    3.01    0.65 
  -5 -11   0    2.29    0.58 
   5 -11   0    2.48    0.58 
   5  11   0    2.50    0.60 
  -5  11   0    4.19    0.68 
  -6 -11   0    0.46    0.45 
   6 -11   0    0.11    0.34 
  -6  11   0    0.32    0.36 
   6  11   0    0.64    0.35 
   0 -12   0    2.72    0.65 
   0  12   0    1.96    0.55 
   1 -12   0    0.06    0.34 
  -1 -12   0   -0.10    0.45 
  -1  12   0    0.10    0.37 
   1  12   0    0.07    0.37 
   2 -12   0    4.23    0.76 
  -2 -12   0    4.59    0.80 
  -2  12   0    2.98    0.68 
   2  12   0    4.65    0.76 
 -15   0   1    0.25    0.48 
 -14   0   1    0.20    0.36 
  14   0  -1    0.49    0.27 
  13   0  -1    4.09    0.55 
 -13   0   1    3.30    0.59 
  12   0  -1   -0.03    0.29 
 -12   0   1    0.48    0.35 
  12   0  -1    0.08    0.21 
  11   0  -1    0.73    0.26 
  11   0  -1    1.58    0.37 
 -11   0   1    0.99    0.35 
 -10   0   1   -0.04    0.18 
 -10   0   1    0.20    0.25 
  10   0  -1    0.27    0.19 
  10   0  -1    0.45    0.22 
  -9   0   1   -0.27    0.18 
   9   0  -1   -0.08    0.13 
   9   0  -1    0.13    0.19 
  -9   0   1    0.13    0.16 
   8   0  -1    0.24    0.17 
   8   0  -1   -0.24    0.11 
  -8   0   1    0.24    0.14 
  -8   0   1   -0.07    0.16 
  -7   0   1   -0.10    0.13 
   7   0  -1    0.31    0.15 
  -7   0   1    0.02    0.11 
   7   0  -1   -0.08    0.13 
  -6   0   1   -0.05    0.10 
  -6   0   1    0.06    0.13 
   6   0  -1    0.03    0.13 
   6   0  -1   -0.08    0.10 
   5   0  -1   58.56    1.70 
  -5   0   1   58.74    1.63 
  -5   0   1   58.70    1.73 
   5   0  -1   59.25    1.67 
  -4   0   1   -0.11    0.10 
  -4   0   1    0.00    0.09 
   4   0  -1   -0.04    0.07 
   4   0  -1   -0.09    0.10 
  -3   0   1  267.92    6.26 
  -3   0   1  246.80    6.31 
   3   0  -1  256.17    6.30 
   3   0  -1  262.36    6.26 
  -2   0   1   -0.15    0.06 
  -2   0   1   -0.09    0.08 
   2   0  -1   -0.11    0.08 
   2   0  -1   -0.14    0.05 
  -1   0   1  149.43    3.60 
   1   0  -1  151.62    3.60 
   1   0  -1  145.33    3.57 
   0   0  -1   -0.13    0.02 
   0   0  -1   -0.11    0.02 
   1   0   1   32.93    0.82 
  -1   0  -1   30.67    0.84 
  -1   0  -1   30.19    0.83 
   1   0   1   32.36    0.86 
   2   0   1   -0.05    0.08 
  -2   0  -1   -0.01    0.08 
  -2   0  -1   -0.01    0.08 
   2   0   1   -0.08    0.07 
  -3   0  -1   34.59    1.05 
  -3   0  -1   37.11    1.01 
   3   0   1   35.90    1.05 
   3   0   1   35.33    1.00 
   4   0   1    0.03    0.09 
   4   0   1    0.13    0.11 
  -4   0  -1    0.00    0.08 
  -4   0  -1    0.03    0.13 
   5   0   1   25.93    0.87 
   5   0   1   26.57    0.92 
  -5   0  -1   26.13    0.85 
  -5   0  -1   24.81    0.92 
  -6   0  -1    0.02    0.11 
   6   0   1   -0.05    0.10 
   6   0   1    0.16    0.14 
  -6   0  -1    0.01    0.14 
  -7   0  -1    0.85    0.20 
   7   0   1    0.86    0.23 
  -7   0  -1    0.82    0.23 
   7   0   1    0.96    0.20 
   8   0   1    0.00    0.15 
   8   0   1    0.31    0.15 
  -8   0  -1    0.18    0.18 
  -8   0  -1    0.02    0.12 
  -9   0  -1   34.88    1.41 
   9   0   1   34.91    1.30 
  -9   0  -1   37.35    1.27 
   9   0   1   35.37    1.38 
  10   0   1   -0.15    0.19 
 -10   0  -1    0.09    0.19 
 -10   0  -1    0.22    0.24 
  10   0   1   -0.12    0.15 
 -11   0  -1    0.11    0.22 
  11   0   1    0.26    0.18 
  11   0   1   -0.05    0.24 
 -11   0  -1    0.06    0.22 
  12   0   1   -0.02    0.30 
  12   0   1    0.33    0.22 
 -12   0  -1   -0.05    0.27 
  13   0   1   -0.01    0.34 
 -13   0  -1   -0.29    0.33 
 -14   0  -1   -0.02    0.36 
 -15   0  -1    0.99    0.56 
 -15  -1   1   -0.01    0.37 
 -15   1   1   -0.34    0.63 
 -14  -1   1    0.74    0.41 
  14  -1  -1    0.50    0.31 
 -14   1   1    0.33    0.39 
  14   1  -1    1.37    0.37 
  13  -1  -1    0.61    0.31 
 -13  -1   1    0.42    0.34 
  13   1  -1    1.25    0.34 
 -13   1   1    0.89    0.41 
  13   1  -1    0.86    0.38 
  12  -1  -1    0.16    0.23 
 -12  -1   1    0.30    0.35 
  12  -1  -1    0.64    0.33 
 -12   1   1   -0.05    0.23 
 -12   1   1    0.12    0.29 
  12   1  -1   -0.01    0.20 
  12   1  -1    0.03    0.20 
  11  -1  -1    2.79    0.43 
  11  -1  -1    2.38    0.44 
 -11  -1   1    2.83    0.54 
 -11   1   1    2.54    0.42 
  11   1  -1    2.57    0.42 
 -11   1   1    2.26    0.44 
  11   1  -1    1.94    0.42 
 -10  -1   1   47.76    1.82 
  10  -1  -1   48.46    1.68 
  10  -1  -1   48.72    1.72 
  10   1  -1   45.57    1.70 
 -10   1   1   46.52    1.73 
 -10   1   1   45.95    1.64 
  10   1  -1   48.19    1.72 
  -9  -1   1    0.97    0.29 
   9  -1  -1    0.51    0.24 
   9  -1  -1    0.35    0.19 
  -9  -1   1    0.59    0.18 
  -9   1   1    0.25    0.23 
  -9   1   1    0.42    0.22 
   9   1  -1    0.49    0.25 
   9   1  -1    0.40    0.22 
  -8  -1   1    0.32    0.22 
   8  -1  -1   -0.05    0.13 
  -8  -1   1    0.06    0.12 
   8  -1  -1    0.06    0.14 
   8   1  -1   -0.07    0.13 
  -8   1   1    0.11    0.16 
   8   1  -1    0.16    0.19 
  -8   1   1    0.10    0.15 
  -7  -1   1    0.49    0.20 
   7  -1  -1    0.44    0.18 
  -7  -1   1    0.54    0.14 
   7  -1  -1    0.58    0.18 
  -7   1   1    0.28    0.18 
   7   1  -1    0.55    0.21 
   7   1  -1    0.47    0.17 
  -7   1   1    0.52    0.18 
  -6  -1   1   17.41    0.61 
   6  -1  -1   18.75    0.72 
   6  -1  -1   16.75    0.72 
  -6  -1   1   17.42    0.79 
  -6   1   1   18.16    0.74 
   6   1  -1   17.66    0.72 
  -6   1   1   17.51    0.73 
   6   1  -1   16.80    0.73 
   5  -1  -1   13.51    0.59 
  -5  -1   1   14.48    0.50 
  -5  -1   1   14.29    0.65 
   5  -1  -1   14.24    0.57 
   5   1  -1   13.08    0.60 
  -5   1   1   14.52    0.60 
   5   1  -1   15.06    0.60 
  -5   1   1   13.49    0.60 
   4  -1  -1   14.69    0.54 
  -4  -1   1   15.73    0.48 
  -4  -1   1   14.84    0.63 
  -4  -1   1   14.69    0.57 
   4  -1  -1   14.51    0.58 
  -4   1   1   14.41    0.57 
   4   1  -1   14.53    0.59 
  -4   1   1   14.85    0.59 
  -3  -1   1   99.27    2.68 
   3  -1  -1  106.90    2.73 
   3  -1  -1  111.25    2.66 
  -3  -1   1  106.01    2.76 
  -3  -1   1  111.41    2.58 
  -3   1   1   98.05    2.71 
  -3   1   1  109.48    2.68 
   3   1  -1  104.08    2.71 
  -2  -1   1    0.96    0.17 
   2  -1  -1    0.45    0.11 
  -2  -1   1    0.57    0.11 
   2  -1  -1    0.74    0.12 
   2   1  -1    0.82    0.14 
  -2   1   1    0.70    0.13 
  -2   1   1    1.15    0.13 
   1  -1  -1  199.10    4.99 
  -1  -1   1  210.31    4.99 
  -1  -1   1  207.35    4.99 
   1  -1  -1  206.30    4.95 
   1  -1  -1  200.49    4.99 
   1   1  -1  209.87    5.00 
  -1   1   1  211.61    4.95 
   0  -1  -1  593.15   14.87 
   0  -1  -1  611.58   14.83 
   0  -1   1  606.63   14.73 
   0  -1   1  624.39   14.81 
   0  -1  -1  647.54   14.84 
   0  -1  -1  623.67   14.87 
   0  -1   1  588.36   14.59 
   0   1  -1  616.38   14.85 
  -1  -1  -1   16.19    0.52 
   1  -1   1   16.91    0.50 
  -1  -1  -1   16.37    0.51 
  -1  -1  -1   16.57    0.46 
  -1   1  -1   16.97    0.52 
   1   1   1   17.13    0.49 
   2  -1   1  119.02    2.97 
  -2  -1  -1  123.94    2.91 
  -2  -1  -1  119.45    3.03 
   2  -1   1  115.14    3.00 
  -2  -1  -1  118.88    3.01 
  -2   1  -1  118.90    2.93 
   2   1   1  121.53    2.96 
  -2   1  -1  122.08    3.01 
   3  -1   1    0.71    0.13 
  -3  -1  -1    0.43    0.14 
   3  -1   1    0.51    0.13 
  -3  -1  -1    0.54    0.09 
   3   1   1    0.53    0.13 
  -3   1  -1    0.62    0.12 
  -3   1  -1    0.57    0.14 
   3   1   1    0.92    0.15 
   4  -1   1    4.64    0.32 
  -4  -1  -1    5.24    0.25 
  -4  -1  -1    4.49    0.35 
   4  -1   1    4.80    0.29 
   4   1   1    4.71    0.31 
   4   1   1    4.11    0.28 
  -4   1  -1    3.99    0.28 
  -4   1  -1    4.63    0.31 
   5  -1   1    0.22    0.14 
  -5  -1  -1   -0.09    0.12 
   5  -1   1    0.06    0.11 
  -5  -1  -1    0.08    0.09 
   5   1   1    0.22    0.14 
   5   1   1    0.08    0.12 
  -5   1  -1   -0.08    0.11 
  -5   1  -1    0.03    0.12 
  -6  -1  -1    7.50    0.50 
   6  -1   1    8.50    0.45 
  -6  -1  -1    7.41    0.38 
   6  -1   1    8.41    0.48 
  -6   1  -1    8.33    0.47 
   6   1   1    7.86    0.48 
  -6   1  -1    7.12    0.45 
   6   1   1    7.75    0.45 
   7  -1   1   -0.01    0.10 
  -7  -1  -1    0.15    0.11 
  -7  -1  -1    0.22    0.18 
   7  -1   1    0.30    0.17 
   7   1   1    0.12    0.15 
   7   1   1    0.04    0.14 
  -7   1  -1    0.16    0.16 
  -7   1  -1    0.16    0.13 
  -8  -1  -1    0.21    0.22 
   8  -1   1   -0.09    0.17 
  -8  -1  -1    0.22    0.14 
   8  -1   1    0.23    0.15 
   8   1   1    0.33    0.19 
  -8   1  -1    0.40    0.20 
  -8   1  -1    0.36    0.20 
   8   1   1    0.00    0.14 
   9  -1   1   32.37    1.27 
  -9  -1  -1   32.02    1.11 
  -9  -1  -1   32.13    1.35 
   9  -1   1   29.71    1.20 
  -9   1  -1   30.47    1.25 
   9   1   1   31.35    1.29 
   9   1   1   32.46    1.23 
  -9   1  -1   32.18    1.23 
 -10  -1  -1    6.38    0.65 
  10  -1   1    6.89    0.60 
  10  -1   1    5.96    0.52 
 -10   1  -1    6.13    0.52 
  10   1   1    6.83    0.53 
 -10   1  -1    6.05    0.57 
  10   1   1    6.36    0.60 
 -11  -1  -1    2.00    0.43 
  11  -1   1    1.61    0.38 
  11  -1   1    1.83    0.37 
  11   1   1    1.63    0.40 
 -11   1  -1    2.68    0.47 
  11   1   1    3.30    0.41 
 -11   1  -1    2.02    0.38 
  12  -1   1    0.16    0.22 
 -12  -1  -1    0.01    0.33 
  12  -1   1   -0.07    0.31 
  12   1   1    0.77    0.36 
 -12   1  -1   -0.07    0.23 
 -12   1  -1   -0.36    0.26 
  12   1   1    0.16    0.20 
  13  -1   1    1.91    0.47 
 -13  -1  -1    1.45    0.50 
 -13   1  -1    1.42    0.47 
  13   1   1    1.53    0.44 
 -14  -1  -1    0.28    0.40 
 -14   1  -1    0.65    0.41 
  14   1   1    0.70    0.47 
 -15  -1  -1    0.05    0.42 
 -15  -2   1    0.20    0.47 
 -14  -2   1   13.62    1.10 
  14  -2  -1   13.70    0.99 
 -13  -2   1   13.02    1.06 
  13  -2  -1   14.00    0.95 
 -13   2   1   13.28    1.30 
  13   2  -1   15.45    0.97 
 -13   2   1   14.08    0.94 
  13   2  -1   14.26    1.01 
 -12  -2   1    3.88    0.62 
  12  -2  -1    5.01    0.58 
 -12   2   1    3.48    0.54 
 -12   2   1    4.75    0.57 
  12   2  -1    3.25    0.53 
  12   2  -1    4.54    0.56 
  11  -2  -1    3.61    0.48 
 -11  -2   1    5.54    0.69 
  11  -2  -1    2.82    0.46 
  11   2  -1    3.37    0.50 
 -11   2   1    3.04    0.49 
  11   2  -1    3.38    0.50 
 -11   2   1    3.84    0.52 
  10  -2  -1   15.53    0.86 
  10  -2  -1   13.78    0.79 
 -10  -2   1   12.87    0.90 
  10   2  -1   14.38    0.85 
  10   2  -1   13.28    0.82 
 -10   2   1   15.48    0.84 
 -10   2   1   14.22    0.82 
  -9  -2   1    5.76    0.61 
   9  -2  -1    6.94    0.55 
   9  -2  -1    5.45    0.50 
   9   2  -1    6.43    0.58 
   9   2  -1    5.08    0.49 
  -9   2   1    6.39    0.52 
  -9   2   1    5.56    0.50 
  -8  -2   1    0.28    0.25 
   8  -2  -1    1.02    0.24 
   8  -2  -1    0.86    0.23 
   8   2  -1    0.84    0.25 
  -8   2   1    0.74    0.24 
  -8   2   1    0.91    0.23 
   8   2  -1    0.53    0.25 
   7  -2  -1    2.75    0.31 
   7  -2  -1    2.43    0.29 
  -7  -2   1    2.31    0.19 
  -7  -2   1    1.97    0.34 
  -7   2   1    2.68    0.34 
   7   2  -1    3.52    0.36 
   7   2  -1    3.09    0.38 
  -7   2   1    3.20    0.33 
  -6  -2   1    3.60    0.38 
  -6  -2   1    4.35    0.22 
   6  -2  -1    3.89    0.32 
   6  -2  -1    3.32    0.34 
   6   2  -1    4.11    0.34 
  -6   2   1    3.90    0.37 
  -6   2   1    3.92    0.32 
   6   2  -1    4.14    0.37 
   5  -2  -1   -0.06    0.09 
   5  -2  -1   -0.11    0.09 
  -5  -2   1   -0.07    0.11 
  -5  -2   1    0.01    0.13 
  -5  -2   1    0.02    0.05 
  -5   2   1   -0.05    0.11 
  -5   2   1   -0.13    0.11 
   5   2  -1    0.23    0.16 
  -4  -2   1  128.16    2.95 
   4  -2  -1  120.92    3.22 
  -4  -2   1  122.61    3.22 
  -4  -2   1  118.95    3.26 
   4  -2  -1  121.26    3.14 
  -4   2   1  125.59    3.13 
   4   2  -1  121.18    3.21 
  -4   2   1  123.74    3.24 
   3  -2  -1    8.01    0.36 
  -3  -2   1    8.68    0.43 
  -3  -2   1    8.56    0.43 
   3  -2  -1    8.69    0.42 
  -3   2   1    8.80    0.34 
   3   2  -1    8.77    0.42 
  -3   2   1    8.59    0.43 
   2  -2  -1    0.54    0.13 
  -2  -2   1    0.76    0.15 
  -2  -2   1    0.56    0.14 
   2  -2  -1    0.39    0.10 
  -2   2   1    0.35    0.13 
   2   2  -1    0.52    0.13 
  -2   2   1    0.56    0.10 
   1  -2  -1   49.63    1.33 
  -1  -2   1   49.16    1.36 
  -1  -2   1   50.46    1.32 
   1  -2  -1   47.04    1.35 
   1  -2  -1   49.46    1.25 
  -1   2   1   47.35    1.35 
   1   2  -1   49.65    1.36 
   1   2  -1   50.75    1.25 
   0  -2   1    3.24    0.16 
   0  -2  -1    3.76    0.20 
   0  -2  -1    3.27    0.20 
   0  -2   1    3.24    0.23 
   0  -2  -1    3.48    0.24 
   0  -2   1    3.61    0.24 
   0  -2  -1    3.43    0.22 
   0   2  -1    2.86    0.19 
  -1  -2  -1   43.84    1.23 
  -1  -2  -1   45.58    1.17 
  -1  -2  -1   44.67    1.26 
   1  -2   1   44.30    1.26 
   1  -2   1   45.77    1.26 
  -1   2  -1   45.00    1.25 
   2  -2   1   24.56    0.78 
  -2  -2  -1   23.73    0.79 
   2  -2   1   24.11    0.78 
  -2  -2  -1   23.51    0.79 
  -2  -2  -1   25.37    0.66 
  -2   2  -1   24.12    0.62 
  -2   2  -1   23.96    0.80 
   2   2   1   25.09    0.76 
   3  -2   1   85.70    2.33 
  -3  -2  -1   90.19    2.17 
  -3  -2  -1   88.14    2.39 
  -3  -2  -1   86.49    2.37 
   3  -2   1   90.79    2.36 
   3   2   1   87.25    2.31 
  -3   2  -1   89.10    2.21 
  -3   2  -1   89.03    2.38 
  -4  -2  -1  117.25    3.15 
  -4  -2  -1  124.50    2.93 
  -4  -2  -1  118.08    3.19 
   4  -2   1  117.91    3.10 
   4  -2   1  120.23    3.12 
  -4   2  -1  116.03    3.15 
  -4   2  -1  121.27    3.01 
   4   2   1  117.26    3.08 
   5  -2   1    5.42    0.37 
  -5  -2  -1    5.54    0.26 
   5  -2   1    5.24    0.37 
  -5  -2  -1    5.81    0.44 
  -5   2  -1    5.47    0.33 
  -5   2  -1    5.55    0.40 
   5   2   1    6.13    0.40 
   5   2   1    5.46    0.37 
   6  -2   1   48.23    1.57 
   6  -2   1   48.17    1.55 
  -6  -2  -1   49.68    1.38 
  -6  -2  -1   53.66    1.70 
   6   2   1   51.73    1.63 
   6   2   1   51.70    1.56 
  -6   2  -1   48.99    1.60 
  -6   2  -1   51.85    1.52 
   7  -2   1    1.29    0.25 
  -7  -2  -1    1.23    0.29 
   7  -2   1    1.27    0.27 
  -7  -2  -1    1.30    0.17 
  -7   2  -1    0.91    0.22 
  -7   2  -1    1.09    0.25 
   7   2   1    0.93    0.24 
   7   2   1    1.23    0.26 
  -8  -2  -1    4.22    0.30 
  -8  -2  -1    4.41    0.49 
   8  -2   1    4.55    0.46 
   8  -2   1    4.83    0.42 
  -8   2  -1    4.46    0.45 
   8   2   1    4.15    0.42 
   8   2   1    3.84    0.41 
  -8   2  -1    4.31    0.40 
  -9  -2  -1   16.66    0.95 
   9  -2   1   17.38    0.85 
   9  -2   1   18.53    0.93 
   9   2   1   16.36    0.89 
   9   2   1   16.75    0.87 
  -9   2  -1   15.06    0.81 
  -9   2  -1   17.41    0.88 
 -10  -2  -1    0.94    0.34 
  10  -2   1    1.54    0.34 
  10  -2   1    1.63    0.39 
 -10   2  -1    1.50    0.33 
 -10   2  -1    1.25    0.33 
  10   2   1    1.35    0.34 
  10   2   1    1.45    0.34 
  11  -2   1    2.33    0.45 
  11  -2   1    2.08    0.38 
 -11  -2  -1    1.87    0.45 
 -11   2  -1    2.15    0.41 
  11   2   1    1.83    0.40 
  11   2   1    2.73    0.45 
 -11   2  -1    2.72    0.47 
  12  -2   1    0.37    0.26 
  12  -2   1   -0.21    0.25 
 -12  -2  -1    0.74    0.44 
  12   2   1    0.41    0.23 
  12   2   1   -0.23    0.24 
 -12   2  -1   -0.14    0.23 
 -12   2  -1   -0.11    0.23 
 -13  -2  -1    6.12    0.74 
  13  -2   1    5.35    0.63 
 -13   2  -1    5.76    0.67 
  13   2   1    4.82    0.70 
 -14  -2  -1    1.70    0.51 
  14   2   1    1.24    0.48 
 -15  -2  -1    0.09    0.46 
 -15  -3   1    2.56    0.69 
  14  -3  -1    2.27    0.53 
 -14  -3   1    2.36    0.66 
  14   3  -1    2.47    0.56 
 -14   3   1    3.73    0.64 
  13  -3  -1   -0.25    0.22 
 -13  -3   1    0.03    0.35 
  13   3  -1    0.48    0.32 
 -13   3   1   -0.07    0.31 
  13   3  -1    0.09    0.34 
 -12  -3   1    7.04    0.80 
  12  -3  -1    6.49    0.66 
 -12   3   1    7.10    0.70 
  12   3  -1    7.44    0.72 
  12   3  -1    4.81    0.62 
 -11  -3   1    8.09    0.80 
  11  -3  -1    5.43    0.58 
  11   3  -1    5.33    0.60 
 -11   3   1    5.51    0.61 
  11   3  -1    4.89    0.58 
 -10  -3   1    3.46    0.54 
  10  -3  -1    3.87    0.48 
  10  -3  -1    3.49    0.42 
  10   3  -1    4.44    0.55 
 -10   3   1    3.58    0.47 
  10   3  -1    3.26    0.44 
 -10   3   1    2.88    0.48 
  -9  -3   1    7.50    0.68 
   9  -3  -1    6.68    0.51 
   9  -3  -1    6.94    0.58 
  -9   3   1    6.70    0.56 
   9   3  -1    6.26    0.55 
  -9   3   1    7.21    0.53 
   9   3  -1    6.64    0.60 
  -8  -3   1    6.84    0.60 
   8  -3  -1    5.94    0.45 
   8  -3  -1    6.84    0.53 
   8   3  -1    8.12    0.57 
  -8   3   1    5.88    0.52 
  -8   3   1    6.56    0.47 
   8   3  -1    6.06    0.55 
   7  -3  -1    2.68    0.34 
  -7  -3   1    2.89    0.36 
   7  -3  -1    1.68    0.27 
  -7  -3   1    2.13    0.38 
  -7   3   1    1.83    0.34 
  -7   3   1    2.29    0.27 
   7   3  -1    2.68    0.38 
  -6  -3   1   20.67    0.89 
  -6  -3   1   20.88    0.94 
   6  -3  -1   20.03    0.88 
   6  -3  -1   23.00    0.84 
  -6   3   1   20.88    0.92 
  -6   3   1   21.27    0.78 
   6   3  -1   20.89    0.88 
  -5  -3   1   55.13    1.70 
   5  -3  -1   54.91    1.61 
   5  -3  -1   52.35    1.68 
  -5  -3   1   54.70    1.74 
   5   3  -1   53.25    1.67 
  -5   3   1   54.34    1.52 
  -5   3   1   55.12    1.71 
  -4  -3   1   10.03    0.55 
   4  -3  -1   10.45    0.48 
   4  -3  -1   10.13    0.54 
  -4  -3   1   10.18    0.54 
  -4   3   1   10.29    0.41 
   4   3  -1   10.82    0.53 
  -4   3   1    9.86    0.54 
  -3  -3   1   93.71    2.55 
   3  -3  -1   92.41    2.54 
   3  -3  -1   93.59    2.48 
  -3  -3   1   94.84    2.54 
  -3   3   1   85.53    2.53 
   3   3  -1   92.77    2.53 
  -3   3   1   98.64    2.35 
  -2  -3   1   16.21    0.61 
  -2  -3   1   15.91    0.65 
   2  -3  -1   14.87    0.60 
   2  -3  -1   15.65    0.64 
   2   3  -1   16.38    0.47 
  -2   3   1   16.41    0.50 
  -2   3   1   16.04    0.64 
   2   3  -1   15.37    0.62 
  -1  -3   1   31.09    0.92 
   1  -3  -1   31.75    0.97 
   1  -3  -1   29.77    0.84 
  -1  -3   1   29.11    0.99 
   1  -3  -1   30.15    0.99 
   1   3  -1   31.57    0.88 
  -1   3   1   31.47    0.97 
   1   3  -1   30.73    1.00 
   0  -3  -1    8.08    0.35 
   0  -3  -1    8.87    0.43 
   0  -3   1    8.22    0.42 
   0  -3   1    8.95    0.44 
   0  -3   1    8.51    0.32 
   0  -3  -1    8.25    0.40 
   0   3   1    8.51    0.38 
   0   3  -1    8.38    0.37 
  -1  -3  -1   12.10    0.54 
  -1  -3  -1   12.98    0.50 
   1  -3   1   13.26    0.35 
  -1  -3  -1   12.11    0.52 
   1  -3   1   12.65    0.55 
  -1  -3  -1   12.74    0.45 
  -1   3  -1   13.10    0.53 
   2  -3   1    7.49    0.42 
   2  -3   1    8.14    0.42 
  -2  -3  -1    7.37    0.40 
  -2  -3  -1    8.84    0.45 
  -2  -3  -1    7.99    0.30 
  -2   3  -1    7.00    0.41 
   2   3   1    8.56    0.41 
  -3  -3  -1   11.88    0.37 
  -3  -3  -1   12.34    0.57 
  -3  -3  -1   11.41    0.55 
   3  -3   1   11.88    0.55 
   3  -3   1   11.48    0.54 
  -3   3  -1   11.32    0.55 
  -3   3  -1   11.65    0.34 
   3   3   1   11.81    0.52 
  -4  -3  -1   55.86    1.34 
   4  -3   1   52.58    1.59 
   4  -3   1   51.97    1.58 
  -4  -3  -1   54.22    1.65 
  -4  -3  -1   51.94    1.64 
  -4   3  -1   48.09    1.61 
   4   3   1   52.61    1.56 
  -4   3  -1   53.62    1.39 
  -5  -3  -1   23.49    0.95 
  -5  -3  -1   24.32    0.67 
   5  -3   1   23.77    0.91 
  -5  -3  -1   24.01    0.99 
   5  -3   1   22.60    0.90 
   5   3   1   24.51    0.90 
  -5   3  -1   25.13    0.98 
  -5   3  -1   24.98    0.77 
   6  -3   1    7.41    0.48 
   6  -3   1    7.97    0.49 
  -6  -3  -1    7.18    0.56 
  -6  -3  -1    8.20    0.30 
  -6  -3  -1    7.71    0.52 
  -6   3  -1    6.16    0.49 
   6   3   1    8.01    0.53 
  -6   3  -1    8.60    0.42 
   6   3   1    8.04    0.50 
  -7  -3  -1   53.32    1.84 
   7  -3   1   52.44    1.70 
   7  -3   1   53.52    1.71 
  -7   3  -1   53.89    1.59 
   7   3   1   51.50    1.68 
   7   3   1   51.16    1.77 
  -7   3  -1   50.23    1.74 
   8  -3   1    0.77    0.24 
  -8  -3  -1    0.63    0.26 
   8  -3   1    0.93    0.25 
   8   3   1    0.46    0.24 
   8   3   1    1.09    0.28 
  -8   3  -1    0.58    0.23 
  -8   3  -1    0.72    0.20 
  -9  -3  -1   24.05    1.17 
   9  -3   1   22.49    1.03 
   9  -3   1   21.30    1.03 
  -9   3  -1   23.33    0.96 
   9   3   1   22.51    1.03 
  -9   3  -1   19.91    1.03 
   9   3   1   21.88    1.09 
 -10  -3  -1    0.32    0.30 
  10  -3   1    0.14    0.20 
  10  -3   1    0.02    0.21 
  10   3   1    0.50    0.29 
 -10   3  -1    0.17    0.24 
  10   3   1    0.04    0.19 
 -11  -3  -1    2.02    0.50 
  11  -3   1    2.48    0.41 
  11  -3   1    1.65    0.38 
  11   3   1    1.72    0.43 
  11   3   1    2.45    0.44 
 -11   3  -1    1.83    0.41 
  12  -3   1    4.46    0.56 
 -12  -3  -1    5.47    0.71 
  12  -3   1    4.15    0.56 
 -12   3  -1    3.79    0.60 
  12   3   1    4.95    0.66 
 -13  -3  -1    0.30    0.39 
  13  -3   1    0.93    0.35 
 -13   3  -1    0.76    0.37 
  13   3   1    0.40    0.39 
 -14  -3  -1    3.53    0.69 
 -14   3  -1    4.70    0.69 
  14   3   1    3.96    0.74 
 -14  -4   1    0.43    0.46 
  14  -4  -1    1.22    0.43 
  14   4  -1    0.67    0.42 
 -14   4   1    1.12    0.46 
  13  -4  -1   15.76    1.05 
 -13  -4   1   16.46    1.21 
  13   4  -1   16.07    1.07 
  13   4  -1   13.54    1.03 
 -13   4   1   16.18    1.12 
  12  -4  -1    4.12    0.58 
 -12  -4   1    6.16    0.79 
 -12   4   1    3.93    0.65 
  12   4  -1    3.72    0.60 
  12   4  -1    3.39    0.59 
 -11  -4   1    4.81    0.66 
  11  -4  -1    5.20    0.60 
 -11   4   1    4.52    0.60 
  11   4  -1    4.82    0.60 
  11   4  -1    5.32    0.64 
  10  -4  -1    0.69    0.27 
 -10  -4   1    0.73    0.35 
  10  -4  -1    1.15    0.27 
 -10   4   1    1.30    0.37 
  10   4  -1    0.82    0.35 
  10   4  -1    1.36    0.36 
  -9  -4   1   17.51    1.01 
   9  -4  -1   14.92    0.87 
   9  -4  -1   16.61    0.82 
   9   4  -1   15.33    0.90 
  -9   4   1   14.16    0.88 
   9   4  -1   13.78    0.86 
  -8  -4   1   32.05    1.32 
   8  -4  -1   31.19    1.29 
  -8  -4   1   28.21    1.34 
   8  -4  -1   32.37    1.21 
   8   4  -1   33.25    1.31 
  -8   4   1   31.37    1.33 
  -7  -4   1    8.04    0.65 
   7  -4  -1    8.65    0.61 
  -7  -4   1    8.45    0.60 
   7  -4  -1    9.60    0.56 
  -7   4   1    9.32    0.65 
  -7   4   1    9.63    0.48 
   7   4  -1    9.67    0.64 
   6  -4  -1    0.16    0.17 
  -6  -4   1    0.14    0.19 
  -6  -4   1    0.27    0.22 
   6  -4  -1   -0.10    0.11 
   6   4  -1   -0.04    0.16 
  -6   4   1   -0.06    0.10 
  -6   4   1    0.34    0.19 
   5  -4  -1    1.16    0.22 
  -5  -4   1    1.07    0.25 
   5  -4  -1    0.89    0.24 
  -5  -4   1    0.88    0.23 
  -5   4   1    1.05    0.17 
   5   4  -1    0.76    0.22 
  -5   4   1    1.02    0.24 
   4  -4  -1   33.34    1.21 
   4  -4  -1   33.82    1.15 
  -4  -4   1   34.81    1.22 
  -4  -4   1   33.09    1.22 
  -4   4   1   36.16    0.97 
   4   4  -1   35.97    1.22 
  -4   4   1   33.12    1.23 
  -3  -4   1    2.45    0.28 
   3  -4  -1    1.63    0.25 
   3  -4  -1    1.66    0.27 
  -3  -4   1    1.66    0.28 
  -3   4   1    1.72    0.26 
   3   4  -1    1.72    0.26 
  -3   4   1    1.92    0.15 
   3   4  -1    1.91    0.12 
  -2  -4   1    2.97    0.31 
  -2  -4   1    3.65    0.29 
   2  -4  -1    2.50    0.28 
   2  -4  -1    2.53    0.26 
  -2   4   1    3.03    0.29 
  -2   4   1    2.70    0.18 
   2   4  -1    2.82    0.31 
   2   4  -1    2.96    0.19 
  -1  -4   1    4.64    0.36 
   1  -4  -1    5.39    0.25 
  -1  -4   1    5.06    0.30 
   1  -4  -1    5.18    0.39 
   1  -4  -1    4.77    0.34 
  -1   4   1    4.87    0.33 
   1   4  -1    5.01    0.38 
   1   4  -1    5.50    0.29 
   0  -4  -1   11.36    0.54 
   0  -4   1   10.27    0.55 
   0  -4   1   11.05    0.41 
   0  -4  -1   11.37    0.44 
   0  -4   1   10.55    0.54 
   0  -4  -1   10.10    0.54 
   0   4  -1   10.67    0.47 
   0   4   1   10.51    0.47 
   1  -4   1   20.90    0.81 
   1  -4   1   21.61    0.57 
   1  -4   1   20.83    0.83 
  -1  -4  -1   19.73    0.80 
  -1  -4  -1   21.39    0.74 
  -1  -4  -1   18.56    0.78 
  -1   4  -1   20.32    0.76 
   1   4   1   19.48    0.69 
  -2  -4  -1   27.21    0.94 
   2  -4   1   27.28    0.98 
  -2  -4  -1   26.27    0.98 
   2  -4   1   26.34    0.98 
   2   4   1   25.92    0.94 
  -2   4  -1   24.25    0.93 
   2   4   1   28.15    0.82 
  -3  -4  -1   40.95    1.32 
  -3  -4  -1   39.04    1.33 
   3  -4   1   42.55    1.33 
   3  -4   1   39.63    1.32 
  -3   4  -1   37.43    1.31 
   3   4   1   38.54    1.27 
  -4  -4  -1   59.52    1.83 
  -4  -4  -1   58.47    1.84 
   4  -4   1   58.46    1.80 
   4  -4   1   59.50    1.80 
  -4  -4  -1   59.30    1.48 
   4   4   1   57.93    1.76 
  -4   4  -1   57.56    1.82 
  -4   4  -1   57.03    1.44 
  -5  -4  -1    0.11    0.17 
   5  -4   1    0.06    0.14 
  -5  -4  -1    0.18    0.19 
   5  -4   1    0.34    0.17 
  -5   4  -1    0.26    0.18 
  -5   4  -1    0.31    0.09 
   5   4   1    0.19    0.15 
  -6  -4  -1    9.01    0.62 
   6  -4   1    9.01    0.56 
  -6  -4  -1    8.96    0.60 
   6  -4   1    7.61    0.51 
  -6   4  -1    8.61    0.58 
  -6   4  -1    8.03    0.38 
   6   4   1   10.33    0.58 
   7  -4   1    0.74    0.22 
  -7  -4  -1    0.91    0.29 
  -7  -4  -1    0.70    0.27 
   7  -4   1    0.43    0.23 
   7   4   1    0.37    0.23 
  -7   4  -1    0.29    0.23 
   8  -4   1   20.72    0.96 
  -8  -4  -1   19.47    1.07 
   8  -4   1   19.55    0.96 
   8   4   1   21.70    0.97 
   8   4   1   19.50    1.02 
  -8   4  -1   19.83    1.01 
   9  -4   1    0.83    0.28 
   9  -4   1    1.19    0.31 
  -9  -4  -1    0.95    0.35 
   9   4   1    0.75    0.29 
   9   4   1    0.80    0.32 
  -9   4  -1    0.87    0.31 
  10  -4   1    2.43    0.41 
  10  -4   1    1.88    0.40 
 -10  -4  -1    1.98    0.48 
  10   4   1    2.12    0.45 
 -10   4  -1    2.90    0.47 
  10   4   1    2.37    0.45 
 -11  -4  -1   13.58    1.00 
  11  -4   1   11.74    0.80 
  11  -4   1   11.86    0.83 
  11   4   1   13.15    0.86 
  11   4   1   11.70    0.89 
 -11   4  -1   12.41    0.91 
 -12  -4  -1    0.51    0.40 
  12  -4   1    0.01    0.24 
  12   4   1    0.66    0.37 
 -12   4  -1    0.04    0.30 
  13  -4   1    0.03    0.27 
 -13  -4  -1   -0.23    0.37 
 -13   4  -1    0.36    0.37 
  13   4   1   -0.37    0.24 
 -14  -4  -1    0.47    0.48 
 -14   4  -1    0.60    0.46 
  14   4   1    0.61    0.47 
 -14  -5   1    1.76    0.57 
  14  -5  -1    1.20    0.46 
 -14   5   1    0.95    0.48 
  14   5  -1    2.07    0.57 
 -13  -5   1    1.53    0.55 
  13  -5  -1    1.95    0.51 
 -13   5   1    1.25    0.48 
  13   5  -1    2.06    0.61 
  13   5  -1    1.83    0.50 
  12  -5  -1    7.09    0.75 
 -12  -5   1    6.69    0.82 
  12   5  -1    6.21    0.71 
 -12   5   1    5.55    0.76 
  12   5  -1    4.88    0.70 
  11  -5  -1    0.32    0.28 
 -11  -5   1    0.59    0.37 
  11   5  -1    0.04    0.30 
  11   5  -1    0.72    0.35 
 -11   5   1    1.01    0.37 
 -10  -5   1    6.23    0.72 
  10  -5  -1    4.65    0.55 
  10   5  -1    4.19    0.59 
  10   5  -1    3.31    0.57 
 -10   5   1    4.28    0.63 
   9  -5  -1    1.14    0.34 
  -9  -5   1    1.08    0.37 
   9  -5  -1    1.39    0.30 
  -9  -5   1    1.04    0.36 
  -9   5   1    0.85    0.31 
   9   5  -1    0.80    0.34 
   9   5  -1    1.48    0.37 
  -8  -5   1   34.59    1.46 
  -8  -5   1   34.19    1.52 
   8  -5  -1   35.64    1.46 
   8  -5  -1   34.93    1.33 
  -8   5   1   34.89    1.48 
   8   5  -1   35.66    1.43 
   7  -5  -1    4.89    0.50 
  -7  -5   1    5.47    0.58 
  -7  -5   1    4.93    0.53 
   7  -5  -1    4.66    0.43 
   7   5  -1    5.00    0.49 
  -7   5   1    5.39    0.54 
  -6  -5   1   79.61    2.55 
   6  -5  -1   80.93    2.54 
   6  -5  -1   82.72    2.44 
  -6  -5   1   83.57    2.59 
   6   5  -1   80.61    2.51 
  -6   5   1   88.25    2.62 
   5  -5  -1    2.43    0.32 
  -5  -5   1    3.49    0.40 
  -5  -5   1    2.49    0.36 
   5  -5  -1    2.22    0.36 
   5   5  -1    2.70    0.34 
  -5   5   1    2.47    0.36 
  -4  -5   1    7.00    0.54 
  -4  -5   1    8.11    0.53 
   4  -5  -1    7.81    0.54 
   4  -5  -1    6.89    0.48 
  -4   5   1    8.21    0.36 
  -4   5   1    8.62    0.56 
   4   5  -1    8.31    0.55 
   3  -5  -1   64.04    2.07 
  -3  -5   1   68.43    2.02 
  -3  -5   1   67.90    2.11 
   3  -5  -1   66.26    2.03 
   3   5  -1   68.95    1.76 
  -3   5   1   70.45    1.73 
   3   5  -1   65.47    2.05 
  -3   5   1   68.72    2.08 
  -2  -5   1    2.85    0.33 
  -2  -5   1    2.91    0.28 
   2  -5  -1    2.41    0.32 
   2  -5  -1    2.78    0.31 
  -2   5   1    2.90    0.32 
   2   5  -1    2.87    0.22 
  -2   5   1    2.57    0.19 
   2   5  -1    2.64    0.32 
   1  -5  -1    0.85    0.21 
  -1  -5   1    0.68    0.21 
   1  -5  -1    1.03    0.23 
  -1  -5   1    1.15    0.19 
   1  -5  -1    0.99    0.14 
   1   5  -1    1.20    0.25 
  -1   5   1    1.11    0.22 
   1   5  -1    0.74    0.15 
   0  -5   1    0.26    0.10 
   0  -5  -1    0.55    0.19 
   0  -5  -1    0.07    0.09 
   0  -5   1    0.31    0.17 
   0  -5  -1    0.05    0.13 
   0  -5   1    0.07    0.17 
   0   5   1    0.05    0.11 
   0   5  -1    0.18    0.12 
   1  -5   1    8.22    0.53 
  -1  -5  -1    9.60    0.57 
  -1  -5  -1    9.45    0.55 
   1  -5   1    9.40    0.33 
  -1  -5  -1    9.61    0.47 
   1  -5   1    9.16    0.57 
  -1   5  -1    8.64    0.49 
   1   5   1    8.40    0.43 
   2  -5   1   56.29    1.79 
  -2  -5  -1   56.80    1.71 
   2  -5   1   55.13    1.80 
  -2  -5  -1   54.71    1.79 
  -2   5  -1   60.54    1.77 
   2   5   1   57.08    1.78 
   2   5   1   55.81    1.57 
  -3  -5  -1   30.98    1.16 
   3  -5   1   28.45    1.13 
   3  -5   1   28.70    1.11 
  -3  -5  -1   29.10    1.09 
  -3   5  -1   28.91    1.11 
   3   5   1   28.11    1.08 
   3   5   1   28.66    0.87 
  -4  -5  -1   22.74    1.01 
   4  -5   1   22.67    0.99 
  -4  -5  -1   22.84    0.99 
   4  -5   1   24.60    1.00 
   4   5   1   23.42    0.96 
   4   5   1   23.87    0.72 
  -4   5  -1   25.19    1.03 
  -5  -5  -1    0.00    0.17 
  -5  -5  -1    0.33    0.20 
   5  -5   1    0.06    0.17 
   5  -5   1    0.13    0.16 
   5   5   1    0.01    0.15 
  -5   5  -1   -0.09    0.15 
  -6  -5  -1    2.27    0.38 
  -6  -5  -1    2.94    0.41 
   6  -5   1    2.54    0.34 
   6  -5   1    2.46    0.36 
   6   5   1    2.74    0.36 
  -6   5  -1    2.39    0.40 
   7  -5   1    0.51    0.26 
   7  -5   1    0.48    0.20 
  -7  -5  -1    0.44    0.25 
  -7  -5  -1    0.40    0.28 
   7   5   1    0.36    0.24 
  -7   5  -1   -0.07    0.19 
  -8  -5  -1    1.20    0.34 
  -8  -5  -1    0.84    0.31 
   8  -5   1    1.08    0.30 
   8  -5   1    1.35    0.32 
  -8   5  -1    0.81    0.31 
   8   5   1    0.93    0.32 
   8   5   1    0.84    0.31 
   9  -5   1    0.71    0.27 
   9  -5   1    0.73    0.28 
  -9  -5  -1    0.91    0.37 
   9   5   1    0.82    0.32 
  -9   5  -1    0.82    0.34 
   9   5   1    0.52    0.30 
 -10  -5  -1   14.50    1.04 
  10  -5   1   14.01    0.87 
  10  -5   1   14.00    0.90 
  10   5   1   14.42    0.91 
 -10   5  -1   14.69    0.97 
  10   5   1   13.61    0.95 
  11  -5   1    0.79    0.33 
 -11  -5  -1    1.42    0.48 
  11   5   1    0.83    0.37 
 -11   5  -1    0.36    0.31 
  11   5   1    0.63    0.34 
 -12  -5  -1    1.46    0.54 
  12  -5   1    2.70    0.50 
 -12   5  -1    1.22    0.48 
  12   5   1    1.33    0.46 
  13  -5   1    0.06    0.27 
 -13  -5  -1   -0.48    0.43 
 -13   5  -1   -0.26    0.30 
  13   5   1   -0.10    0.35 
 -14  -5  -1    3.08    0.78 
  14   5   1    2.79    0.65 
 -14   5  -1    3.12    0.66 
 -13  -6   1    3.26    0.75 
  13  -6  -1    2.35    0.55 
  13   6  -1    3.06    0.62 
 -13   6   1    2.45    0.59 
 -12  -6   1    2.78    0.64 
  12  -6  -1    2.43    0.53 
  12   6  -1    1.32    0.44 
  12   6  -1    2.06    0.55 
 -12   6   1    2.60    0.59 
 -11  -6   1    1.30    0.49 
  11  -6  -1    1.05    0.40 
 -11   6   1    0.57    0.39 
  11   6  -1    1.13    0.41 
  11   6  -1    0.30    0.37 
 -10  -6   1    0.86    0.39 
  10  -6  -1   -0.09    0.24 
  10   6  -1    0.10    0.31 
 -10   6   1    0.12    0.31 
  10   6  -1    0.45    0.30 
  -9  -6   1    0.11    0.26 
  -9  -6   1    0.06    0.31 
   9  -6  -1    0.36    0.25 
  -9   6   1    0.20    0.33 
   9   6  -1   -0.01    0.24 
  -8  -6   1    9.65    0.78 
   8  -6  -1    9.18    0.65 
   8  -6  -1    9.40    0.73 
  -8  -6   1   10.38    0.80 
  -8   6   1    8.58    0.74 
   8   6  -1    9.36    0.71 
   7  -6  -1   17.20    0.98 
  -7  -6   1   17.28    1.00 
   7  -6  -1   17.70    0.89 
  -7  -6   1   16.92    0.98 
  -7   6   1   16.50    0.97 
   7   6  -1   17.05    0.94 
   6  -6  -1   42.08    1.49 
   6  -6  -1   38.12    1.54 
  -6  -6   1   39.14    1.55 
  -6  -6   1   37.28    1.55 
   6   6  -1   40.93    1.53 
  -6   6   1   40.96    1.59 
  -5  -6   1    1.86    0.36 
   5  -6  -1    1.99    0.30 
  -5  -6   1    1.14    0.30 
   5  -6  -1    1.70    0.34 
   5   6  -1    1.46    0.31 
  -5   6   1    1.95    0.38 
   4  -6  -1    3.12    0.43 
   4  -6  -1    3.31    0.37 
  -4  -6   1    3.55    0.40 
  -4  -6   1    2.46    0.40 
   4   6  -1    3.78    0.41 
  -4   6   1    3.08    0.40 
  -3  -6   1    1.17    0.25 
   3  -6  -1    1.42    0.28 
   3  -6  -1    1.64    0.34 
  -3  -6   1    1.32    0.31 
   3   6  -1    1.88    0.32 
  -3   6   1    1.37    0.29 
  -2  -6   1    8.95    0.50 
   2  -6  -1    8.60    0.56 
   2  -6  -1    8.53    0.60 
  -2  -6   1    8.08    0.58 
  -2   6   1    8.50    0.54 
   2   6  -1    8.39    0.42 
   2   6  -1    8.65    0.60 
  -1  -6   1    0.29    0.19 
  -1  -6   1    0.30    0.14 
   1  -6  -1    0.30    0.18 
   1  -6  -1    0.30    0.22 
   1  -6  -1    0.15    0.10 
   1   6  -1    0.27    0.13 
   1   6  -1    0.39    0.20 
  -1   6   1    0.27    0.16 
   0  -6   1    5.77    0.50 
   0  -6  -1    4.55    0.31 
   0  -6  -1    4.31    0.41 
   0  -6   1    5.09    0.45 
   0  -6  -1    4.31    0.46 
   0  -6   1    5.00    0.30 
   0   6   1    4.30    0.36 
   0   6  -1    4.78    0.37 
  -1  -6  -1    2.16    0.37 
   1  -6   1    3.70    0.41 
  -1  -6  -1    3.36    0.31 
  -1  -6  -1    2.56    0.35 
   1  -6   1    3.19    0.37 
  -1   6  -1    2.91    0.32 
   1   6   1    3.29    0.29 
   2  -6   1    0.30    0.20 
  -2  -6  -1    0.64    0.22 
  -2  -6  -1    0.23    0.15 
   2  -6   1   -0.02    0.17 
  -2   6  -1    0.11    0.17 
   2   6   1    0.39    0.13 
   2   6   1    0.39    0.19 
   3  -6   1   14.67    0.82 
   3  -6   1   14.83    0.78 
  -3  -6  -1   14.19    0.72 
  -3  -6  -1   14.38    0.80 
  -3   6  -1   14.08    0.75 
   3   6   1   13.60    0.55 
   3   6   1   14.42    0.76 
   4  -6   1    1.20    0.28 
  -4  -6  -1    1.27    0.31 
   4  -6   1    0.81    0.26 
  -4  -6  -1    1.33    0.30 
   4   6   1    0.90    0.25 
  -4   6  -1    0.99    0.27 
  -5  -6  -1   37.71    1.40 
   5  -6   1   33.09    1.35 
   5  -6   1   32.47    1.32 
  -5  -6  -1   34.78    1.42 
  -5   6  -1   32.54    1.35 
   5   6   1   33.10    1.31 
  -6  -6  -1    1.40    0.38 
   6  -6   1    1.51    0.35 
   6  -6   1    1.91    0.36 
  -6  -6  -1    1.56    0.37 
  -6   6  -1    1.44    0.33 
   6   6   1    1.72    0.34 
   7  -6   1    2.47    0.44 
  -7  -6  -1    2.90    0.46 
  -7  -6  -1    2.04    0.43 
   7  -6   1    2.22    0.40 
  -7   6  -1    2.06    0.43 
   7   6   1    2.06    0.39 
   8  -6   1    4.24    0.51 
   8  -6   1    4.41    0.49 
  -8  -6  -1    5.03    0.60 
  -8  -6  -1    4.60    0.59 
   8   6   1    4.63    0.54 
  -8   6  -1    4.33    0.56 
  -9  -6  -1    1.12    0.41 
   9  -6   1    1.24    0.36 
   9  -6   1    1.61    0.40 
  -9   6  -1    0.92    0.35 
   9   6   1    0.90    0.35 
   9   6   1    1.11    0.37 
  10  -6   1    0.39    0.27 
  10  -6   1    0.67    0.28 
 -10  -6  -1    0.61    0.38 
  10   6   1    0.29    0.30 
  10   6   1    0.10    0.33 
 -10   6  -1    0.51    0.35 
  11  -6   1   -0.03    0.22 
 -11  -6  -1   -0.06    0.36 
  11   6   1   -0.40    0.28 
 -11   6  -1    0.73    0.38 
  11   6   1    0.23    0.31 
 -12  -6  -1   -0.20    0.39 
  12  -6   1   -0.32    0.25 
 -12   6  -1    0.25    0.44 
  12   6   1    0.04    0.30 
  13  -6   1    0.39    0.38 
 -13  -6  -1    0.40    0.46 
  13   6   1   -0.48    0.32 
 -13   6  -1   -0.29    0.32 
 -12  -7   1   -0.19    0.42 
  12  -7  -1    0.74    0.37 
  12   7  -1    0.58    0.45 
  12   7  -1    0.34    0.35 
 -12   7   1   -0.18    0.33 
  11  -7  -1    2.06    0.53 
 -11  -7   1    1.19    0.49 
  11   7  -1    1.68    0.53 
  11   7  -1    1.28    0.47 
 -11   7   1    1.50    0.48 
  10  -7  -1    1.00    0.36 
 -10  -7   1    0.99    0.40 
 -10  -7   1    1.39    0.45 
 -10   7   1    0.56    0.39 
  10   7  -1    0.76    0.39 
  -9  -7   1    0.10    0.27 
   9  -7  -1   -0.12    0.24 
  -9  -7   1    0.49    0.37 
  -9   7   1    0.02    0.28 
   9   7  -1    0.00    0.27 
   8  -7  -1   10.49    0.75 
   8  -7  -1   10.61    0.84 
  -8  -7   1   10.60    0.84 
  -8  -7   1   11.01    0.85 
  -8   7   1   11.79    0.89 
   8   7  -1   11.89    0.86 
  -7  -7   1    1.64    0.42 
   7  -7  -1    1.43    0.34 
  -7  -7   1    2.02    0.44 
   7  -7  -1    2.73    0.44 
   7   7  -1    2.45    0.47 
  -7   7   1    2.00    0.45 
  -6  -7   1    2.40    0.47 
  -6  -7   1    2.67    0.47 
   6  -7  -1    1.90    0.38 
   6  -7  -1    2.71    0.49 
  -6   7   1    2.87    0.49 
   6   7  -1    3.09    0.42 
  -5  -7   1    8.36    0.69 
   5  -7  -1    8.33    0.69 
   5  -7  -1    9.43    0.66 
  -5  -7   1    9.61    0.68 
  -5   7   1    8.15    0.67 
   5   7  -1   10.68    0.73 
  -4  -7   1    0.59    0.25 
   4  -7  -1    0.50    0.23 
  -4  -7   1    0.12    0.23 
   4  -7  -1    0.33    0.23 
   4   7  -1    0.18    0.22 
  -4   7   1    0.41    0.24 
  -3  -7   1    1.81    0.33 
   3  -7  -1    1.92    0.40 
   3  -7  -1    2.37    0.40 
  -3  -7   1    1.50    0.36 
   3   7  -1    1.63    0.35 
  -3   7   1    2.08    0.36 
  -2  -7   1   -0.13    0.14 
  -2  -7   1   -0.08    0.17 
   2  -7  -1    0.10    0.21 
   2  -7  -1   -0.06    0.17 
   2   7  -1    0.10    0.13 
  -2   7   1    0.05    0.18 
   2   7  -1   -0.02    0.18 
   1  -7  -1   19.29    1.00 
   1  -7  -1   19.45    0.96 
  -1  -7   1   19.04    0.99 
   1   7  -1   19.24    0.99 
   1   7  -1   20.38    0.81 
  -1   7   1   19.63    0.89 
   0  -7  -1   -0.15    0.18 
   0  -7   1    0.01    0.20 
   0  -7  -1   -0.17    0.16 
   0  -7   1   -0.08    0.19 
   0   7  -1    0.08    0.14 
   0   7   1   -0.06    0.12 
  -1  -7  -1    2.09    0.28 
   1  -7   1    2.26    0.41 
   1  -7   1    2.54    0.42 
  -1  -7  -1    2.12    0.40 
  -1   7  -1    2.66    0.34 
   1   7   1    2.21    0.29 
   1   7   1    2.64    0.41 
  -2  -7  -1   10.21    0.59 
   2  -7   1    9.65    0.68 
  -2  -7  -1    9.49    0.68 
   2  -7   1   11.00    0.74 
   2   7   1    9.37    0.66 
   2   7   1   10.28    0.53 
  -2   7  -1    9.22    0.60 
   3  -7   1    7.20    0.61 
   3  -7   1    6.23    0.58 
  -3  -7  -1    7.43    0.64 
  -3  -7  -1    6.55    0.51 
  -3   7  -1    6.58    0.54 
   3   7   1    6.86    0.57 
  -4  -7  -1    3.96    0.49 
  -4  -7  -1    4.33    0.47 
   4  -7   1    3.90    0.48 
   4  -7   1    4.73    0.53 
  -4   7  -1    4.18    0.49 
   4   7   1    3.72    0.46 
  -5  -7  -1    7.45    0.65 
   5  -7   1    5.71    0.60 
  -5  -7  -1    6.32    0.60 
   5  -7   1    6.40    0.57 
   5   7   1    6.85    0.59 
  -5   7  -1    7.58    0.64 
   6  -7   1    2.73    0.45 
  -6  -7  -1    2.47    0.47 
   6  -7   1    2.58    0.42 
  -6  -7  -1    2.66    0.49 
  -6   7  -1    2.46    0.47 
   6   7   1    3.19    0.45 
   7  -7   1    3.09    0.53 
  -7  -7  -1    3.85    0.57 
  -7  -7  -1    3.36    0.52 
   7  -7   1    3.21    0.49 
  -7   7  -1    3.62    0.57 
   7   7   1    3.20    0.46 
  -8  -7  -1    0.66    0.36 
  -8  -7  -1    0.84    0.37 
   8  -7   1    0.27    0.26 
   8  -7   1    0.03    0.23 
   8   7   1    0.39    0.27 
  -8   7  -1    0.26    0.27 
  -9  -7  -1   -0.08    0.31 
  -9  -7  -1    0.01    0.33 
   9  -7   1   -0.21    0.23 
   9  -7   1    0.09    0.25 
  -9   7  -1   -0.07    0.30 
   9   7   1   -0.05    0.28 
 -10  -7  -1    3.36    0.65 
  10  -7   1    4.04    0.59 
  10   7   1    3.15    0.60 
  10   7   1    2.58    0.55 
 -10   7  -1    3.73    0.61 
 -11  -7  -1    1.39    0.57 
  11  -7   1    2.83    0.56 
 -11   7  -1    1.46    0.51 
  11   7   1    1.58    0.53 
 -12  -7  -1   -0.09    0.38 
  12  -7   1   -0.37    0.32 
 -12   7  -1   -0.01    0.39 
  12   7   1    0.01    0.36 
  11  -8  -1    5.52    0.74 
 -11  -8   1    4.72    0.82 
 -11   8   1    3.35    0.66 
  11   8  -1    3.65    0.68 
  11   8  -1    3.65    0.69 
  10  -8  -1    0.04    0.25 
 -10  -8   1    0.35    0.40 
 -10  -8   1    0.41    0.40 
 -10   8   1   -0.02    0.34 
  10   8  -1   -0.02    0.36 
  -9  -8   1    0.66    0.43 
   9  -8  -1    1.04    0.43 
  -9  -8   1    1.26    0.47 
   9   8  -1    0.64    0.40 
  -9   8   1    0.35    0.32 
   8  -8  -1    0.65    0.39 
  -8  -8   1    1.72    0.46 
  -8  -8   1    0.75    0.37 
  -8   8   1    0.96    0.38 
   8   8  -1    1.17    0.44 
  -7  -8   1    0.38    0.32 
   7  -8  -1    0.06    0.28 
  -7  -8   1    0.03    0.29 
   7  -8  -1    0.50    0.30 
  -7   8   1    0.54    0.32 
   7   8  -1    0.48    0.29 
  -6  -8   1   25.97    1.31 
   6  -8  -1   23.07    1.16 
   6  -8  -1   22.14    1.25 
  -6  -8   1   22.29    1.16 
  -6   8   1   24.40    1.26 
   6   8  -1   23.20    1.20 
   5  -8  -1    0.51    0.29 
  -5  -8   1   -0.26    0.23 
   5  -8  -1   -0.46    0.19 
  -5  -8   1    0.34    0.27 
  -5   8   1    0.32    0.27 
   5   8  -1   -0.01    0.22 
   4  -8  -1    0.60    0.26 
  -4  -8   1    0.64    0.26 
   4  -8  -1    0.62    0.32 
  -4  -8   1    0.89    0.33 
  -4   8   1    1.11    0.33 
   4   8  -1    0.39    0.27 
   3  -8  -1    1.56    0.37 
  -3  -8   1    0.86    0.33 
   3  -8  -1    1.15    0.36 
   3   8  -1    1.50    0.39 
  -3   8   1    0.88    0.29 
  -2  -8   1   12.75    0.87 
   2  -8  -1   13.79    0.84 
   2  -8  -1   13.07    0.87 
  -2   8   1   14.86    0.82 
   2   8  -1   13.59    0.90 
  -1  -8   1    0.09    0.23 
   1  -8  -1    0.35    0.28 
   1  -8  -1    0.24    0.22 
   1   8  -1    0.40    0.25 
  -1   8   1    0.01    0.16 
   0  -8  -1    0.99    0.32 
   0  -8   1    0.63    0.28 
   0  -8  -1    0.83    0.33 
   0   8   1    0.67    0.24 
   0   8  -1    0.87    0.24 
   0   8  -1    1.10    0.35 
  -1  -8  -1    4.70    0.54 
   1  -8   1    4.41    0.52 
   1  -8   1    5.78    0.62 
   1   8   1    4.34    0.41 
  -1   8  -1    4.79    0.46 
   1   8   1    4.61    0.52 
   2  -8   1    3.18    0.53 
   2  -8   1    2.79    0.46 
  -2  -8  -1    4.17    0.52 
  -2   8  -1    3.27    0.42 
   2   8   1    2.86    0.47 
  -3  -8  -1    6.95    0.54 
   3  -8   1    5.48    0.59 
  -3  -8  -1    5.80    0.65 
   3  -8   1    7.14    0.62 
   3   8   1    5.25    0.57 
  -3   8  -1    4.55    0.52 
  -4  -8  -1    9.03    0.69 
   4  -8   1   10.10    0.81 
   4  -8   1   10.04    0.74 
  -4  -8  -1    9.72    0.78 
  -4   8  -1   10.14    0.75 
   4   8   1    9.90    0.75 
  -5  -8  -1    0.03    0.21 
  -5  -8  -1    0.13    0.28 
   5  -8   1   -0.38    0.22 
   5  -8   1    0.20    0.22 
   5   8   1   -0.02    0.20 
  -5   8  -1    0.09    0.26 
  -6  -8  -1    0.33    0.30 
   6  -8   1    0.20    0.29 
   6  -8   1    0.10    0.23 
  -6  -8  -1    0.45    0.30 
   6   8   1    0.13    0.26 
  -6   8  -1   -0.02    0.29 
  -7  -8  -1   16.96    1.09 
   7  -8   1   15.96    1.00 
  -7  -8  -1   16.76    1.06 
   7  -8   1   17.45    1.09 
  -7   8  -1   17.86    1.10 
   7   8   1   16.51    1.01 
   8  -8   1    2.50    0.53 
  -8  -8  -1    1.55    0.48 
  -8  -8  -1    2.08    0.51 
   8  -8   1    2.63    0.52 
   8   8   1    1.65    0.43 
  -8   8  -1    1.84    0.48 
   9  -8   1    0.24    0.32 
  -9  -8  -1    0.26    0.37 
  -9  -8  -1    0.75    0.42 
  -9   8  -1    0.58    0.41 
   9   8   1    0.13    0.32 
 -10  -8  -1    3.67    0.69 
  10  -8   1    3.39    0.65 
 -10   8  -1    4.79    0.71 
  10   8   1    4.50    0.69 
  10   8   1    4.07    0.66 
 -11  -8  -1    0.97    0.51 
  11  -8   1    0.31    0.37 
  11   8   1    1.80    0.55 
 -11   8  -1    0.81    0.47 
  10  -9  -1    0.28    0.37 
 -10  -9   1    0.58    0.41 
 -10  -9   1    0.90    0.57 
 -10   9   1    0.33    0.41 
  10   9  -1   -0.33    0.36 
  -9  -9   1   10.78    1.00 
   9  -9  -1   10.99    1.01 
  -9  -9   1   11.13    1.04 
   9   9  -1   10.62    0.95 
  -9   9   1   10.69    1.02 
   8  -9  -1    1.62    0.45 
  -8  -9   1    1.05    0.46 
  -8  -9   1    1.23    0.48 
   8   9  -1    0.93    0.40 
  -8   9   1    1.17    0.42 
   7  -9  -1    1.94    0.50 
  -7  -9   1    0.71    0.41 
  -7  -9   1    0.57    0.36 
  -7   9   1    1.02    0.43 
   7   9  -1    0.82    0.37 
  -6  -9   1    0.41    0.35 
  -6  -9   1    0.32    0.38 
   6  -9  -1    0.14    0.27 
   6  -9  -1    0.14    0.27 
  -6   9   1    0.01    0.26 
   6   9  -1    0.19    0.28 
   5  -9  -1    3.47    0.56 
   5  -9  -1    3.97    0.57 
  -5  -9   1    3.33    0.56 
  -5   9   1    3.09    0.55 
   5   9  -1    4.32    0.62 
   4  -9  -1    1.77    0.46 
   4  -9  -1    1.98    0.44 
  -4  -9   1    1.85    0.46 
   4   9  -1    1.97    0.44 
  -4   9   1    1.67    0.41 
  -3  -9   1    7.64    0.73 
   3  -9  -1    7.91    0.72 
   3  -9  -1    7.22    0.73 
  -3   9   1    7.91    0.68 
   3   9  -1    7.38    0.73 
   2  -9  -1   21.89    1.25 
  -2  -9   1   20.24    1.19 
   2  -9  -1   21.09    1.13 
   2   9  -1   23.26    1.23 
  -2   9   1   19.52    1.04 
   1  -9  -1    1.30    0.40 
  -1  -9   1    0.97    0.35 
   1  -9  -1    1.18    0.37 
   1   9  -1    1.50    0.39 
  -1   9   1    1.03    0.30 
   0  -9   1    0.28    0.28 
   0  -9  -1   -0.11    0.20 
   0  -9  -1   -0.32    0.24 
   0   9  -1   -0.38    0.20 
   0   9   1    0.27    0.25 
  -1  -9  -1   24.97    1.29 
   1  -9   1   26.54    1.31 
   1  -9   1   23.58    1.32 
   1   9   1   25.24    1.30 
  -1   9  -1   25.27    1.13 
   2  -9   1   12.32    0.93 
   2  -9   1   11.65    0.87 
  -2  -9  -1   16.61    1.04 
   2   9   1   14.72    0.97 
  -2   9  -1   14.71    0.86 
  -3  -9  -1    0.47    0.31 
   3  -9   1   -0.18    0.20 
   3  -9   1   -0.35    0.24 
   3   9   1   -0.05    0.23 
  -3   9  -1   -0.36    0.19 
  -4  -9  -1    2.67    0.53 
   4  -9   1    3.78    0.53 
   4  -9   1    3.33    0.60 
  -4   9  -1    3.01    0.51 
   4   9   1    3.31    0.55 
   5  -9   1   31.26    1.50 
   5  -9   1   32.93    1.57 
  -5  -9  -1   32.96    2.10 
  -5  -9  -1   33.47    1.60 
   5   9   1   30.34    1.48 
  -5   9  -1   30.94    1.48 
   6  -9   1    3.96    0.65 
  -6  -9  -1    5.44    0.65 
   6  -9   1    5.54    0.65 
  -6  -9  -1    5.17    0.69 
   6   9   1    5.16    0.64 
  -6   9  -1    6.42    0.72 
  -7  -9  -1    0.96    0.41 
   7  -9   1    1.09    0.44 
  -7  -9  -1    1.43    0.45 
   7  -9   1    0.64    0.37 
  -7   9  -1    0.83    0.37 
   7   9   1    1.66    0.45 
  -8  -9  -1    0.04    0.34 
   8  -9   1    0.51    0.42 
  -8  -9  -1    0.21    0.38 
   8  -9   1    0.24    0.35 
   8   9   1    0.59    0.31 
  -8   9  -1    0.02    0.33 
  -9  -9  -1   -0.17    0.45 
  -9  -9  -1    0.40    0.38 
   9  -9   1    1.05    0.41 
  -9   9  -1    0.92    0.51 
   9   9   1    0.18    0.38 
 -10  -9  -1    1.72    0.56 
  10  -9   1    2.41    0.54 
 -10  -9  -1    1.67    0.54 
  10   9   1    1.81    0.52 
 -10   9  -1    2.12    0.55 
   8 -10  -1    5.93    0.83 
  -8 -10   1    8.35    0.94 
   8  10  -1    6.56    0.81 
  -8  10   1    6.71    0.84 
  -7 -10   1    3.79    0.70 
   7 -10  -1    3.71    0.71 
  -7  10   1    3.90    0.72 
   7  10  -1    2.00    0.50 
  -6 -10   1    4.47    0.73 
   6 -10  -1    6.12    0.77 
  -6  10   1    6.97    0.81 
   6  10  -1    6.13    0.75 
  -5 -10   1    0.54    0.39 
   5 -10  -1    1.28    0.43 
   5 -10  -1    1.12    0.46 
  -5  10   1    0.72    0.34 
   5  10  -1    1.26    0.43 
   4 -10  -1    6.46    0.80 
   4 -10  -1    8.17    0.80 
  -4 -10   1    7.70    0.82 
  -4  10   1    8.49    0.77 
   4  10  -1    7.53    0.80 
  -3 -10   1    4.59    0.74 
   3 -10  -1    4.67    0.61 
   3 -10  -1    4.96    0.70 
  -3  10   1    5.40    0.61 
   3  10  -1    5.26    0.65 
  -2 -10   1    0.03    0.31 
   2 -10  -1    0.45    0.35 
   2 -10  -1   -0.38    0.25 
  -2  10   1    0.16    0.24 
   2  10  -1   -0.51    0.21 
   1 -10  -1    4.93    0.64 
  -1 -10   1    6.00    0.71 
   1 -10  -1    4.12    0.69 
  -1  10   1    3.85    0.63 
   1  10  -1    4.96    0.66 
   0 -10   1    8.28    0.80 
   0 -10  -1    8.67    0.82 
   0  10   1    9.21    0.84 
   0  10  -1    8.12    0.83 
  -1 -10  -1    0.37    0.29 
   1 -10   1    1.06    0.38 
   1  10   1    0.09    0.29 
  -1  10  -1    0.32    0.30 
   2 -10   1   15.09    1.10 
   2 -10   1   12.76    0.99 
  -2 -10  -1   14.25    1.06 
  -2  10  -1   13.37    0.89 
   2  10   1   14.58    1.04 
   3 -10   1    1.35    0.47 
   3 -10   1    1.40    0.46 
  -3 -10  -1    1.64    0.46 
   3  10   1    1.33    0.44 
  -3  10  -1    1.93    0.41 
  -4 -10  -1   -0.20    0.28 
   4 -10   1   -0.11    0.27 
   4 -10   1   -0.13    0.26 
   4  10   1    0.38    0.28 
  -4  10  -1   -0.03    0.25 
  -5 -10  -1    0.57    0.42 
   5 -10   1   -0.06    0.29 
   5 -10   1    0.01    0.28 
   5  10   1    0.08    0.33 
  -5  10  -1    0.12    0.29 
  -6 -10  -1    2.42    0.61 
   6 -10   1    2.87    0.61 
   6 -10   1    2.68    0.57 
   6  10   1    2.72    0.53 
  -6  10  -1    2.97    0.60 
   7 -10   1    0.18    0.36 
   7 -10   1    0.27    0.32 
  -7 -10  -1   -0.19    0.36 
   7  10   1    0.31    0.31 
  -7  10  -1    0.50    0.36 
   8 -10   1    3.59    0.72 
  -8 -10  -1    2.78    0.65 
  -8  10  -1    2.24    0.61 
   8  10   1    2.64    0.58 
  -6 -11   1    0.73    0.44 
   6 -11  -1    0.55    0.45 
   6  11  -1    1.16    0.45 
  -6  11   1    0.73    0.37 
  -5 -11   1    2.11    0.54 
   5 -11  -1    2.76    0.75 
   5 -11  -1    3.37    0.71 
   5  11  -1    2.58    0.64 
  -5  11   1    1.93    0.53 
   4 -11  -1   -0.06    0.32 
   4 -11  -1    0.30    0.42 
  -4 -11   1    0.10    0.40 
   4  11  -1    0.11    0.27 
  -4  11   1   -0.33    0.25 
   3 -11  -1    5.48    0.73 
   3 -11  -1    4.02    0.75 
  -3 -11   1    2.90    0.64 
   3  11  -1    3.85    0.67 
  -3  11   1    4.47    0.72 
  -2 -11   1    0.07    0.34 
   2 -11  -1    0.16    0.34 
   2 -11  -1    0.04    0.33 
   2  11  -1   -0.18    0.26 
  -2  11   1   -0.10    0.32 
  -1 -11   1    0.69    0.40 
   1 -11  -1   -0.40    0.23 
  -1  11   1   -0.33    0.28 
   1  11  -1    0.31    0.36 
   0 -11   1   14.23    1.09 
   0 -11  -1   12.05    1.05 
   0  11   1   13.11    1.05 
   0  11  -1   13.47    1.10 
  -1 -11  -1    0.02    0.33 
   1 -11   1    0.34    0.36 
   1  11   1    0.23    0.31 
  -1  11  -1    0.14    0.29 
  -2 -11  -1    3.38    0.64 
   2 -11   1    4.47    0.72 
   2  11   1    3.81    0.69 
  -2  11  -1    2.95    0.61 
   3 -11   1   -0.29    0.31 
  -3 -11  -1    0.13    0.44 
   3 -11   1    0.42    0.35 
   3  11   1    0.20    0.33 
  -4 -11  -1    0.33    0.42 
   4 -11   1    0.86    0.41 
   4 -11   1    0.48    0.45 
  -4  11  -1    0.80    0.41 
   4  11   1    0.77    0.41 
   5 -11   1    6.47    0.88 
   5 -11   1    6.46    0.81 
  -5 -11  -1    4.87    0.84 
   5  11   1    4.98    0.77 
  -5  11  -1    5.56    0.75 
   6 -11   1    1.50    0.52 
   6 -11   1    0.92    0.43 
  -6 -11  -1    1.28    0.50 
  -6  11  -1    0.72    0.40 
   6  11   1    0.98    0.42 
  -2 -12   1    3.39    0.77 
   2 -12  -1    4.19    0.76 
   2  12  -1    2.48    0.65 
  -2  12   1    1.89    0.58 
   1 -12  -1    2.84    0.63 
  -1 -12   1    4.12    0.76 
  -1  12   1    2.10    0.58 
   1  12  -1    1.42    0.53 
   0 -12  -1    1.40    0.52 
   0 -12   1    1.12    0.50 
   0  12   1    0.20    0.38 
   0  12  -1    0.87    0.44 
  -1 -12  -1    0.67    0.51 
   1 -12   1    0.41    0.44 
  -1  12  -1    0.63    0.43 
   1  12   1    0.65    0.36 
  -2 -12  -1    0.36    0.41 
   2 -12   1   -0.21    0.36 
 -15   0   2    0.13    0.42 
  15   0  -2    0.46    0.41 
 -14   0   2    2.96    0.60 
  14   0  -2    5.59    0.67 
  13   0  -2    0.09    0.25 
 -13   0   2    0.04    0.35 
 -12   0   2    0.18    0.29 
  12   0  -2    0.15    0.30 
  12   0  -2    0.40    0.20 
 -11   0   2    0.34    0.26 
  11   0  -2    0.05    0.20 
  11   0  -2   -0.07    0.21 
  10   0  -2    4.30    0.46 
 -10   0   2    4.34    0.43 
  10   0  -2    4.93    0.49 
 -10   0   2    4.88    0.56 
   9   0  -2    0.28    0.18 
   9   0  -2   -0.04    0.15 
  -9   0   2   -0.10    0.20 
  -9   0   2   -0.07    0.15 
  -8   0   2   31.11    1.06 
   8   0  -2   29.44    1.10 
   8   0  -2   29.33    1.15 
  -8   0   2   28.59    1.17 
   7   0  -2    0.06    0.13 
  -7   0   2   -0.30    0.14 
   7   0  -2    0.07    0.12 
  -7   0   2   -0.11    0.11 
   6   0  -2    1.41    0.20 
  -6   0   2    0.77    0.18 
  -6   0   2    1.22    0.24 
   6   0  -2    1.08    0.23 
   5   0  -2    0.04    0.14 
  -5   0   2   -0.12    0.12 
   5   0  -2   -0.09    0.08 
  -5   0   2   -0.11    0.11 
  -4   0   2   94.57    2.57 
  -4   0   2   98.73    2.49 
   4   0  -2   94.73    2.56 
   4   0  -2   98.35    2.48 
   3   0  -2    0.00    0.06 
   3   0  -2   -0.05    0.12 
  -3   0   2   -0.06    0.10 
  -3   0   2   -0.04    0.08 
   2   0  -2  185.51    4.39 
  -2   0   2  180.10    4.35 
  -2   0   2  177.25    4.44 
   2   0  -2  182.13    4.44 
   1   0  -2   -0.24    0.05 
  -1   0   2   -0.26    0.06 
   1   0  -2   -0.17    0.06 
   0   0   2   79.02    1.94 
   0   0  -2   78.63    1.96 
   0   0  -2   78.51    1.96 
   0   0  -2   80.20    1.93 
  -1   0  -2   -0.10    0.06 
  -1   0  -2    0.08    0.07 
   1   0   2   -0.08    0.06 
   2   0   2  431.08   10.47 
  -2   0  -2  427.20   10.41 
   2   0   2  442.80   10.44 
  -2   0  -2  434.73   10.39 
   3   0   2    0.18    0.08 
  -3   0  -2    0.06    0.09 
   3   0   2    0.01    0.09 
  -3   0  -2    0.09    0.10 
   4   0   2   41.97    1.28 
  -4   0  -2   40.08    1.25 
  -4   0  -2   40.83    1.20 
   4   0   2   42.56    1.17 
   5   0   2    0.01    0.11 
  -5   0  -2   -0.10    0.10 
   5   0   2    0.11    0.13 
  -5   0  -2    0.05    0.14 
  -6   0  -2    1.59    0.22 
   6   0   2    1.43    0.26 
  -6   0  -2    1.37    0.25 
   6   0   2    2.01    0.23 
   7   0   2    0.31    0.18 
  -7   0  -2   -0.03    0.16 
   7   0   2   -0.02    0.10 
  -7   0  -2    0.14    0.13 
  -8   0  -2    3.06    0.32 
  -8   0  -2    2.38    0.37 
   8   0   2    2.48    0.39 
   8   0   2    3.02    0.31 
   9   0   2    0.02    0.14 
  -9   0  -2    0.03    0.21 
   9   0   2    0.02    0.22 
  -9   0  -2   -0.04    0.16 
 -10   0  -2    6.73    0.64 
 -10   0  -2    7.60    0.55 
  10   0   2    8.14    0.55 
  10   0   2    6.69    0.63 
  11   0   2    0.29    0.27 
  11   0   2    0.25    0.18 
 -11   0  -2   -0.17    0.24 
 -11   0  -2   -0.20    0.16 
  12   0   2    4.29    0.65 
 -12   0  -2    7.08    0.70 
  13   0   2    0.23    0.34 
 -13   0  -2   -0.29    0.31 
 -14   0  -2   27.98    1.56 
  14   0   2   30.20    1.59 
 -15   0  -2   -0.09    0.46 
 -15  -1   2    7.81    0.95 
  15  -1  -2   10.35    0.92 
 -15   1   2    8.96    0.96 
 -14  -1   2   12.27    1.08 
  14  -1  -2   13.58    1.00 
 -14   1   2   14.35    1.10 
  14   1  -2   16.15    1.03 
 -13  -1   2    0.74    0.35 
  13  -1  -2    1.40    0.39 
  13   1  -2    1.72    0.41 
 -13   1   2    1.75    0.48 
  12  -1  -2    0.25    0.24 
 -12  -1   2    0.09    0.29 
  12   1  -2    0.60    0.26 
 -12   1   2   -0.02    0.24 
  12   1  -2   -0.09    0.26 
 -12   1   2   -0.24    0.22 
  11  -1  -2    2.28    0.43 
  11  -1  -2    1.75    0.39 
 -11  -1   2    1.77    0.47 
 -11   1   2    2.35    0.41 
 -11   1   2    2.35    0.44 
  11   1  -2    2.14    0.43 
  11   1  -2    2.60    0.44 
  10  -1  -2   12.19    0.74 
 -10  -1   2   10.64    0.82 
  10  -1  -2   10.80    0.68 
 -10   1   2   11.88    0.71 
  10   1  -2   12.41    0.78 
 -10   1   2   12.96    0.81 
  10   1  -2   13.36    0.76 
  -9  -1   2    1.53    0.26 
   9  -1  -2    1.75    0.31 
   9  -1  -2    1.36    0.30 
  -9  -1   2    1.15    0.32 
   9   1  -2    1.47    0.34 
  -9   1   2    1.50    0.34 
  -9   1   2    1.22    0.26 
   9   1  -2    1.74    0.32 
   8  -1  -2    0.85    0.22 
  -8  -1   2    0.66    0.17 
  -8  -1   2    0.93    0.28 
   8  -1  -2    0.98    0.24 
  -8   1   2    1.35    0.29 
  -8   1   2    0.53    0.20 
   8   1  -2    0.71    0.20 
   8   1  -2    1.03    0.27 
  -7  -1   2   22.50    0.77 
  -7  -1   2   21.07    0.95 
   7  -1  -2   21.84    0.91 
   7  -1  -2   22.13    0.85 
   7   1  -2   22.56    0.94 
   7   1  -2   24.23    0.89 
  -7   1   2   21.16    0.88 
  -7   1   2   22.29    0.92 
  -6  -1   2   45.23    1.22 
   6  -1  -2   42.40    1.29 
   6  -1  -2   41.58    1.37 
  -6  -1   2   40.40    1.42 
   6   1  -2   42.55    1.32 
  -6   1   2   39.66    1.35 
   6   1  -2   42.16    1.39 
  -6   1   2   41.89    1.33 
  -5  -1   2  120.47    3.36 
  -5  -1   2  133.14    3.16 
   5  -1  -2  124.88    3.32 
   5  -1  -2  126.72    3.21 
   5   1  -2  123.21    3.32 
   5   1  -2  128.92    3.26 
  -5   1   2  125.64    3.29 
  -5   1   2  123.10    3.30 
  -4  -1   2    0.12    0.07 
  -4  -1   2    0.10    0.11 
   4  -1  -2    0.19    0.09 
   4  -1  -2    0.19    0.11 
  -4  -1   2   -0.08    0.12 
  -4   1   2    0.06    0.10 
  -4   1   2   -0.06    0.10 
   4   1  -2    0.09    0.12 
  -3  -1   2  165.23    4.08 
   3  -1  -2  163.42    3.92 
   3  -1  -2  160.01    4.04 
  -3  -1   2  160.97    3.99 
  -3   1   2  155.54    4.00 
  -3   1   2  158.09    4.03 
   3   1  -2  160.92    4.04 
   3   1  -2  164.31    3.89 
   2  -1  -2   23.72    0.74 
   2  -1  -2   23.93    0.74 
  -2  -1   2   23.93    0.71 
  -2  -1   2   22.85    0.75 
   2  -1  -2   25.18    0.65 
   2   1  -2   23.89    0.75 
  -2   1   2   24.47    0.73 
   2   1  -2   24.24    0.63 
  -1  -1   2  512.54   11.99 
   1  -1  -2  495.80   12.00 
  -1  -1   2  490.91   11.89 
   1  -1  -2  483.47   11.90 
   1  -1  -2  503.71   11.86 
  -1   1   2  481.15   11.88 
   1   1  -2  522.22   11.97 
   1   1  -2  498.21   12.13 
   0  -1   2    0.54    0.10 
   0  -1  -2    0.70    0.11 
   0  -1  -2    0.77    0.10 
   0  -1  -2    0.58    0.10 
   0  -1   2    0.51    0.12 
   0  -1  -2    0.79    0.12 
   0   1  -2    0.67    0.11 
   0   1  -2    0.64    0.11 
   1  -1   2    3.02    0.17 
  -1  -1  -2    3.65    0.21 
  -1  -1  -2    2.77    0.20 
   1  -1   2    2.86    0.20 
  -1  -1  -2    2.77    0.15 
  -1  -1  -2    2.94    0.16 
  -1   1  -2    2.99    0.14 
   1   1   2    2.98    0.15 
  -1   1  -2    3.12    0.20 
   2  -1   2   52.89    1.47 
  -2  -1  -2   55.09    1.39 
  -2  -1  -2   52.17    1.47 
   2  -1   2   52.98    1.40 
   2   1   2   52.43    1.47 
  -2   1  -2   53.98    1.46 
  -2   1  -2   53.53    1.38 
   2   1   2   53.06    1.37 
  -3  -1  -2   11.62    0.41 
  -3  -1  -2   11.03    0.49 
   3  -1   2   10.77    0.48 
   3  -1   2   11.25    0.42 
  -3   1  -2   10.56    0.42 
   3   1   2   11.45    0.41 
   3   1   2   10.94    0.48 
  -3   1  -2   10.78    0.47 
   4  -1   2  195.93    4.85 
  -4  -1  -2  187.18    4.86 
  -4  -1  -2  192.58    4.71 
   4  -1   2  192.36    4.75 
   4   1   2  193.13    4.85 
   4   1   2  193.81    4.73 
  -4   1  -2  187.50    4.76 
  -4   1  -2  188.80    4.81 
   5  -1   2   62.92    1.84 
  -5  -1  -2   63.25    1.86 
  -5  -1  -2   62.93    1.69 
   5  -1   2   62.17    1.74 
  -5   1  -2   59.79    1.78 
  -5   1  -2   62.70    1.77 
   5   1   2   59.27    1.82 
   5   1   2   63.20    1.74 
   6  -1   2    8.20    0.45 
   6  -1   2    7.87    0.50 
  -6  -1  -2    8.73    0.42 
  -6  -1  -2    8.20    0.53 
   6   1   2    8.70    0.46 
  -6   1  -2    8.18    0.48 
   6   1   2    9.19    0.53 
  -6   1  -2    8.88    0.49 
   7  -1   2    2.81    0.29 
  -7  -1  -2    2.74    0.38 
   7  -1   2    2.97    0.37 
  -7  -1  -2    2.44    0.26 
   7   1   2    2.58    0.33 
  -7   1  -2    3.07    0.34 
   7   1   2    2.70    0.30 
  -7   1  -2    3.57    0.34 
   8  -1   2    0.30    0.16 
   8  -1   2    0.01    0.17 
  -8  -1  -2    0.02    0.17 
  -8  -1  -2    0.19    0.14 
  -8   1  -2    0.15    0.17 
  -8   1  -2    0.22    0.18 
   8   1   2    0.18    0.15 
   8   1   2    0.04    0.18 
  -9  -1  -2    2.71    0.43 
  -9  -1  -2    1.59    0.28 
   9  -1   2    2.21    0.32 
   9  -1   2    2.84    0.45 
   9   1   2    2.15    0.34 
  -9   1  -2    2.08    0.35 
  -9   1  -2    2.79    0.40 
   9   1   2    2.08    0.39 
  10  -1   2    4.30    0.44 
  10  -1   2    4.69    0.56 
 -10  -1  -2    4.86    0.60 
  10   1   2    4.75    0.44 
 -10   1  -2    4.70    0.54 
 -10   1  -2    4.29    0.47 
  10   1   2    3.35    0.48 
  11  -1   2    0.39    0.21 
 -11  -1  -2    0.27    0.26 
  11  -1   2   -0.09    0.26 
  11   1   2   -0.17    0.25 
  11   1   2    0.39    0.18 
 -11   1  -2    0.10    0.25 
 -11   1  -2    0.08    0.22 
  12  -1   2    1.87    0.48 
 -12  -1  -2    1.12    0.44 
  12  -1   2    1.91    0.47 
 -12   1  -2    1.72    0.37 
  12   1   2    3.19    0.52 
 -12   1  -2    1.87    0.45 
  13  -1   2    1.66    0.48 
 -13  -1  -2    0.91    0.42 
 -13   1  -2    1.27    0.43 
  13   1   2    1.76    0.50 
 -14  -1  -2    0.37    0.48 
  14   1   2    0.88    0.49 
 -14   1  -2    0.21    0.54 
 -15  -1  -2   10.13    1.09 
  15  -2  -2    1.34    0.42 
 -15  -2   2    1.58    0.58 
 -14  -2   2    0.26    0.41 
  14  -2  -2    0.13    0.25 
  13  -2  -2    0.41    0.30 
 -13  -2   2    0.37    0.37 
  13   2  -2    0.10    0.29 
 -13   2   2    0.39    0.34 
  13   2  -2    1.03    0.32 
 -13   2   2   -0.09    0.24 
 -12  -2   2    0.79    0.37 
  12  -2  -2    0.33    0.27 
  12   2  -2    0.65    0.31 
 -12   2   2    0.25    0.30 
  12   2  -2    0.65    0.30 
 -12   2   2    0.65    0.31 
  11  -2  -2    0.22    0.23 
 -11  -2   2   -0.01    0.29 
 -11   2   2   -0.06    0.25 
 -11   2   2   -0.05    0.20 
  11   2  -2    0.27    0.27 
  11   2  -2   -0.08    0.19 
  10  -2  -2    1.15    0.30 
 -10  -2   2    1.44    0.42 
  10  -2  -2    1.02    0.28 
  10   2  -2    0.85    0.28 
 -10   2   2    1.06    0.31 
 -10   2   2    0.85    0.29 
  10   2  -2    0.95    0.33 
   9  -2  -2   27.64    1.07 
   9  -2  -2   27.56    1.16 
  -9  -2   2   25.77    1.21 
  -9   2   2   24.02    1.10 
   9   2  -2   26.78    1.12 
  -9   2   2   25.63    1.10 
   9   2  -2   25.13    1.15 
  -8  -2   2   70.69    2.29 
   8  -2  -2   71.52    2.21 
   8  -2  -2   69.98    2.07 
  -8   2   2   66.27    2.15 
   8   2  -2   67.65    2.19 
  -8   2   2   73.19    2.17 
   8   2  -2   73.25    2.18 
  -7  -2   2   11.17    0.68 
   7  -2  -2   10.47    0.53 
  -7  -2   2   10.33    0.40 
   7  -2  -2    9.96    0.59 
   7   2  -2   10.14    0.57 
  -7   2   2   11.51    0.60 
   7   2  -2    9.74    0.62 
  -7   2   2    9.61    0.58 
  -6  -2   2   18.46    0.84 
   6  -2  -2   17.46    0.68 
  -6  -2   2   17.90    0.55 
  -6  -2   2   18.42    0.75 
   6  -2  -2   16.86    0.77 
  -6   2   2   17.94    0.73 
   6   2  -2   18.07    0.79 
  -6   2   2   17.28    0.78 
   5  -2  -2   14.04    0.65 
   5  -2  -2   14.02    0.55 
  -5  -2   2   14.48    0.62 
  -5  -2   2   14.33    0.68 
  -5  -2   2   14.72    0.42 
  -5   2   2   14.05    0.59 
  -5   2   2   13.77    0.65 
   5   2  -2   14.78    0.67 
  -4  -2   2   34.08    1.10 
   4  -2  -2   36.28    1.02 
   4  -2  -2   33.77    1.12 
  -4  -2   2   35.39    0.86 
  -4  -2   2   33.57    1.15 
  -4   2   2   34.18    1.04 
   4   2  -2   35.49    1.13 
  -4   2   2   33.49    1.12 
   3  -2  -2    9.59    0.45 
   3  -2  -2    9.25    0.37 
  -3  -2   2    9.03    0.44 
  -3  -2   2    9.14    0.45 
   3   2  -2    9.44    0.45 
  -3   2   2    9.73    0.39 
  -3   2   2    8.44    0.44 
   2  -2  -2   19.86    0.68 
  -2  -2   2   18.98    0.67 
   2  -2  -2   19.52    0.68 
  -2  -2   2   19.74    0.68 
   2  -2  -2   18.85    0.61 
   2   2  -2   20.08    0.52 
  -2   2   2   20.66    0.62 
  -1  -2   2  145.16    3.68 
   1  -2  -2  148.14    3.62 
   1  -2  -2  146.37    3.60 
   1  -2  -2  146.30    3.67 
   1  -2  -2  148.87    3.67 
  -1  -2   2  148.50    3.63 
   1   2  -2  144.92    3.68 
   1   2  -2  146.40    3.57 
   0  -2  -2  296.54    7.15 
   0  -2   2  290.43    7.19 
   0  -2  -2  292.64    7.17 
   0  -2   2  294.87    7.21 
   0  -2   2  295.53    7.08 
   0  -2  -2  297.87    7.17 
   0  -2  -2  304.16    7.16 
   0   2  -2  297.56    7.14 
   1  -2   2   74.77    2.00 
  -1  -2  -2   77.62    2.01 
  -1  -2  -2   74.84    1.97 
  -1  -2  -2   77.21    2.01 
  -1  -2  -2   77.43    1.94 
  -1   2  -2   75.53    2.00 
   2  -2   2    3.56    0.25 
  -2  -2  -2    3.09    0.26 
   2  -2   2    3.21    0.25 
  -2  -2  -2    3.21    0.18 
  -2  -2  -2    3.77    0.27 
   2   2   2    3.53    0.22 
  -2   2  -2    3.51    0.15 
  -2   2  -2    3.39    0.26 
  -3  -2  -2   10.96    0.38 
  -3  -2  -2   10.68    0.51 
  -3  -2  -2   11.00    0.51 
   3  -2   2   10.57    0.49 
   3  -2   2   10.64    0.46 
   3   2   2   11.02    0.43 
  -3   2  -2   10.94    0.38 
  -3   2  -2   10.53    0.49 
  -4  -2  -2    3.65    0.31 
  -4  -2  -2    3.81    0.21 
   4  -2   2    3.58    0.28 
   4  -2   2    4.00    0.33 
  -4  -2  -2    3.99    0.34 
  -4   2  -2    3.44    0.30 
   4   2   2    4.01    0.32 
  -4   2  -2    3.46    0.23 
   4   2   2    3.93    0.28 
  -5  -2  -2   53.21    1.41 
  -5  -2  -2   52.21    1.66 
   5  -2   2   50.79    1.60 
   5  -2   2   52.25    1.54 
   5   2   2   50.50    1.61 
  -5   2  -2   52.14    1.47 
  -5   2  -2   49.24    1.59 
   5   2   2   52.79    1.51 
  -6  -2  -2    7.92    0.56 
   6  -2   2    8.13    0.47 
   6  -2   2    7.43    0.49 
  -6  -2  -2    7.85    0.37 
  -6   2  -2    8.14    0.44 
  -6   2  -2    8.13    0.51 
   6   2   2    8.05    0.46 
   6   2   2    8.19    0.52 
   7  -2   2    0.50    0.23 
  -7  -2  -2    0.43    0.13 
  -7  -2  -2    0.26    0.22 
   7  -2   2    0.53    0.16 
   7   2   2    0.52    0.20 
  -7   2  -2    0.47    0.18 
   7   2   2    0.28    0.17 
  -7   2  -2    0.07    0.17 
  -8  -2  -2    3.04    0.27 
   8  -2   2    3.80    0.44 
   8  -2   2    2.98    0.34 
  -8  -2  -2    3.38    0.47 
  -8   2  -2    3.59    0.37 
   8   2   2    3.69    0.42 
  -8   2  -2    2.96    0.39 
   8   2   2    4.01    0.40 
   9  -2   2   63.59    2.13 
  -9  -2  -2   62.97    2.22 
   9  -2   2   63.99    2.04 
   9   2   2   65.38    2.04 
   9   2   2   63.54    2.17 
  -9   2  -2   64.60    2.11 
  -9   2  -2   64.06    2.04 
  10  -2   2    9.56    0.73 
 -10  -2  -2   10.00    0.78 
  10  -2   2   10.36    0.67 
  10   2   2   11.32    0.69 
  10   2   2    9.26    0.72 
 -10   2  -2    9.52    0.67 
 -10   2  -2    9.84    0.70 
 -11  -2  -2   -0.34    0.22 
  11  -2   2    0.29    0.30 
  11  -2   2   -0.01    0.18 
  11   2   2    0.18    0.27 
  11   2   2    0.32    0.20 
 -11   2  -2    0.05    0.22 
 -11   2  -2    0.22    0.26 
  12  -2   2    2.83    0.47 
 -12  -2  -2    2.79    0.55 
  12  -2   2    2.55    0.51 
  12   2   2    3.33    0.56 
 -12   2  -2    2.51    0.48 
 -12   2  -2    3.54    0.81 
 -13  -2  -2   -0.15    0.29 
  13  -2   2    0.23    0.34 
 -13   2  -2   -0.21    0.27 
  13   2   2    0.30    0.38 
 -14  -2  -2    0.04    0.43 
  14   2   2    0.19    0.40 
 -15  -2  -2    3.33    0.76 
  15   2   2    4.18    0.76 
 -15  -3   2    2.97    0.71 
  15  -3  -2    3.39    0.64 
  14  -3  -2    0.19    0.32 
 -14  -3   2    0.36    0.46 
 -14   3   2   -0.54    0.31 
  14   3  -2    0.63    0.34 
  13  -3  -2    0.31    0.29 
 -13  -3   2    1.00    0.45 
  13   3  -2    1.02    0.40 
  13   3  -2    0.72    0.37 
 -13   3   2    0.35    0.36 
  12  -3  -2    0.82    0.33 
 -12  -3   2    1.03    0.46 
  12   3  -2    1.43    0.42 
  12   3  -2    0.39    0.30 
 -12   3   2    1.25    0.39 
  11  -3  -2    6.47    0.63 
 -11  -3   2    6.67    0.74 
  11   3  -2    6.52    0.63 
 -11   3   2    6.03    0.67 
 -11   3   2    5.36    0.62 
  11   3  -2    6.07    0.62 
  10  -3  -2    8.86    0.69 
 -10  -3   2    8.94    0.76 
  10  -3  -2    9.56    0.61 
  10   3  -2    9.59    0.74 
 -10   3   2    8.34    0.63 
 -10   3   2    7.43    0.63 
  10   3  -2    8.83    0.68 
   9  -3  -2   28.54    1.20 
   9  -3  -2   26.92    1.04 
  -9  -3   2   26.32    1.25 
  -9   3   2   26.28    1.09 
  -9   3   2   23.84    1.14 
   9   3  -2   24.61    1.12 
   9   3  -2   24.65    1.17 
  -8  -3   2    7.21    0.65 
   8  -3  -2    7.28    0.55 
   8  -3  -2    7.10    0.47 
   8   3  -2    6.53    0.58 
  -8   3   2    6.68    0.50 
  -8   3   2    7.05    0.58 
   8   3  -2    6.97    0.53 
   7  -3  -2    2.87    0.37 
   7  -3  -2    3.80    0.33 
  -7  -3   2    3.84    0.39 
  -7  -3   2    2.72    0.39 
   7   3  -2    3.35    0.41 
  -7   3   2    3.54    0.40 
  -7   3   2    3.65    0.34 
  -6  -3   2   18.97    0.82 
  -6  -3   2   18.02    0.86 
   6  -3  -2   17.88    0.71 
   6  -3  -2   19.31    0.85 
  -6   3   2   17.51    0.70 
   6   3  -2   17.95    0.83 
  -6   3   2   17.46    0.82 
   5  -3  -2   14.40    0.69 
  -5  -3   2   15.08    0.70 
   5  -3  -2   15.71    0.62 
  -5  -3   2   15.92    0.74 
  -5   3   2   15.80    0.73 
   5   3  -2   14.62    0.69 
  -5   3   2   15.72    0.60 
   4  -3  -2   30.62    0.98 
  -4  -3   2   31.28    1.07 
  -4  -3   2   30.20    1.09 
   4  -3  -2   30.03    1.07 
  -4   3   2   31.09    0.94 
   4   3  -2   31.47    1.08 
  -3  -3   2   30.90    1.04 
  -3  -3   2   30.24    1.05 
   3  -3  -2   30.99    0.97 
   3  -3  -2   30.48    1.05 
   3   3  -2   30.72    1.05 
  -3   3   2   29.72    1.05 
  -3   3   2   33.50    0.92 
  -2  -3   2    4.99    0.34 
  -2  -3   2    5.26    0.32 
   2  -3  -2    5.41    0.31 
   2  -3  -2    5.44    0.35 
  -2   3   2    4.91    0.25 
   2   3  -2    4.70    0.33 
  -2   3   2    4.89    0.34 
   2   3  -2    5.46    0.22 
  -1  -3   2   48.38    1.42 
  -1  -3   2   48.14    1.31 
   1  -3  -2   46.68    1.39 
   1  -3  -2   47.92    1.37 
   1  -3  -2   46.02    1.27 
   1  -3  -2   46.51    1.34 
   1   3  -2   46.94    1.27 
   1   3  -2   46.39    1.39 
   0  -3   2    0.68    0.16 
   0  -3  -2    0.74    0.13 
   0  -3  -2    0.62    0.14 
   0  -3  -2    0.25    0.13 
   0  -3   2    0.73    0.16 
   0  -3  -2    0.52    0.15 
   0  -3   2    0.58    0.10 
   0   3  -2    0.65    0.13 
   1  -3   2    0.82    0.17 
  -1  -3  -2    0.80    0.16 
  -1  -3  -2    0.99    0.17 
  -1  -3  -2    0.69    0.16 
  -1  -3  -2    1.06    0.15 
   1  -3   2    0.93    0.19 
  -1   3  -2    0.93    0.17 
   2  -3   2    0.61    0.18 
  -2  -3  -2    0.94    0.18 
  -2  -3  -2    0.34    0.14 
   2  -3   2    0.51    0.16 
  -2  -3  -2    0.62    0.11 
   2   3   2    0.44    0.13 
  -2   3  -2    0.15    0.13 
   3  -3   2    0.26    0.14 
  -3  -3  -2    0.34    0.15 
  -3  -3  -2    0.61    0.18 
  -3  -3  -2    0.54    0.10 
   3  -3   2    0.50    0.16 
  -3   3  -2    0.58    0.19 
   3   3   2    0.65    0.14 
  -3   3  -2    0.60    0.07 
  -4  -3  -2    1.15    0.24 
  -4  -3  -2    1.18    0.13 
  -4  -3  -2    0.89    0.21 
   4  -3   2    1.11    0.21 
   4  -3   2    1.43    0.22 
  -4   3  -2    1.74    0.27 
   4   3   2    1.26    0.20 
  -4   3  -2    1.49    0.14 
   5  -3   2    3.67    0.34 
  -5  -3  -2    3.24    0.35 
   5  -3   2    3.55    0.35 
  -5  -3  -2    4.21    0.40 
  -5  -3  -2    4.15    0.21 
   5   3   2    3.89    0.33 
  -5   3  -2    3.76    0.24 
  -5   3  -2    3.93    0.37 
  -6  -3  -2    0.72    0.12 
   6  -3   2    0.80    0.21 
  -6  -3  -2    0.17    0.20 
   6  -3   2    0.68    0.19 
   6   3   2    0.52    0.19 
  -6   3  -2    0.53    0.15 
   6   3   2    0.66    0.20 
  -6   3  -2    0.54    0.21 
   7  -3   2   50.86    1.68 
   7  -3   2   46.48    1.60 
  -7  -3  -2   48.28    1.77 
   7   3   2   51.81    1.62 
   7   3   2   50.18    1.73 
  -7   3  -2   49.20    1.50 
  -7   3  -2   51.70    1.73 
  -8  -3  -2   43.28    1.65 
   8  -3   2   41.18    1.53 
   8  -3   2   43.53    1.49 
   8   3   2   40.63    1.45 
  -8   3  -2   41.67    1.37 
   8   3   2   40.22    1.57 
  -8   3  -2   43.09    1.57 
   9  -3   2   10.20    0.66 
   9  -3   2   10.69    0.72 
  -9  -3  -2   10.18    0.80 
  -9   3  -2   10.14    0.73 
  -9   3  -2   10.29    0.61 
   9   3   2   10.52    0.73 
   9   3   2   10.45    0.69 
  10  -3   2   14.32    0.82 
 -10  -3  -2   16.79    1.02 
  10  -3   2   15.29    0.91 
  10   3   2   12.40    0.87 
 -10   3  -2   14.40    0.88 
  10   3   2   15.87    0.85 
  11  -3   2    1.68    0.37 
 -11  -3  -2    1.19    0.43 
  11  -3   2    1.56    0.36 
  11   3   2    1.33    0.38 
  11   3   2    1.98    0.47 
 -11   3  -2    2.28    0.44 
 -12  -3  -2    1.56    0.48 
  12  -3   2    1.35    0.36 
  12  -3   2    2.24    0.48 
 -12   3  -2    1.42    0.38 
  12   3   2    2.01    0.51 
 -13  -3  -2    9.20    0.93 
 -13   3  -2    8.45    0.83 
  13   3   2    9.28    0.86 
 -14  -3  -2   -0.43    0.40 
  14   3   2   -0.38    0.26 
 -14   3  -2   -0.46    0.30 
 -14  -4   2   -0.34    0.35 
  14  -4  -2    0.86    0.36 
 -14   4   2    0.28    0.38 
  14   4  -2    0.89    0.44 
  14   4  -2    1.17    0.42 
  13  -4  -2    2.98    0.57 
 -13  -4   2    3.24    0.65 
  13   4  -2    3.72    0.66 
 -13   4   2    2.85    0.57 
  13   4  -2    4.10    0.68 
  12  -4  -2    1.66    0.40 
 -12  -4   2    2.29    0.55 
 -12   4   2    2.25    0.50 
  12   4  -2    1.66    0.43 
  12   4  -2    1.33    0.44 
  11  -4  -2    0.66    0.28 
 -11  -4   2    1.05    0.39 
 -11   4   2    0.08    0.27 
  11   4  -2    0.70    0.34 
  11   4  -2    0.71    0.32 
 -10  -4   2    0.32    0.31 
  10  -4  -2    0.76    0.29 
  10   4  -2    0.39    0.23 
  10   4  -2    0.65    0.33 
 -10   4   2    0.70    0.29 
  -9  -4   2   22.87    1.21 
   9  -4  -2   24.45    1.15 
   9  -4  -2   25.50    1.02 
   9   4  -2   23.40    1.16 
  -9   4   2   24.53    1.17 
   9   4  -2   21.76    1.09 
  -8  -4   2   16.07    0.89 
  -8  -4   2   16.79    0.99 
   8  -4  -2   17.74    0.80 
   8  -4  -2   18.90    0.93 
  -8   4   2   17.06    0.78 
   8   4  -2   18.21    0.94 
  -8   4   2   16.07    0.92 
   7  -4  -2    4.30    0.37 
  -7  -4   2    4.69    0.49 
  -7  -4   2    4.47    0.46 
   7  -4  -2    4.24    0.45 
   7   4  -2    4.05    0.44 
  -7   4   2    4.63    0.37 
  -7   4   2    4.56    0.47 
   6  -4  -2    0.44    0.17 
  -6  -4   2    0.59    0.24 
  -6  -4   2    1.08    0.27 
   6  -4  -2    0.41    0.22 
  -6   4   2    0.69    0.16 
   6   4  -2    0.53    0.23 
  -6   4   2    0.67    0.22 
  -5  -4   2   24.90    1.02 
  -5  -4   2   27.87    1.08 
   5  -4  -2   24.79    0.93 
   5  -4  -2   26.51    1.04 
   5   4  -2   25.12    1.01 
  -5   4   2   25.68    0.83 
  -5   4   2   25.33    1.04 
   4  -4  -2    0.20    0.15 
   4  -4  -2    0.02    0.11 
  -4  -4   2   -0.03    0.14 
  -4  -4   2    0.31    0.18 
   4   4  -2    0.35    0.17 
  -4   4   2    0.07    0.14 
  -4   4   2    0.21    0.10 
  -3  -4   2  138.49    3.63 
   3  -4  -2  137.45    3.68 
   3  -4  -2  139.70    3.58 
  -3  -4   2  129.69    3.66 
   3   4  -2  137.83    3.67 
  -3   4   2  138.84    3.44 
  -3   4   2  137.14    3.68 
   3   4  -2  139.70    3.34 
   2  -4  -2    2.36    0.26 
   2  -4  -2    2.53    0.30 
  -2  -4   2    2.38    0.29 
  -2  -4   2    2.77    0.26 
   2   4  -2    2.96    0.19 
   2   4  -2    2.57    0.28 
  -2   4   2    3.53    0.32 
  -2   4   2    3.27    0.22 
   1  -4  -2   52.43    1.41 
   1  -4  -2   50.56    1.57 
  -1  -4   2   53.75    1.45 
  -1  -4   2   50.83    1.59 
   1  -4  -2   52.17    1.53 
   1   4  -2   50.21    1.41 
   1   4  -2   52.24    1.59 
  -1   4   2   46.37    1.50 
   0  -4  -2    0.56    0.13 
   0  -4  -2    0.74    0.18 
   0  -4   2    0.77    0.13 
   0  -4  -2    0.86    0.19 
   0  -4   2    0.94    0.22 
   0  -4   2    0.98    0.21 
   0   4  -2    0.62    0.15 
   0   4   2    0.57    0.14 
   1  -4   2   27.09    0.99 
  -1  -4  -2   25.69    0.90 
  -1  -4  -2   25.77    0.95 
   1  -4   2   26.87    0.98 
  -1  -4  -2   27.17    0.98 
  -1  -4  -2   25.83    0.85 
   1  -4   2   28.02    0.70 
  -1   4  -2   27.05    0.93 
  -2  -4  -2   13.71    0.66 
  -2  -4  -2   14.95    0.64 
   2  -4   2   14.67    0.67 
   2  -4   2   15.11    0.68 
  -2  -4  -2   15.33    0.54 
   2   4   2   14.70    0.64 
  -2   4  -2   14.29    0.64 
   3  -4   2    2.38    0.30 
  -3  -4  -2    2.61    0.30 
  -3  -4  -2    2.39    0.19 
   3  -4   2    2.25    0.30 
  -3  -4  -2    3.19    0.31 
  -3   4  -2    2.26    0.29 
   3   4   2    2.90    0.27 
  -4  -4  -2    0.24    0.18 
  -4  -4  -2    0.13    0.07 
   4  -4   2   -0.02    0.13 
  -4  -4  -2    0.32    0.17 
   4  -4   2    0.09    0.13 
  -4   4  -2    0.09    0.15 
   4   4   2    0.08    0.12 
  -5  -4  -2   25.95    0.72 
   5  -4   2   23.23    0.97 
  -5  -4  -2   23.20    1.03 
   5  -4   2   25.33    1.00 
  -5  -4  -2   24.28    1.03 
  -5   4  -2   24.94    1.03 
  -5   4  -2   24.56    0.70 
   5   4   2   24.71    0.94 
   6  -4   2    0.44    0.18 
  -6  -4  -2    0.63    0.26 
   6  -4   2    0.54    0.21 
  -6  -4  -2    0.73    0.25 
   6   4   2    0.61    0.22 
  -6   4  -2    0.72    0.24 
   7  -4   2    1.54    0.31 
  -7  -4  -2    1.12    0.32 
   7  -4   2    1.42    0.28 
  -7   4  -2    1.50    0.32 
   7   4   2    1.48    0.32 
   7   4   2    1.35    0.30 
   8  -4   2    2.85    0.40 
  -8  -4  -2    2.09    0.42 
   8  -4   2    2.04    0.37 
  -8   4  -2    2.50    0.43 
   8   4   2    2.31    0.39 
   8   4   2    2.56    0.40 
   9  -4   2    0.19    0.21 
   9  -4   2    0.27    0.22 
  -9  -4  -2    0.17    0.30 
   9   4   2   -0.13    0.17 
   9   4   2   -0.04    0.22 
  -9   4  -2    0.14    0.24 
  10  -4   2    0.01    0.21 
  10  -4   2   -0.02    0.21 
 -10  -4  -2    0.13    0.27 
 -10   4  -2    0.07    0.25 
  10   4   2    0.11    0.26 
  10   4   2   -0.16    0.21 
  11  -4   2    0.40    0.25 
  11  -4   2    0.41    0.25 
 -11  -4  -2    0.89    0.41 
 -11   4  -2    0.70    0.35 
  11   4   2    0.45    0.27 
  12  -4   2    9.37    0.78 
 -12  -4  -2    8.49    0.90 
  12  -4   2    8.85    0.76 
  12   4   2   10.93    0.93 
 -12   4  -2    9.62    0.86 
 -13  -4  -2    0.28    0.41 
  13   4   2   -0.23    0.31 
 -13   4  -2    0.35    0.37 
 -14  -4  -2    0.12    0.43 
  14   4   2   -0.33    0.34 
 -14   4  -2    0.10    0.37 
  14  -5  -2    0.08    0.30 
 -14  -5   2    0.52    0.44 
  14   5  -2   -0.14    0.37 
 -14   5   2    0.71    0.43 
  13  -5  -2    0.36    0.32 
 -13  -5   2   -0.25    0.37 
  13   5  -2    0.42    0.37 
  13   5  -2    0.19    0.41 
 -13   5   2    0.45    0.37 
 -12  -5   2    1.29    0.44 
  12  -5  -2    1.74    0.44 
  12   5  -2    1.47    0.44 
 -12   5   2    1.07    0.41 
  12   5  -2    0.98    0.43 
 -11  -5   2    9.61    0.88 
  11  -5  -2    7.46    0.74 
 -11   5   2    8.55    0.79 
  11   5  -2    7.56    0.78 
  11   5  -2    8.81    0.78 
 -10  -5   2    0.74    0.38 
  10  -5  -2    0.51    0.27 
 -10   5   2    0.48    0.34 
  10   5  -2    0.28    0.28 
  10   5  -2    0.41    0.29 
  -9  -5   2   10.68    0.79 
  -9  -5   2    9.64    0.79 
   9  -5  -2    9.01    0.73 
  -9   5   2   10.23    0.80 
   9   5  -2    9.67    0.75 
   8  -5  -2   18.59    0.87 
  -8  -5   2   20.04    1.02 
  -8  -5   2   19.62    1.07 
   8  -5  -2   17.79    0.99 
  -8   5   2   18.68    1.02 
   8   5  -2   19.05    1.01 
   7  -5  -2   23.30    1.11 
  -7  -5   2   21.88    1.10 
  -7  -5   2   22.68    1.10 
   7  -5  -2   23.18    0.96 
  -7   5   2   23.05    1.14 
   7   5  -2   23.81    1.08 
  -6  -5   2    2.49    0.38 
   6  -5  -2    3.55    0.36 
  -6  -5   2    2.51    0.39 
   6  -5  -2    3.04    0.39 
  -6   5   2    3.03    0.42 
   6   5  -2    3.32    0.43 
  -5  -5   2    7.38    0.55 
  -5  -5   2    8.30    0.57 
   5  -5  -2    8.13    0.50 
   5  -5  -2    5.90    0.53 
   5   5  -2    8.44    0.56 
  -5   5   2    6.70    0.54 
   4  -5  -2    4.84    0.46 
  -4  -5   2    4.29    0.39 
  -4  -5   2    4.89    0.44 
   4  -5  -2    4.80    0.39 
  -4   5   2    5.22    0.29 
   4   5  -2    4.39    0.41 
  -4   5   2    5.30    0.45 
   3  -5  -2   30.61    1.18 
  -3  -5   2   30.22    1.19 
  -3  -5   2   31.83    1.13 
   3  -5  -2   33.15    1.14 
   3   5  -2   31.68    1.18 
  -3   5   2   30.93    1.18 
  -3   5   2   30.98    0.93 
   3   5  -2   32.52    0.90 
   2  -5  -2    2.90    0.33 
  -2  -5   2    2.96    0.34 
   2  -5  -2    3.67    0.33 
  -2  -5   2    3.52    0.30 
   2   5  -2    4.52    0.39 
   2   5  -2    3.59    0.24 
  -2   5   2    3.44    0.33 
  -2   5   2    3.31    0.24 
   1  -5  -2    0.21    0.14 
  -1  -5   2    0.40    0.19 
   1  -5  -2    0.61    0.13 
  -1  -5   2    0.29    0.12 
   1  -5  -2    0.29    0.19 
  -1   5   2    0.50    0.18 
   1   5  -2    0.49    0.20 
   1   5  -2    0.52    0.14 
   0  -5   2    4.22    0.39 
   0  -5  -2    3.80    0.28 
   0  -5  -2    3.55    0.37 
   0  -5  -2    4.13    0.35 
   0  -5   2    4.02    0.24 
   0  -5   2    3.79    0.38 
   0   5   2    3.52    0.30 
   0   5  -2    3.84    0.31 
   1  -5   2   13.89    0.72 
   1  -5   2   14.70    0.42 
  -1  -5  -2   14.03    0.62 
  -1  -5  -2   14.46    0.71 
  -1  -5  -2   14.23    0.69 
   1   5   2   13.63    0.59 
  -1   5  -2   12.88    0.62 
   2  -5   2   -0.17    0.14 
  -2  -5  -2    0.17    0.16 
   2  -5   2   -0.09    0.14 
  -2  -5  -2   -0.04    0.13 
   2   5   2    0.00    0.13 
  -2   5  -2    0.12    0.14 
   2   5   2    0.02    0.09 
   3  -5   2   94.86    2.76 
  -3  -5  -2   97.24    2.72 
   3  -5   2   95.60    2.76 
  -3  -5  -2   94.31    2.77 
   3   5   2   98.43    2.71 
  -3   5  -2   90.75    2.71 
   4  -5   2    0.20    0.16 
   4  -5   2    0.05    0.16 
  -4  -5  -2    0.37    0.19 
  -4  -5  -2    0.18    0.09 
  -4  -5  -2   -0.10    0.17 
  -4   5  -2    0.25    0.20 
   4   5   2    0.27    0.15 
   5  -5   2    1.98    0.34 
   5  -5   2    2.21    0.32 
  -5  -5  -2    2.71    0.39 
  -5  -5  -2    2.44    0.38 
   5   5   2    2.39    0.32 
  -5   5  -2    2.19    0.36 
  -6  -5  -2    9.04    0.66 
   6  -5   2    7.66    0.58 
   6  -5   2    8.65    0.60 
  -6  -5  -2    7.23    0.60 
   6   5   2    7.88    0.54 
  -6   5  -2    8.72    0.63 
   7  -5   2    0.51    0.23 
  -7  -5  -2    0.06    0.23 
  -7  -5  -2    0.23    0.28 
   7  -5   2    0.45    0.24 
  -7   5  -2    0.76    0.28 
   7   5   2    0.36    0.24 
   8  -5   2    0.89    0.29 
   8  -5   2    0.20    0.23 
  -8  -5  -2    0.77    0.33 
   8   5   2    0.38    0.24 
  -8   5  -2    0.67    0.32 
   8   5   2    0.24    0.24 
   9  -5   2    9.72    0.70 
  -9  -5  -2    8.92    0.82 
   9  -5   2    7.86    0.65 
  -9   5  -2    6.70    0.70 
   9   5   2    8.25    0.72 
   9   5   2    7.59    0.64 
  10  -5   2   -0.11    0.19 
  10  -5   2    0.21    0.22 
 -10  -5  -2    0.51    0.38 
  10   5   2    0.07    0.24 
  10   5   2   -0.32    0.24 
 -10   5  -2    0.35    0.31 
 -11  -5  -2    2.31    0.53 
  11  -5   2    1.73    0.42 
  11  -5   2    2.75    0.45 
  11   5   2    2.58    0.56 
 -11   5  -2    2.12    0.49 
 -12  -5  -2   -0.01    0.33 
  12  -5   2    0.02    0.25 
  12   5   2    0.13    0.28 
 -12   5  -2    0.54    0.39 
 -13  -5  -2    2.97    0.71 
  13   5   2    2.47    0.62 
 -13   5  -2    2.84    0.63 
  13  -6  -2    0.33    0.32 
 -13  -6   2    0.56    0.47 
 -13   6   2    0.07    0.38 
  13   6  -2    0.01    0.42 
  13   6  -2    0.09    0.39 
 -12  -6   2    0.08    0.39 
  12  -6  -2    0.46    0.35 
  12   6  -2    1.02    0.47 
 -12   6   2    1.19    0.47 
  12   6  -2    0.87    0.37 
 -11  -6   2    0.99    0.45 
  11  -6  -2    0.51    0.33 
 -11   6   2    0.48    0.38 
  11   6  -2    0.70    0.37 
  11   6  -2    0.09    0.34 
 -10  -6   2    1.82    0.45 
 -10  -6   2    2.12    0.53 
  10  -6  -2    1.75    0.42 
  10   6  -2    1.57    0.43 
 -10   6   2    2.14    0.46 
  10   6  -2    2.78    0.55 
  -9  -6   2    1.02    0.35 
   9  -6  -2    0.67    0.31 
  -9  -6   2    0.81    0.37 
  -9   6   2    1.58    0.45 
   9   6  -2    1.16    0.38 
  -8  -6   2    8.89    0.73 
   8  -6  -2    9.08    0.63 
  -8  -6   2   10.21    0.78 
   8  -6  -2   10.78    0.79 
  -8   6   2    8.63    0.78 
   8   6  -2    9.62    0.76 
   7  -6  -2   38.88    1.58 
   7  -6  -2   41.02    1.47 
  -7  -6   2   38.47    1.59 
  -7  -6   2   38.69    1.59 
   7   6  -2   40.45    1.58 
  -7   6   2   38.56    1.62 
   6  -6  -2    6.56    0.50 
   6  -6  -2    5.75    0.54 
  -6  -6   2    5.22    0.54 
  -6  -6   2    5.86    0.57 
   6   6  -2    4.13    0.47 
  -6   6   2    6.49    0.61 
  -5  -6   2    0.49    0.23 
   5  -6  -2    0.90    0.25 
  -5  -6   2    0.55    0.24 
   5  -6  -2    0.30    0.23 
   5   6  -2    0.75    0.26 
  -5   6   2    0.38    0.21 
   4  -6  -2   26.84    1.07 
   4  -6  -2   26.18    1.15 
  -4  -6   2   28.38    1.11 
  -4  -6   2   25.68    1.15 
  -4   6   2   24.48    1.12 
   4   6  -2   25.46    1.13 
   3  -6  -2   19.51    0.96 
  -3  -6   2   22.71    1.02 
   3  -6  -2   20.32    0.91 
  -3  -6   2   21.61    0.89 
  -3   6   2   21.76    0.96 
   3   6  -2   19.76    0.95 
  -2  -6   2   10.92    0.67 
   2  -6  -2   10.59    0.61 
   2  -6  -2   10.00    0.65 
  -2  -6   2   10.08    0.54 
  -2   6   2   10.61    0.46 
  -2   6   2   11.41    0.63 
   2   6  -2   10.66    0.66 
   2   6  -2   10.81    0.48 
   1  -6  -2   14.95    0.59 
  -1  -6   2   15.62    0.81 
   1  -6  -2   15.51    0.82 
   1  -6  -2   15.23    0.76 
  -1  -6   2   15.31    0.62 
   1   6  -2   14.57    0.79 
   1   6  -2   15.58    0.64 
  -1   6   2   14.69    0.72 
   0  -6   2    0.09    0.10 
   0  -6   2   -0.03    0.16 
   0  -6   2    0.03    0.17 
   0  -6  -2   -0.13    0.13 
   0  -6  -2   -0.04    0.10 
   0  -6  -2    0.24    0.18 
   0   6  -2    0.02    0.11 
   0   6   2    0.05    0.12 
  -1  -6  -2   11.86    0.59 
  -1  -6  -2   12.59    0.71 
   1  -6   2   11.60    0.71 
  -1  -6  -2   11.57    0.67 
   1  -6   2   12.37    0.71 
   1   6   2   11.64    0.57 
  -1   6  -2   11.82    0.62 
  -2  -6  -2   13.99    0.78 
   2  -6   2   15.18    0.82 
   2  -6   2   14.74    0.80 
  -2  -6  -2   15.26    0.71 
   2   6   2   15.04    0.63 
   2   6   2   15.28    0.78 
  -2   6  -2   15.37    0.76 
   3  -6   2    0.42    0.22 
  -3  -6  -2    0.76    0.26 
   3  -6   2    0.18    0.22 
  -3  -6  -2    0.40    0.20 
  -3   6  -2    0.08    0.19 
   3   6   2    0.37    0.12 
   3   6   2    0.05    0.15 
  -4  -6  -2    4.41    0.47 
   4  -6   2    4.09    0.44 
  -4  -6  -2    4.35    0.46 
   4  -6   2    3.95    0.44 
  -4   6  -2    4.77    0.47 
   4   6   2    5.09    0.45 
  -5  -6  -2    1.50    0.36 
  -5  -6  -2    1.07    0.31 
   5  -6   2    1.11    0.28 
   5  -6   2    1.39    0.32 
   5   6   2    1.12    0.28 
  -5   6  -2    1.32    0.31 
  -6  -6  -2    3.06    0.49 
   6  -6   2    2.90    0.41 
  -6  -6  -2    3.25    0.49 
   6  -6   2    2.12    0.39 
   6   6   2    2.17    0.36 
  -6   6  -2    3.42    0.49 
  -7  -6  -2    2.88    0.47 
   7  -6   2    1.77    0.37 
   7  -6   2    2.15    0.41 
  -7  -6  -2    1.40    0.37 
   7   6   2    2.14    0.38 
  -7   6  -2    1.62    0.38 
  -8  -6  -2    0.18    0.26 
  -8  -6  -2    0.36    0.30 
   8  -6   2    0.24    0.24 
   8  -6   2    0.19    0.24 
  -8   6  -2    0.15    0.28 
   8   6   2    0.00    0.24 
   9  -6   2    0.29    0.25 
   9  -6   2    0.05    0.23 
  -9  -6  -2    0.00    0.25 
   9   6   2   -0.42    0.22 
  -9   6  -2   -0.15    0.21 
   9   6   2    0.13    0.26 
  10  -6   2    0.07    0.20 
 -10  -6  -2   -0.05    0.35 
  10  -6   2    0.04    0.26 
  10   6   2   -0.31    0.23 
  10   6   2   -0.12    0.25 
 -10   6  -2    0.27    0.30 
 -11  -6  -2    7.37    0.84 
  11  -6   2    5.09    0.64 
 -11   6  -2    5.52    0.76 
  11   6   2    5.45    0.74 
  12  -6   2    4.14    0.63 
 -12  -6  -2    4.13    0.76 
  12   6   2    2.32    0.58 
 -12   6  -2    3.58    0.70 
 -13  -6  -2    1.76    0.61 
 -13   6  -2    0.97    0.53 
  13   6   2    1.96    0.58 
  12  -7  -2    1.93    0.52 
 -12  -7   2    2.68    0.63 
 -12   7   2    2.42    0.56 
  12   7  -2    1.42    0.54 
  12   7  -2    2.89    0.62 
  11  -7  -2    0.60    0.39 
 -11  -7   2    0.96    0.48 
 -11   7   2    0.97    0.45 
  11   7  -2    0.69    0.45 
  11   7  -2    0.75    0.39 
 -10  -7   2    2.99    0.59 
  10  -7  -2    3.45    0.62 
 -10  -7   2    2.55    0.55 
 -10   7   2    1.65    0.50 
  10   7  -2    2.83    0.56 
  -9  -7   2   12.05    0.92 
   9  -7  -2   12.16    0.89 
  -9  -7   2   11.28    0.94 
  -9   7   2    9.81    0.86 
   9   7  -2   10.19    0.87 
  -8  -7   2    0.75    0.36 
   8  -7  -2    0.56    0.32 
  -8  -7   2    0.76    0.39 
  -8   7   2    0.79    0.35 
   8   7  -2    0.15    0.24 
  -7  -7   2   15.34    0.97 
   7  -7  -2   13.85    0.82 
   7  -7  -2   14.01    0.92 
  -7  -7   2   13.55    0.90 
   7   7  -2   14.16    0.90 
  -7   7   2   13.71    0.92 
  -6  -7   2    1.48    0.37 
  -6  -7   2    1.30    0.37 
   6  -7  -2    1.03    0.31 
   6  -7  -2    1.15    0.30 
  -6   7   2    1.21    0.35 
   6   7  -2    1.36    0.36 
  -5  -7   2    0.22    0.21 
   5  -7  -2   -0.18    0.18 
  -5  -7   2    0.33    0.25 
   5  -7  -2    0.15    0.19 
   5   7  -2   -0.16    0.19 
  -5   7   2    0.33    0.25 
  -4  -7   2    8.67    0.69 
   4  -7  -2   10.38    0.75 
  -4  -7   2    8.60    0.61 
   4  -7  -2    9.39    0.64 
   4   7  -2    9.34    0.67 
  -4   7   2    9.37    0.67 
   3  -7  -2    4.25    0.44 
   3  -7  -2    4.02    0.48 
  -3  -7   2    4.55    0.43 
  -3  -7   2    4.58    0.54 
  -3   7   2    3.99    0.47 
   3   7  -2    4.45    0.51 
  -2  -7   2    7.97    0.64 
   2  -7  -2    7.07    0.55 
   2  -7  -2    7.13    0.60 
  -2  -7   2    7.83    0.49 
  -2   7   2    6.73    0.54 
   2   7  -2    6.74    0.60 
  -1  -7   2    3.39    0.44 
   1  -7  -2    3.06    0.45 
   1  -7  -2    2.57    0.40 
   1   7  -2    3.22    0.33 
   1   7  -2    3.54    0.46 
  -1   7   2    3.58    0.38 
   0  -7  -2    0.28    0.17 
   0  -7   2    0.17    0.20 
   0  -7   2    0.42    0.24 
   0  -7  -2    0.35    0.22 
   0  -7  -2    0.50    0.26 
   0   7  -2    0.07    0.14 
   0   7  -2    0.35    0.21 
   0   7   2    0.38    0.17 
   1  -7   2    2.85    0.42 
  -1  -7  -2    2.95    0.34 
  -1  -7  -2    2.87    0.41 
   1  -7   2    2.86    0.42 
  -1  -7  -2    2.81    0.45 
   1   7   2    2.78    0.40 
   1   7   2    3.29    0.33 
  -1   7  -2    2.78    0.35 
  -2  -7  -2    2.25    0.42 
  -2  -7  -2    2.43    0.34 
   2  -7   2    1.97    0.39 
   2  -7   2    1.99    0.39 
   2   7   2    2.15    0.27 
  -2   7  -2    3.04    0.39 
   2   7   2    2.98    0.42 
   3  -7   2    0.52    0.27 
  -3  -7  -2    0.30    0.20 
  -3  -7  -2    0.27    0.27 
   3  -7   2    0.02    0.20 
   3   7   2    0.16    0.20 
  -3   7  -2   -0.01    0.21 
   4  -7   2    6.44    0.59 
  -4  -7  -2    6.45    0.55 
   4  -7   2    5.43    0.55 
  -4  -7  -2    6.20    0.59 
   4   7   2    4.84    0.50 
  -4   7  -2    5.30    0.55 
   5  -7   2   12.34    0.82 
   5  -7   2   12.86    0.85 
  -5  -7  -2   13.29    0.83 
  -5  -7  -2   12.73    0.87 
  -5   7  -2   12.94    0.81 
   5   7   2   12.23    0.78 
  -6  -7  -2   31.93    1.43 
   6  -7   2   33.25    1.43 
   6  -7   2   31.80    1.43 
  -6  -7  -2   32.34    1.47 
  -6   7  -2   32.84    1.44 
   6   7   2   32.50    1.35 
  -7  -7  -2    9.96    0.83 
  -7  -7  -2    8.75    0.76 
   7  -7   2    8.76    0.71 
   7  -7   2    9.41    0.76 
  -7   7  -2   10.43    0.80 
   7   7   2    9.40    0.70 
  -8  -7  -2    0.54    0.40 
   8  -7   2    0.65    0.31 
  -8  -7  -2    0.76    0.38 
   8  -7   2    0.21    0.26 
   8   7   2    0.46    0.30 
  -8   7  -2    0.03    0.27 
   9  -7   2   -0.30    0.24 
   9  -7   2    0.13    0.21 
  -9  -7  -2    0.04    0.29 
   9   7   2   -0.34    0.26 
  -9   7  -2   -0.05    0.26 
   9   7   2   -0.21    0.24 
 -10  -7  -2    6.04    0.83 
  10  -7   2    6.50    0.74 
  10  -7   2    8.86    0.78 
 -10   7  -2    9.11    0.86 
  10   7   2    8.02    0.83 
  11  -7   2    0.05    0.28 
 -11  -7  -2   -0.63    0.38 
 -11   7  -2   -0.01    0.32 
  11   7   2    0.00    0.33 
  12  -7   2    4.59    0.71 
 -12  -7  -2    3.93    0.79 
  12   7   2    5.25    0.82 
 -12   7  -2    5.90    0.82 
 -11  -8   2    3.87    0.74 
 -11  -8   2    6.71    0.84 
  11  -8  -2    5.46    0.71 
 -11   8   2    3.49    0.70 
  11   8  -2    6.90    0.81 
  11   8  -2    4.83    0.79 
 -10  -8   2    0.36    0.45 
 -10  -8   2    0.13    0.39 
  10  -8  -2    0.98    0.36 
 -10   8   2    0.75    0.44 
  10   8  -2   -0.26    0.32 
  -9  -8   2    2.16    0.53 
   9  -8  -2    2.21    0.50 
  -9  -8   2    1.47    0.46 
   9   8  -2    2.20    0.52 
  -9   8   2    1.97    0.52 
   8  -8  -2    0.68    0.37 
  -8  -8   2    0.27    0.32 
  -8  -8   2    0.89    0.43 
  -8   8   2    0.23    0.33 
   8   8  -2   -0.18    0.28 
  -7  -8   2   -0.07    0.29 
  -7  -8   2    0.02    0.27 
   7  -8  -2    0.14    0.29 
  -7   8   2    0.43    0.34 
   7   8  -2   -0.20    0.21 
   6  -8  -2   -0.08    0.20 
  -6  -8   2   -0.14    0.19 
  -6  -8   2    0.08    0.26 
   6  -8  -2    0.20    0.28 
  -6   8   2   -0.20    0.23 
   6   8  -2   -0.15    0.18 
  -5  -8   2   33.86    1.42 
   5  -8  -2   33.05    1.53 
  -5  -8   2   34.72    1.55 
   5  -8  -2   34.00    1.43 
  -5   8   2   32.36    1.49 
   5   8  -2   36.84    1.56 
  -4  -8   2    2.75    0.41 
   4  -8  -2    3.12    0.54 
   4  -8  -2    2.94    0.47 
  -4  -8   2    3.42    0.56 
  -4   8   2    3.76    0.52 
   4   8  -2    2.82    0.51 
   3  -8  -2    3.49    0.48 
   3  -8  -2    3.62    0.53 
  -3  -8   2    2.87    0.49 
   3   8  -2    2.91    0.46 
  -3   8   2    2.83    0.44 
   2  -8  -2    8.92    0.69 
   2  -8  -2    8.87    0.71 
  -2  -8   2    9.18    0.74 
   2   8  -2    7.79    0.68 
  -2   8   2    9.07    0.65 
   1  -8  -2    1.92    0.44 
  -1  -8   2    2.18    0.43 
   1  -8  -2    2.89    0.46 
  -1   8   2    2.31    0.36 
   1   8  -2    3.43    0.47 
   0  -8  -2    8.15    0.66 
   0  -8  -2    9.33    0.72 
   0  -8   2    6.75    0.65 
   0   8  -2    7.68    0.54 
   0   8   2    8.50    0.58 
   0   8  -2    7.81    0.67 
   1  -8   2   13.43    0.89 
   1  -8   2   14.92    0.94 
  -1  -8  -2   14.45    0.89 
   1   8   2   15.49    0.75 
  -1   8  -2   15.94    0.81 
   1   8   2   15.96    0.94 
   2  -8   2    1.21    0.35 
   2  -8   2    0.83    0.32 
  -2  -8  -2    1.23    0.38 
   2   8   2    1.45    0.36 
  -2   8  -2    1.20    0.30 
  -3  -8  -2    0.19    0.26 
  -3  -8  -2    0.15    0.22 
   3  -8   2    0.11    0.26 
   3  -8   2    0.58    0.27 
   3   8   2    0.23    0.23 
  -3   8  -2    0.37    0.23 
   4  -8   2    4.47    0.56 
  -4  -8  -2    3.65    0.47 
   4  -8   2    4.99    0.59 
  -4  -8  -2    3.50    0.53 
  -4   8  -2    4.62    0.52 
   4   8   2    5.25    0.55 
  -5  -8  -2    5.52    0.58 
   5  -8   2    4.67    0.60 
  -5  -8  -2    5.93    0.67 
   5  -8   2    4.82    0.59 
  -5   8  -2    3.74    0.55 
   5   8   2    5.90    0.57 
  -6  -8  -2    9.79    0.86 
   6  -8   2   10.57    0.79 
  -6  -8  -2    9.40    0.76 
   6  -8   2    9.74    0.82 
  -6   8  -2    9.39    0.77 
   6   8   2    9.63    0.74 
  -7  -8  -2    8.88    0.82 
   7  -8   2    9.32    0.82 
  -7  -8  -2    8.98    0.82 
   7  -8   2    8.73    0.76 
  -7   8  -2    9.32    0.84 
   7   8   2    7.97    0.71 
  -8  -8  -2    4.42    0.66 
  -8  -8  -2    3.78    0.65 
   8  -8   2    4.39    0.62 
   8  -8   2    5.38    0.63 
  -8   8  -2    4.30    0.62 
   8   8   2    4.97    0.64 
   9  -8   2    0.27    0.33 
   9  -8   2    0.46    0.34 
  -9  -8  -2    0.16    0.33 
  -9  -8  -2    0.06    0.34 
   9   8   2   -0.42    0.29 
  -9   8  -2    0.63    0.40 
   9   8   2    0.06    0.30 
  10  -8   2    2.26    0.54 
 -10  -8  -2    3.34    0.65 
  10   8   2    2.90    0.66 
 -10   8  -2    2.40    0.59 
 -11  -8  -2    1.77    0.57 
  11  -8   2    1.12    0.47 
 -11   8  -2    1.28    0.51 
  11   8   2    1.66    0.51 
 -10  -9   2   -0.63    0.40 
  10  -9  -2   -0.26    0.28 
 -10  -9   2   -0.12    0.35 
  10   9  -2   -0.73    0.29 
 -10   9   2    0.21    0.45 
  -9  -9   2    0.42    0.42 
  -9  -9   2    0.17    0.38 
   9  -9  -2    0.66    0.35 
   9   9  -2   -0.07    0.35 
  -9   9   2    0.17    0.41 
   8  -9  -2    7.08    0.83 
  -8  -9   2    7.13    0.80 
  -8  -9   2    6.80    0.81 
   8   9  -2    5.12    0.67 
  -8   9   2    8.00    0.85 
   7  -9  -2   -0.07    0.25 
  -7  -9   2   -0.13    0.29 
  -7  -9   2   -0.10    0.28 
   7   9  -2   -0.03    0.26 
  -7   9   2    0.03    0.31 
   6  -9  -2    0.17    0.28 
   6  -9  -2    0.39    0.32 
  -6  -9   2    0.30    0.34 
   6   9  -2   -0.02    0.25 
  -6   9   2    0.22    0.30 
   5  -9  -2    0.88    0.36 
  -5  -9   2    1.35    0.42 
   5  -9  -2    1.23    0.35 
   5   9  -2    1.89    0.47 
  -5   9   2    0.37    0.31 
   4  -9  -2    0.24    0.26 
   4  -9  -2    0.07    0.31 
  -4  -9   2    0.06    0.30 
  -4   9   2    0.35    0.26 
   4   9  -2    0.34    0.25 
   3  -9  -2    7.65    0.66 
  -3  -9   2    5.55    0.65 
   3  -9  -2    5.78    0.64 
   3   9  -2    5.53    0.66 
  -3   9   2    6.09    0.61 
  -2  -9   2   16.41    1.09 
   2  -9  -2   14.91    0.96 
   2  -9  -2   15.44    1.05 
   2   9  -2   16.96    1.07 
  -2   9   2   16.35    0.92 
   1  -9  -2    3.25    0.58 
   1  -9  -2    2.91    0.53 
  -1  -9   2    2.61    0.54 
  -1   9   2    2.99    0.43 
   1   9  -2    2.34    0.49 
   0  -9  -2    5.77    0.63 
   0  -9   2    7.08    0.68 
   0  -9  -2    7.58    0.72 
   0   9   2    5.87    0.63 
   0   9  -2    7.53    0.74 
  -1  -9  -2    0.41    0.32 
   1  -9   2    0.78    0.33 
  -1   9  -2   -0.15    0.27 
   1   9   2    0.86    0.35 
  -1   9  -2    0.52    0.26 
  -2  -9  -2    0.66    0.34 
   2  -9   2   -0.04    0.21 
   2  -9   2    0.98    0.38 
  -2   9  -2    0.07    0.19 
   2   9   2    0.69    0.30 
   3  -9   2    1.35    0.43 
  -3  -9  -2    1.50    0.44 
   3  -9   2    0.72    0.37 
  -3   9  -2    1.25    0.32 
   3   9   2    1.28    0.34 
   4  -9   2    4.24    0.65 
   4  -9   2    4.30    0.62 
  -4  -9  -2    4.15    0.61 
   4   9   2    4.24    0.58 
   5  -9   2    0.09    0.28 
  -5  -9  -2    0.26    0.35 
   5  -9   2    0.27    0.27 
  -5  -9  -2    0.09    0.28 
   5   9   2    0.36    0.28 
  -5   9  -2    0.31    0.30 
  -6  -9  -2    1.23    0.44 
   6  -9   2    1.29    0.43 
   6  -9   2    1.27    0.40 
  -6  -9  -2    1.85    0.45 
   6   9   2    1.37    0.39 
  -6   9  -2    1.45    0.45 
  -7  -9  -2   -0.51    0.32 
   7  -9   2   -0.07    0.27 
   7  -9   2    0.98    0.38 
  -7  -9  -2    0.54    0.36 
   7   9   2   -0.18    0.24 
  -7   9  -2    0.79    0.39 
   8  -9   2    9.75    0.90 
   8  -9   2   12.26    0.96 
  -8  -9  -2   11.88    1.04 
  -8  -9  -2   12.24    1.04 
   8   9   2    9.22    0.83 
  -8   9  -2   11.95    0.98 
  -9  -9  -2    1.34    0.54 
   9  -9   2    2.67    0.61 
  -9  -9  -2    1.77    0.54 
  -9   9  -2    1.50    0.50 
   9   9   2    1.58    0.68 
  10  -9   2    3.59    0.69 
 -10  -9  -2    2.07    0.58 
 -10   9  -2    1.09    0.51 
  10   9   2    2.85    0.66 
  -8 -10   2    0.42    0.46 
   8 -10  -2   -0.18    0.30 
   8  10  -2    0.44    0.40 
  -8  10   2    0.84    0.44 
  -7 -10   2    5.54    0.81 
   7 -10  -2    5.85    0.76 
   7  10  -2    4.17    0.66 
  -7  10   2    5.25    0.78 
   6 -10  -2    0.22    0.35 
  -6 -10   2    0.78    0.41 
  -6  10   2    0.42    0.38 
   6  10  -2    0.68    0.36 
   5 -10  -2    4.17    0.62 
   5 -10  -2    3.46    0.64 
  -5 -10   2    2.45    0.61 
  -5  10   2    3.02    0.58 
   5  10  -2    3.89    0.60 
   4 -10  -2    5.55    0.69 
  -4 -10   2    4.76    0.69 
   4 -10  -2    6.21    0.70 
  -4  10   2    4.66    0.62 
   4  10  -2    6.72    0.77 
   3 -10  -2    0.64    0.38 
  -3 -10   2    0.08    0.36 
   3 -10  -2    0.35    0.29 
   3  10  -2    0.19    0.29 
  -3  10   2    0.40    0.28 
  -2 -10   2    5.57    0.71 
   2 -10  -2    5.00    0.64 
   2 -10  -2    4.78    0.67 
   2  10  -2    6.45    0.72 
  -2  10   2    4.53    0.55 
   1 -10  -2    8.44    0.83 
  -1 -10   2    8.18    0.82 
   1 -10  -2    8.17    0.77 
   1  10  -2    8.87    0.86 
   0 -10  -2   -0.22    0.27 
   0 -10   2    0.47    0.35 
   0  10   2    0.10    0.28 
   0  10  -2   -0.08    0.24 
  -1 -10  -2    1.65    0.46 
   1 -10   2    1.39    0.45 
  -1  10  -2    0.78    0.35 
   1  10   2    0.91    0.40 
   2 -10   2    0.43    0.36 
  -2 -10  -2    1.04    0.39 
   2 -10   2    0.16    0.30 
  -2  10  -2    0.23    0.31 
   2  10   2    0.59    0.33 
  -2  10  -2    0.06    0.24 
   3 -10   2   -0.18    0.24 
  -3 -10  -2   -0.28    0.26 
   3 -10   2    0.24    0.34 
   3  10   2   -0.43    0.20 
  -3  10  -2    0.40    0.29 
   4 -10   2    1.06    0.40 
   4 -10   2    1.92    0.49 
  -4 -10  -2    0.57    0.35 
  -4  10  -2    1.04    0.35 
   4  10   2    0.89    0.38 
   5 -10   2    3.41    0.59 
  -5 -10  -2    3.68    0.69 
   5 -10   2    2.23    0.56 
  -5  10  -2    3.43    0.60 
   5  10   2    3.99    0.66 
  -6 -10  -2   -0.26    0.41 
   6 -10   2    0.53    0.35 
   6 -10   2    0.18    0.35 
  -6  10  -2    0.49    0.36 
   6  10   2    0.15    0.30 
   7 -10   2    2.02    0.56 
  -7 -10  -2    1.66    0.58 
   7 -10   2    0.56    0.36 
  -7  10  -2    1.48    0.48 
   7  10   2    2.10    0.51 
   8 -10   2    1.29    0.49 
  -8 -10  -2    0.63    0.44 
  -8  10  -2    0.32    0.44 
   8  10   2    0.00    0.36 
   6 -11  -2    1.12    0.47 
  -6 -11   2    0.77    0.48 
  -6  11   2    0.05    0.31 
   6  11  -2    0.31    0.39 
   5 -11  -2    0.48    0.41 
  -5 -11   2    0.71    0.46 
  -5  11   2    0.35    0.38 
   5  11  -2    0.10    0.36 
   4 -11  -2    0.57    0.37 
   4 -11  -2    0.73    0.45 
  -4 -11   2    1.08    0.52 
   4  11  -2    0.64    0.40 
  -4  11   2    0.61    0.37 
  -3 -11   2    1.50    0.54 
   3 -11  -2    1.57    0.55 
   3 -11  -2    1.43    0.45 
   3  11  -2    1.07    0.48 
  -3  11   2    1.66    0.43 
   2 -11  -2    9.54    0.95 
  -2 -11   2    9.33    0.97 
   2 -11  -2   11.34    0.97 
   2  11  -2   10.09    0.94 
  -1 -11   2   -0.12    0.36 
   1 -11  -2   -0.11    0.32 
  -1  11   2    0.04    0.29 
   1  11  -2    0.73    0.38 
   0 -11   2    0.66    0.43 
   0 -11  -2    2.36    0.59 
   0  11  -2    1.89    0.54 
   0  11   2    1.94    0.51 
  -1 -11  -2    7.22    0.86 
   1 -11   2    6.58    0.81 
   1  11   2    4.41    0.73 
  -1  11  -2    5.35    0.78 
  -2 -11  -2    3.19    0.65 
   2 -11   2    3.20    0.65 
  -2  11  -2    4.64    0.76 
   2  11   2    3.15    0.63 
   3 -11   2    6.11    0.81 
   3 -11   2    6.36    0.80 
  -3 -11  -2    6.15    0.85 
  -3  11  -2    7.29    0.81 
   3  11   2    6.27    0.78 
  -4 -11  -2    1.33    0.51 
   4 -11   2    0.96    0.48 
   4 -11   2    0.31    0.37 
   4  11   2   -0.15    0.32 
  -4  11  -2    0.49    0.39 
   5 -11   2   -0.24    0.35 
  -5 -11  -2    0.26    0.41 
   5 -11   2    0.66    0.41 
  -5  11  -2   -0.15    0.33 
   5  11   2    0.26    0.33 
  -6 -11  -2   -0.08    0.37 
   6 -11   2    0.17    0.37 
   6 -11   2    0.05    0.37 
   6  11   2    0.28    0.36 
  -6  11  -2    0.68    0.41 
  -2 -12   2   -0.29    0.34 
   2 -12  -2    0.20    0.44 
  -1 -12   2    0.94    0.49 
   1 -12  -2    1.81    0.60 
  -1  12   2    2.21    0.58 
   1  12  -2    2.00    0.59 
   0 -12  -2    3.17    0.71 
   0 -12   2    4.74    0.85 
   0  12   2    4.53    0.77 
   0  12  -2    4.70    0.76 
  -1 -12  -2   -0.16    0.37 
   1 -12   2    0.54    0.43 
   1  12   2   -0.27    0.32 
  -1  12  -2   -0.39    0.29 
 -15   0   3   13.83    1.21 
  15   0  -3   16.20    1.13 
 -14   0   3   -0.43    0.33 
  14   0  -3    0.35    0.26 
  13   0  -3    6.10    0.66 
 -13   0   3    5.10    0.75 
 -12   0   3   -0.06    0.29 
  12   0  -3   -0.02    0.19 
 -11   0   3    0.48    0.29 
  11   0  -3    0.44    0.26 
  11   0  -3    0.46    0.26 
  10   0  -3    0.05    0.17 
 -10   0   3   -0.07    0.18 
 -10   0   3   -0.07    0.24 
  10   0  -3    0.37    0.22 
   9   0  -3   41.68    1.54 
  -9   0   3   41.57    1.41 
  -9   0   3   43.25    1.60 
   9   0  -3   42.49    1.45 
  -8   0   3    0.22    0.21 
   8   0  -3    0.40    0.21 
   8   0  -3   -0.08    0.11 
  -8   0   3   -0.10    0.11 
  -7   0   3   56.31    1.67 
  -7   0   3   57.42    1.82 
   7   0  -3   55.55    1.78 
   7   0  -3   56.03    1.66 
   6   0  -3   -0.07    0.13 
   6   0  -3    0.01    0.08 
  -6   0   3   -0.05    0.11 
  -6   0   3    0.06    0.16 
  -5   0   3  571.02   13.34 
   5   0  -3  528.29   13.43 
   5   0  -3  566.91   13.30 
  -5   0   3  548.51   13.46 
   4   0  -3    0.09    0.09 
  -4   0   3   -0.04    0.11 
   4   0  -3   -0.12    0.12 
   4   0  -3    0.16    0.08 
   3   0  -3   40.67    1.04 
  -3   0   3   39.33    1.17 
   3   0  -3   39.04    1.17 
   3   0  -3   39.83    1.10 
  -2   0   3    0.04    0.11 
  -2   0   3   -0.08    0.05 
   2   0  -3   -0.16    0.06 
   2   0  -3    0.02    0.12 
  -1   0   3  129.61    3.17 
   1   0  -3  127.54    3.13 
   1   0  -3  122.82    3.12 
  -1   0   3  128.51    3.06 
   0   0  -3    0.11    0.07 
   0   0  -3    0.03    0.05 
   0   0   3    0.03    0.06 
   0   0  -3    0.05    0.07 
  -1   0  -3   17.14    0.55 
  -1   0  -3   15.95    0.54 
   1   0   3   18.22    0.57 
  -2   0  -3   -0.04    0.10 
   2   0   3    0.00    0.04 
  -2   0  -3    0.01    0.08 
   2   0   3    0.06    0.11 
   3   0   3   29.44    0.94 
  -3   0  -3   27.86    0.90 
  -3   0  -3   27.72    0.87 
   3   0   3   28.73    0.78 
  -4   0  -3   -0.06    0.13 
  -4   0  -3    0.01    0.10 
   4   0   3   -0.14    0.06 
   4   0   3   -0.09    0.11 
  -5   0  -3    3.70    0.30 
   5   0   3    3.92    0.26 
   5   0   3    4.10    0.37 
  -5   0  -3    3.89    0.34 
   6   0   3    0.04    0.09 
   6   0   3   -0.19    0.11 
  -6   0  -3   -0.17    0.13 
  -6   0  -3    0.09    0.13 
  -7   0  -3    3.43    0.37 
  -7   0  -3    3.46    0.33 
   7   0   3    3.58    0.29 
   7   0   3    3.74    0.40 
   8   0   3    0.02    0.16 
  -8   0  -3   -0.30    0.15 
   8   0   3    0.08    0.12 
  -8   0  -3   -0.07    0.14 
  -9   0  -3    4.91    0.43 
   9   0   3    5.24    0.43 
  -9   0  -3    4.99    0.50 
   9   0   3    5.38    0.56 
 -10   0  -3    0.07    0.22 
  10   0   3    0.14    0.16 
  10   0   3    0.13    0.25 
 -10   0  -3    0.13    0.19 
 -11   0  -3   19.52    0.95 
 -11   0  -3   20.16    1.10 
  11   0   3   17.51    1.05 
 -12   0  -3   -0.19    0.29 
  12   0   3    0.13    0.28 
  13   0   3   10.64    0.94 
 -13   0  -3   10.87    0.94 
 -14   0  -3   -0.25    0.35 
  14   0   3    0.34    0.47 
 -15   0  -3   -0.14    0.42 
 -15  -1   3    5.79    0.90 
  15  -1  -3    5.89    0.75 
 -15   1   3    4.55    0.80 
  15   1  -3    8.69    0.86 
  14  -1  -3    0.30    0.26 
 -14  -1   3   -0.15    0.34 
  14   1  -3    0.59    0.29 
 -14   1   3   -0.02    0.37 
 -13  -1   3    0.46    0.35 
  13  -1  -3    0.04    0.22 
  13   1  -3    0.64    0.27 
 -13   1   3   -0.10    0.37 
 -12  -1   3    5.68    0.72 
  12  -1  -3    5.78    0.60 
 -12   1   3    5.54    0.67 
  12   1  -3    6.32    0.64 
 -12   1   3    4.90    0.64 
  11  -1  -3    0.22    0.20 
 -11  -1   3    0.02    0.27 
 -11   1   3    0.42    0.31 
 -11   1   3    0.30    0.25 
  11   1  -3    0.54    0.27 
  11   1  -3    0.54    0.27 
  10  -1  -3    7.89    0.57 
 -10  -1   3    7.47    0.66 
  10  -1  -3    8.72    0.66 
  10   1  -3    8.52    0.59 
 -10   1   3    6.96    0.62 
  10   1  -3    8.69    0.66 
 -10   1   3    7.59    0.57 
  -9  -1   3    6.09    0.42 
   9  -1  -3    5.81    0.50 
   9  -1  -3    6.36    0.48 
  -9  -1   3    6.18    0.58 
   9   1  -3    7.11    0.50 
  -9   1   3    6.90    0.52 
  -9   1   3    6.77    0.57 
   9   1  -3    6.29    0.58 
  -8  -1   3    1.57    0.22 
   8  -1  -3    1.16    0.26 
  -8  -1   3    0.62    0.25 
   8  -1  -3    1.27    0.23 
   8   1  -3    1.19    0.31 
  -8   1   3    0.96    0.24 
   8   1  -3    1.68    0.28 
  -8   1   3    0.76    0.27 
  -7  -1   3   11.90    0.50 
  -7  -1   3   11.66    0.68 
   7  -1  -3   12.47    0.65 
   7  -1  -3   11.00    0.53 
   7   1  -3   11.57    0.66 
  -7   1   3   11.18    0.62 
   7   1  -3   12.93    0.59 
  -7   1   3   10.82    0.59 
   6  -1  -3    7.12    0.46 
   6  -1  -3    7.84    0.40 
  -6  -1   3    7.09    0.50 
  -6  -1   3    8.34    0.38 
  -6   1   3    7.61    0.47 
   6   1  -3    8.06    0.42 
   6   1  -3    6.58    0.50 
  -6   1   3    7.36    0.45 
   5  -1  -3    0.69    0.18 
  -5  -1   3    1.09    0.16 
  -5  -1   3    0.71    0.20 
   5  -1  -3    1.45    0.20 
  -5  -1   3    1.11    0.19 
  -5   1   3    0.98    0.20 
  -5   1   3    0.83    0.19 
   5   1  -3    0.85    0.22 
  -4  -1   3   90.13    2.38 
   4  -1  -3   92.41    2.31 
  -4  -1   3   91.08    2.50 
   4  -1  -3   91.23    2.48 
  -4   1   3   89.78    2.44 
  -4   1   3   90.65    2.44 
   4   1  -3   93.63    2.49 
   4   1  -3   93.95    2.31 
  -3  -1   3    1.38    0.16 
   3  -1  -3    1.41    0.18 
   3  -1  -3    1.41    0.18 
  -3  -1   3    1.07    0.19 
   3  -1  -3    1.26    0.10 
   3   1  -3    1.24    0.12 
   3   1  -3    1.42    0.23 
  -3   1   3    1.35    0.19 
   2  -1  -3  168.84    4.10 
   2  -1  -3  161.16    3.96 
  -2  -1   3  162.17    4.11 
  -2  -1   3  165.82    4.05 
   2  -1  -3  163.21    4.10 
   2   1  -3  161.62    4.11 
   2   1  -3  166.69    4.01 
  -2   1   3  174.19    4.11 
   1  -1  -3  151.58    3.74 
  -1  -1   3  150.88    3.72 
  -1  -1   3  155.02    3.74 
   1  -1  -3  152.70    3.64 
   1  -1  -3  151.62    3.73 
   1   1  -3  151.25    3.69 
  -1   1   3  143.65    3.74 
   1   1  -3  155.09    3.74 
   0  -1  -3  586.50   13.72 
   0  -1  -3  558.27   13.88 
   0  -1  -3  555.48   14.02 
   0  -1  -3  569.48   13.78 
   0  -1   3  592.06   13.78 
   0  -1   3  579.75   13.74 
   0   1  -3  608.99   13.89 
   0   1  -3  590.51   13.87 
   0   1   3  550.42   14.11 
   1  -1   3    5.97    0.31 
  -1  -1  -3    5.91    0.31 
  -1  -1  -3    5.39    0.27 
  -1  -1  -3    5.84    0.21 
   1  -1   3    5.46    0.24 
   1   1   3    5.68    0.28 
  -1   1  -3    5.60    0.24 
  -1   1  -3    5.79    0.29 
   2  -1   3  110.51    2.90 
  -2  -1  -3  118.12    2.84 
   2  -1   3  114.05    2.80 
  -2  -1  -3  112.10    2.91 
   2   1   3  111.08    2.90 
  -2   1  -3  110.43    2.88 
   2   1   3  113.70    2.76 
  -2   1  -3  113.90    2.82 
   3  -1   3   49.63    1.46 
   3  -1   3   50.26    1.33 
  -3  -1  -3   47.94    1.45 
  -3  -1  -3   49.70    1.36 
   3   1   3   50.10    1.30 
   3   1   3   51.73    1.47 
  -3   1  -3   48.95    1.37 
  -3   1  -3   48.73    1.42 
  -4  -1  -3    0.45    0.12 
   4  -1   3    0.42    0.16 
  -4  -1  -3    0.43    0.18 
   4  -1   3    0.56    0.12 
   4   1   3    0.69    0.14 
   4   1   3    0.32    0.14 
  -4   1  -3    0.62    0.14 
  -4   1  -3    0.37    0.14 
  -5  -1  -3    4.00    0.28 
   5  -1   3    4.57    0.30 
   5  -1   3    4.17    0.36 
  -5  -1  -3    4.43    0.37 
   5   1   3    4.13    0.29 
  -5   1  -3    3.96    0.31 
  -5   1  -3    4.44    0.33 
   5   1   3    3.90    0.34 
  -6  -1  -3    5.66    0.35 
   6  -1   3    4.62    0.41 
   6  -1   3    5.82    0.35 
  -6  -1  -3    5.59    0.45 
  -6   1  -3    5.36    0.39 
   6   1   3    5.38    0.42 
  -6   1  -3    4.80    0.39 
   6   1   3    4.99    0.34 
   7  -1   3    5.40    0.47 
   7  -1   3    5.45    0.39 
  -7  -1  -3    5.44    0.49 
  -7  -1  -3    5.53    0.38 
  -7   1  -3    6.18    0.45 
   7   1   3    6.06    0.40 
  -7   1  -3    5.93    0.44 
   7   1   3    6.12    0.48 
  -8  -1  -3    0.07    0.19 
   8  -1   3    0.16    0.19 
   8  -1   3    0.05    0.12 
  -8  -1  -3    0.14    0.14 
  -8   1  -3   -0.08    0.12 
   8   1   3    0.08    0.14 
  -8   1  -3    0.09    0.18 
   8   1   3   -0.05    0.15 
  -9  -1  -3    3.78    0.51 
  -9  -1  -3    4.71    0.41 
   9  -1   3    4.22    0.50 
   9  -1   3    3.95    0.40 
   9   1   3    4.38    0.52 
   9   1   3    4.47    0.41 
  -9   1  -3    5.08    0.49 
  -9   1  -3    4.27    0.46 
  10  -1   3    0.00    0.21 
 -10  -1  -3    0.36    0.27 
  10  -1   3    0.60    0.22 
 -10   1  -3    0.46    0.24 
 -10   1  -3    0.93    0.32 
  10   1   3    0.79    0.23 
  10   1   3    0.50    0.30 
  11  -1   3    1.64    0.35 
 -11  -1  -3    1.72    0.45 
  11  -1   3    1.63    0.43 
  11   1   3    2.60    0.50 
 -11   1  -3    1.87    0.42 
 -11   1  -3    2.18    0.40 
 -12  -1  -3    9.51    0.87 
  12  -1   3    8.91    0.79 
  12   1   3   10.61    0.85 
 -12   1  -3   10.92    0.78 
 -12   1  -3    9.43    0.79 
 -13  -1  -3    5.39    0.77 
  13  -1   3    6.38    0.75 
  13   1   3    6.34    0.79 
 -13   1  -3    4.71    0.68 
 -14  -1  -3    1.86    0.60 
  14  -1   3    2.13    0.58 
  14   1   3    2.52    0.61 
 -15  -1  -3    2.67    0.73 
  15   1   3    2.16    0.64 
  15  -2  -3   14.41    1.11 
 -15  -2   3   14.41    1.25 
  15   2  -3   17.56    1.16 
 -14  -2   3    0.16    0.38 
  14  -2  -3    1.41    0.43 
  14   2  -3    0.71    0.31 
 -13  -2   3    0.78    0.37 
  13  -2  -3    1.10    0.39 
 -13   2   3    1.60    0.39 
 -13   2   3    2.06    0.48 
  13   2  -3    1.36    0.42 
  12  -2  -3    3.70    0.53 
 -12  -2   3    2.60    0.53 
  12   2  -3    2.69    0.49 
 -12   2   3    2.89    0.50 
 -12   2   3    1.99    0.46 
  12   2  -3    2.66    0.52 
 -11  -2   3   12.54    0.92 
  11  -2  -3   12.42    0.86 
 -11   2   3   12.37    0.84 
  11   2  -3   12.17    0.84 
 -11   2   3   13.74    0.84 
  11   2  -3   14.78    0.86 
 -10  -2   3    0.73    0.34 
  10  -2  -3    0.88    0.27 
  10   2  -3    1.12    0.29 
 -10   2   3    1.10    0.29 
 -10   2   3    0.70    0.28 
  10   2  -3    0.79    0.34 
   9  -2  -3    2.48    0.37 
  -9  -2   3    3.42    0.50 
   9  -2  -3    2.66    0.38 
  -9   2   3    3.36    0.44 
  -9   2   3    3.08    0.43 
   9   2  -3    3.40    0.51 
   9   2  -3    2.42    0.36 
  -8  -2   3    1.54    0.33 
   8  -2  -3    1.59    0.26 
   8  -2  -3    1.36    0.29 
  -8   2   3    1.86    0.33 
   8   2  -3    0.97    0.32 
   8   2  -3    2.14    0.30 
  -8   2   3    2.06    0.34 
   7  -2  -3   16.83    0.68 
  -7  -2   3   18.13    0.58 
  -7  -2   3   17.50    0.88 
   7  -2  -3   16.60    0.81 
  -7   2   3   17.62    0.78 
  -7   2   3   17.12    0.81 
   7   2  -3   17.26    0.76 
   7   2  -3   16.84    0.82 
   6  -2  -3    0.67    0.15 
  -6  -2   3    1.01    0.26 
  -6  -2   3    1.03    0.13 
   6  -2  -3    1.19    0.25 
  -6  -2   3    0.55    0.17 
   6   2  -3    0.80    0.23 
  -6   2   3    0.75    0.18 
  -6   2   3    0.70    0.20 
   5  -2  -3    1.46    0.23 
  -5  -2   3    1.74    0.13 
  -5  -2   3    1.21    0.22 
   5  -2  -3    1.53    0.17 
  -5  -2   3    1.60    0.26 
  -5   2   3    1.71    0.25 
   5   2  -3    1.66    0.28 
  -5   2   3    1.55    0.23 
  -4  -2   3   24.33    0.93 
  -4  -2   3   24.29    0.87 
   4  -2  -3   27.49    0.95 
   4  -2  -3   26.55    0.78 
  -4   2   3   28.17    0.96 
  -4   2   3   25.56    0.87 
   4   2  -3   27.10    0.94 
  -3  -2   3   22.97    0.81 
   3  -2  -3   23.16    0.80 
   3  -2  -3   22.16    0.80 
  -3  -2   3   21.64    0.76 
   3  -2  -3   23.06    0.68 
   3   2  -3   21.82    0.80 
  -3   2   3   23.33    0.75 
   3   2  -3   23.05    0.61 
   2  -2  -3    1.03    0.12 
   2  -2  -3    0.76    0.15 
  -2  -2   3    1.16    0.18 
  -2  -2   3    0.72    0.14 
   2  -2  -3    0.74    0.16 
   2   2  -3    0.81    0.10 
   2   2  -3    0.64    0.15 
  -2   2   3    0.78    0.14 
   1  -2  -3  423.25   10.23 
   1  -2  -3  436.41   10.16 
  -1  -2   3  418.14   10.24 
   1  -2  -3  417.47   10.19 
  -1  -2   3  423.29   10.19 
   1  -2  -3  423.25   10.22 
   1   2  -3  428.26   10.14 
   1   2  -3  422.47   10.24 
   0  -2  -3  976.18   23.11 
   0  -2  -3 1000.00   23.38 
   0  -2  -3  971.53   23.46 
   0  -2   3  960.90   23.13 
   0  -2  -3  971.18   23.18 
   0  -2   3  959.21   23.14 
   0   2  -3  907.30   23.05 
   0   2  -3  953.98   22.89 
  -1  -2  -3  204.73    5.10 
   1  -2   3  216.62    5.02 
  -1  -2  -3  215.07    5.11 
  -1  -2  -3  206.69    5.17 
   1  -2   3  205.32    5.19 
  -1  -2  -3  213.67    5.16 
   1  -2   3  206.54    5.14 
  -1   2  -3  202.48    5.15 
   2  -2   3   93.05    2.37 
  -2  -2  -3   89.68    2.43 
   2  -2   3   89.77    2.43 
  -2  -2  -3   89.71    2.41 
  -2  -2  -3   93.38    2.32 
   2   2   3   89.69    2.31 
  -2   2  -3   91.18    2.24 
  -2   2  -3   90.93    2.42 
   3  -2   3   33.09    1.03 
   3  -2   3   33.60    1.11 
  -3  -2  -3   35.83    0.99 
  -3  -2  -3   34.60    1.11 
  -3  -2  -3   34.73    1.13 
  -3   2  -3   33.86    1.10 
   3   2   3   32.96    1.11 
  -3   2  -3   35.13    0.96 
   3   2   3   34.52    0.99 
   4  -2   3   84.13    2.42 
   4  -2   3   86.56    2.33 
  -4  -2  -3   87.49    2.46 
  -4  -2  -3   88.93    2.26 
   4   2   3   91.41    2.30 
   4   2   3   85.72    2.44 
  -4   2  -3   85.34    2.42 
  -4   2  -3   87.91    2.27 
  -5  -2  -3    5.26    0.42 
  -5  -2  -3    4.85    0.29 
   5  -2   3    5.22    0.34 
   5  -2   3    5.54    0.45 
  -5   2  -3    4.87    0.32 
  -5   2  -3    5.31    0.40 
   5   2   3    4.76    0.33 
   5   2   3    5.51    0.41 
  -6  -2  -3    2.51    0.34 
  -6  -2  -3    1.91    0.20 
   6  -2   3    2.22    0.31 
   6  -2   3    1.93    0.24 
   6   2   3    2.03    0.27 
   6   2   3    2.34    0.31 
  -6   2  -3    2.53    0.27 
  -6   2  -3    2.24    0.30 
   7  -2   3    0.69    0.19 
   7  -2   3    0.40    0.23 
  -7  -2  -3    0.80    0.16 
  -7  -2  -3    0.23    0.20 
   7   2   3    0.38    0.19 
  -7   2  -3    0.13    0.15 
   7   2   3    0.49    0.20 
  -7   2  -3    0.80    0.23 
   8  -2   3   16.13    0.84 
  -8  -2  -3   14.24    0.84 
  -8  -2  -3   14.58    0.63 
   8  -2   3   14.91    0.72 
  -8   2  -3   14.38    0.72 
   8   2   3   14.55    0.71 
   8   2   3   15.67    0.84 
  -8   2  -3   16.33    0.82 
  -9  -2  -3   65.02    2.24 
   9  -2   3   65.55    2.04 
   9  -2   3   61.33    2.15 
   9   2   3   67.51    2.03 
  -9   2  -3   63.67    2.11 
   9   2   3   63.27    2.21 
  -9   2  -3   64.60    2.05 
 -10  -2  -3   20.42    1.12 
  10  -2   3   19.07    0.92 
  10  -2   3   17.22    1.01 
 -10   2  -3   18.80    0.94 
 -10   2  -3   17.44    0.95 
  10   2   3   18.55    1.03 
  10   2   3   18.99    0.90 
  11  -2   3    2.68    0.51 
  11  -2   3    2.98    0.42 
 -11  -2  -3    2.72    0.51 
  11   2   3    2.73    0.52 
 -11   2  -3    2.07    0.42 
 -11   2  -3    2.09    0.44 
 -12  -2  -3    1.85    0.50 
  12  -2   3    2.36    0.51 
  12   2   3    1.62    0.50 
 -12   2  -3    2.27    0.45 
 -13  -2  -3    0.62    0.39 
  13  -2   3    0.32    0.39 
 -13   2  -3    0.06    0.33 
  13   2   3   -0.13    0.35 
 -14  -2  -3    0.20    0.48 
  14  -2   3   -0.36    0.48 
  14   2   3   -0.36    0.38 
 -15  -3   3    5.23    0.84 
  15  -3  -3    4.94    0.73 
  15   3  -3    5.22    0.69 
  14  -3  -3    2.43    0.53 
 -14  -3   3    3.55    0.75 
 -14   3   3    3.30    0.61 
  14   3  -3    4.07    0.67 
  13  -3  -3   -0.25    0.24 
 -13  -3   3    0.17    0.39 
  13   3  -3   -0.10    0.34 
 -13   3   3    0.03    0.31 
  13   3  -3    0.33    0.32 
 -12  -3   3    0.85    0.40 
  12  -3  -3    0.71    0.31 
  12   3  -3    1.68    0.45 
  12   3  -3    0.63    0.33 
 -12   3   3    0.51    0.35 
  11  -3  -3    0.06    0.21 
 -11  -3   3   -0.09    0.33 
  11   3  -3   -0.12    0.23 
 -11   3   3    0.15    0.24 
 -11   3   3    0.19    0.26 
  11   3  -3    0.07    0.22 
 -10  -3   3    0.13    0.26 
  10  -3  -3    0.46    0.23 
 -10   3   3   -0.16    0.19 
  10   3  -3    0.17    0.21 
  10   3  -3    0.18    0.28 
 -10   3   3    0.17    0.22 
   9  -3  -3   25.50    1.00 
  -9  -3   3   24.21    1.21 
   9  -3  -3   26.34    1.19 
   9   3  -3   26.47    1.22 
  -9   3   3   24.77    1.16 
   9   3  -3   26.70    1.14 
  -9   3   3   27.77    1.12 
  -8  -3   3   36.18    1.48 
   8  -3  -3   36.35    1.42 
   8  -3  -3   36.93    1.24 
  -8  -3   3   35.22    1.35 
  -8   3   3   39.22    1.44 
  -8   3   3   38.22    1.33 
   8   3  -3   37.75    1.44 
  -7  -3   3    3.09    0.37 
   7  -3  -3    4.08    0.32 
  -7  -3   3    4.01    0.45 
   7  -3  -3    2.81    0.35 
  -7   3   3    3.14    0.39 
   7   3  -3    3.17    0.40 
  -7   3   3    3.02    0.34 
  -6  -3   3    7.73    0.49 
   6  -3  -3    7.49    0.52 
   6  -3  -3    7.19    0.40 
  -6  -3   3    7.27    0.53 
  -6   3   3    7.45    0.52 
  -6   3   3    7.12    0.43 
   6   3  -3    7.72    0.55 
   5  -3  -3    7.99    0.51 
   5  -3  -3    8.52    0.41 
  -5  -3   3    8.26    0.54 
  -5  -3   3    7.83    0.49 
   5   3  -3    8.42    0.51 
  -5   3   3    8.95    0.45 
  -5   3   3   10.01    0.57 
  -4  -3   3    2.91    0.31 
   4  -3  -3    3.18    0.24 
   4  -3  -3    3.34    0.31 
  -4  -3   3    2.68    0.29 
  -4   3   3    3.10    0.25 
  -4   3   3    2.65    0.30 
   4   3  -3    3.23    0.33 
  -3  -3   3    0.52    0.16 
  -3  -3   3    0.50    0.18 
   3  -3  -3    0.56    0.17 
   3  -3  -3    0.21    0.10 
  -3   3   3    0.49    0.16 
  -3   3   3    0.30    0.12 
   3   3  -3    0.44    0.07 
   3   3  -3    0.45    0.16 
  -2  -3   3   40.60    1.19 
  -2  -3   3   39.34    1.22 
   2  -3  -3   37.67    1.21 
   2  -3  -3   37.42    1.12 
   2  -3  -3   37.75    1.20 
  -2   3   3   38.52    1.12 
   2   3  -3   38.42    1.22 
   2   3  -3   40.47    1.05 
  -1  -3   3   47.35    1.44 
   1  -3  -3   47.88    1.41 
   1  -3  -3   48.00    1.34 
   1  -3  -3   47.97    1.36 
  -1  -3   3   48.86    1.34 
   1  -3  -3   47.29    1.40 
   1   3  -3   48.20    1.44 
   1   3  -3   48.60    1.31 
   0  -3  -3   21.33    0.72 
   0  -3   3   21.93    0.64 
   0  -3  -3   21.24    0.74 
   0  -3   3   22.02    0.80 
   0  -3   3   20.56    0.77 
   0  -3  -3   21.10    0.75 
   0  -3  -3   20.82    0.72 
   0   3  -3   21.32    0.71 
   0   3  -3   20.63    0.77 
  -1  -3  -3  139.92    3.47 
  -1  -3  -3  138.29    3.54 
  -1  -3  -3  137.89    3.55 
   1  -3   3  135.08    3.55 
  -1  -3  -3  138.48    3.51 
   1  -3   3  136.85    3.59 
   1  -3   3  137.94    3.32 
  -1   3  -3  136.40    3.53 
   2  -3   3   32.04    1.08 
  -2  -3  -3   31.45    1.06 
  -2  -3  -3   30.95    1.05 
  -2  -3  -3   32.07    0.94 
   2  -3   3   32.14    1.04 
   2   3   3   31.84    0.99 
  -2   3  -3   31.74    1.05 
  -3  -3  -3   11.66    0.57 
  -3  -3  -3   11.43    0.43 
   3  -3   3   11.58    0.53 
   3  -3   3   11.01    0.56 
  -3  -3  -3   10.42    0.55 
  -3   3  -3   10.83    0.55 
  -3   3  -3   11.26    0.34 
   3   3   3   11.12    0.48 
  -4  -3  -3    0.15    0.08 
   4  -3   3   -0.12    0.10 
   4  -3   3    0.03    0.13 
  -4  -3  -3    0.35    0.18 
  -4  -3  -3    0.00    0.16 
   4   3   3   -0.11    0.08 
  -4   3  -3    0.05    0.07 
  -4   3  -3   -0.12    0.11 
   5  -3   3   20.57    0.89 
  -5  -3  -3   21.78    0.94 
  -5  -3  -3   21.82    0.70 
   5  -3   3   22.89    0.86 
   5   3   3   21.27    0.92 
   5   3   3   22.25    0.82 
  -5   3  -3   21.49    0.91 
  -5   3  -3   21.40    0.70 
   6  -3   3    0.96    0.25 
  -6  -3  -3    0.86    0.15 
  -6  -3  -3    1.22    0.28 
   6  -3   3    1.27    0.24 
  -6   3  -3    0.72    0.22 
   6   3   3    1.40    0.26 
   6   3   3    0.87    0.24 
  -6   3  -3    1.13    0.20 
   7  -3   3   26.10    1.10 
  -7  -3  -3   25.15    1.14 
   7  -3   3   24.84    0.99 
  -7   3  -3   26.04    1.10 
   7   3   3   24.63    0.97 
  -7   3  -3   25.39    0.91 
   7   3   3   24.63    1.10 
  -8  -3  -3    8.50    0.68 
   8  -3   3    8.20    0.55 
   8  -3   3    8.40    0.65 
   8   3   3    8.22    0.56 
  -8   3  -3    8.25    0.50 
   8   3   3    7.78    0.61 
  -8   3  -3    7.46    0.60 
   9  -3   3    0.28    0.27 
  -9  -3  -3   -0.15    0.22 
   9  -3   3    0.18    0.18 
   9   3   3    0.19    0.22 
  -9   3  -3    0.21    0.24 
   9   3   3    0.07    0.21 
  10  -3   3   10.49    0.77 
  10  -3   3   10.10    0.68 
 -10  -3  -3   10.97    0.86 
  10   3   3   10.54    0.79 
 -10   3  -3    9.28    0.75 
  10   3   3   10.24    0.69 
  11  -3   3    1.29    0.33 
 -11  -3  -3    0.44    0.35 
  11  -3   3    1.29    0.38 
  11   3   3    0.96    0.39 
 -11   3  -3    1.01    0.36 
 -12  -3  -3    0.30    0.35 
  12  -3   3    0.62    0.34 
  12   3   3    0.03    0.25 
 -12   3  -3   -0.05    0.30 
 -13  -3  -3    1.19    0.48 
  13  -3   3    3.12    0.57 
  13   3   3    2.79    0.62 
 -13   3  -3    3.10    0.56 
 -14  -3  -3   -0.41    0.43 
  14   3   3   -0.26    0.35 
 -14   3  -3    0.37    0.44 
 -14  -4   3    2.23    0.61 
  14  -4  -3    0.67    0.36 
 -14   4   3    1.54    0.47 
  14   4  -3    2.43    0.56 
 -13  -4   3    0.36    0.39 
  13  -4  -3    0.37    0.32 
  13   4  -3    0.21    0.36 
  13   4  -3    0.20    0.30 
 -13   4   3    0.67    0.41 
 -12  -4   3    1.11    0.43 
  12  -4  -3    1.03    0.34 
 -12   4   3    1.48    0.46 
  12   4  -3    1.21    0.43 
  12   4  -3    0.63    0.34 
 -11  -4   3    4.57    0.67 
  11  -4  -3    3.17    0.49 
  11   4  -3    4.00    0.64 
  11   4  -3    4.28    0.55 
 -11   4   3    3.82    0.54 
 -10  -4   3    2.69    0.51 
  10  -4  -3    2.13    0.43 
  10   4  -3    3.17    0.54 
 -10   4   3    1.17    0.37 
  10   4  -3    2.96    0.46 
  -9  -4   3   25.33    1.28 
  -9  -4   3   30.13    1.26 
   9  -4  -3   28.62    1.28 
  -9   4   3   27.06    1.27 
   9   4  -3   27.58    1.23 
   9   4  -3   28.13    1.30 
   8  -4  -3   19.39    0.83 
   8  -4  -3   18.03    0.96 
  -8  -4   3   21.33    0.99 
  -8  -4   3   19.45    1.05 
  -8   4   3   21.29    0.88 
  -8   4   3   18.92    1.00 
   8   4  -3   19.85    1.01 
  -7  -4   3    8.44    0.61 
  -7  -4   3    8.84    0.65 
   7  -4  -3    9.48    0.63 
   7  -4  -3    9.05    0.50 
   7   4  -3    9.44    0.65 
  -7   4   3    8.47    0.63 
  -7   4   3    9.40    0.52 
  -6  -4   3    0.38    0.21 
   6  -4  -3    1.02    0.27 
   6  -4  -3    1.13    0.21 
  -6  -4   3    1.00    0.26 
   6   4  -3    1.01    0.26 
  -6   4   3    1.15    0.27 
  -6   4   3    0.75    0.18 
  -5  -4   3    4.47    0.40 
  -5  -4   3    4.50    0.41 
   5  -4  -3    4.16    0.39 
   5  -4  -3    4.43    0.33 
   5   4  -3    4.07    0.41 
  -5   4   3    4.48    0.42 
  -5   4   3    4.79    0.32 
  -4  -4   3   10.71    0.60 
   4  -4  -3    9.91    0.57 
   4  -4  -3    9.83    0.48 
  -4  -4   3    9.41    0.55 
  -4   4   3   10.56    0.59 
   4   4  -3    9.40    0.56 
  -4   4   3    9.57    0.44 
   3  -4  -3   17.83    0.78 
  -3  -4   3   19.44    0.76 
   3  -4  -3   18.36    0.71 
  -3  -4   3   17.55    0.79 
   3   4  -3   19.03    0.55 
  -3   4   3   18.42    0.65 
   3   4  -3   18.82    0.80 
  -3   4   3   18.22    0.80 
  -2  -4   3   30.78    1.02 
  -2  -4   3   31.52    1.11 
   2  -4  -3   31.17    1.02 
   2  -4  -3   31.29    1.10 
   2   4  -3   28.94    1.08 
  -2   4   3   31.49    1.10 
   2   4  -3   32.69    0.91 
  -2   4   3   31.28    0.96 
   1  -4  -3   46.23    1.47 
  -1  -4   3   49.97    1.36 
   1  -4  -3   46.21    1.44 
   1  -4  -3   47.91    1.35 
  -1  -4   3   46.51    1.50 
   1  -4  -3   46.26    1.42 
   1   4  -3   47.44    1.34 
   1   4  -3   48.78    1.50 
   0  -4  -3   38.10    1.24 
   0  -4  -3   39.63    1.27 
   0  -4   3   37.31    1.29 
   0  -4  -3   38.72    1.19 
   0  -4  -3   40.30    1.21 
   0  -4   3   38.48    1.29 
   0  -4   3   40.71    1.09 
   0   4  -3   37.94    1.18 
  -1  -4  -3   13.74    0.56 
   1  -4   3   14.99    0.67 
  -1  -4  -3   14.09    0.64 
   1  -4   3   15.47    0.70 
  -1  -4  -3   14.12    0.61 
   1  -4   3   14.76    0.41 
  -1  -4  -3   13.64    0.64 
  -1   4  -3   14.80    0.62 
  -2  -4  -3   10.35    0.55 
  -2  -4  -3    9.37    0.41 
  -2  -4  -3    9.22    0.51 
   2  -4   3    9.15    0.53 
   2  -4   3    8.44    0.50 
  -2   4  -3    9.67    0.52 
   2   4   3    9.12    0.48 
  -3  -4  -3    5.83    0.43 
   3  -4   3    6.15    0.44 
  -3  -4  -3    6.40    0.32 
   3  -4   3    6.29    0.44 
  -3  -4  -3    5.36    0.43 
  -3   4  -3    7.23    0.46 
   3   4   3    6.00    0.38 
   4  -4   3   18.55    0.80 
  -4  -4  -3   20.29    0.89 
   4  -4   3   19.29    0.85 
  -4  -4  -3   19.43    0.64 
  -4  -4  -3   20.33    0.87 
   4   4   3   19.09    0.77 
  -4   4  -3   18.02    0.84 
   5  -4   3    0.08    0.14 
   5  -4   3   -0.01    0.14 
  -5  -4  -3    0.30    0.19 
  -5  -4  -3    0.16    0.18 
  -5  -4  -3    0.15    0.08 
  -5   4  -3    0.24    0.12 
   5   4   3    0.10    0.13 
  -5   4  -3    0.34    0.19 
  -6  -4  -3   30.08    1.28 
   6  -4   3   31.63    1.20 
  -6  -4  -3   30.15    1.26 
   6  -4   3   33.18    1.26 
  -6   4  -3   32.68    1.28 
   6   4   3   32.02    1.15 
   6   4   3   32.71    1.30 
   7  -4   3   13.61    0.74 
  -7  -4  -3   13.08    0.84 
   7  -4   3   14.20    0.78 
   7   4   3   13.28    0.82 
   7   4   3   15.03    0.73 
  -7   4  -3   12.81    0.78 
   8  -4   3    2.10    0.36 
  -8  -4  -3    1.71    0.40 
   8  -4   3    2.48    0.40 
   8   4   3    1.97    0.35 
  -8   4  -3    1.95    0.37 
   8   4   3    1.57    0.37 
  -9  -4  -3    5.69    0.67 
   9  -4   3    6.55    0.55 
   9  -4   3    6.29    0.59 
   9   4   3    7.05    0.59 
   9   4   3    5.58    0.60 
  -9   4  -3    6.26    0.61 
  10  -4   3   26.08    1.20 
  10  -4   3   25.89    1.24 
 -10  -4  -3   28.92    1.45 
  10   4   3   23.70    1.29 
 -10   4  -3   29.25    1.34 
  11  -4   3    1.91    0.41 
  11  -4   3    2.82    0.48 
 -11  -4  -3    2.47    0.51 
  11   4   3    3.30    0.59 
 -11   4  -3    2.37    0.47 
  12  -4   3    7.26    0.71 
 -12  -4  -3    8.03    0.86 
 -12   4  -3    6.39    0.76 
  12   4   3    7.29    0.82 
 -13  -4  -3    0.36    0.53 
 -13   4  -3    0.63    0.43 
  13   4   3    0.41    0.35 
 -14  -4  -3    0.46    0.51 
 -14   4  -3    0.62    0.42 
  14   4   3    1.27    0.51 
  14  -5  -3    2.18    0.55 
 -14  -5   3    1.99    0.59 
 -14   5   3    0.97    0.50 
  14   5  -3    1.25    0.51 
  13  -5  -3    0.01    0.27 
 -13  -5   3    0.20    0.38 
 -13   5   3   -0.06    0.32 
  13   5  -3    0.03    0.33 
  13   5  -3   -0.10    0.34 
  12  -5  -3    3.31    0.53 
 -12  -5   3    3.02    0.63 
  12   5  -3    2.57    0.58 
 -12   5   3    3.80    0.66 
  12   5  -3    3.24    0.59 
  11  -5  -3    2.30    0.50 
 -11  -5   3    1.77    0.52 
  11   5  -3    1.49    0.47 
 -11   5   3    1.63    0.46 
  11   5  -3    1.19    0.40 
  10  -5  -3    2.61    0.48 
 -10  -5   3    2.53    0.53 
  10   5  -3    2.59    0.49 
  10   5  -3    1.79    0.46 
 -10   5   3    3.24    0.54 
  -9  -5   3   -0.16    0.23 
  -9  -5   3   -0.10    0.23 
   9  -5  -3    0.22    0.22 
   9   5  -3   -0.30    0.20 
  -9   5   3    0.17    0.24 
  -8  -5   3    6.61    0.64 
  -8  -5   3    7.43    0.61 
   8  -5  -3    7.65    0.64 
   8   5  -3    6.88    0.64 
  -8   5   3    6.74    0.64 
  -7  -5   3    2.80    0.44 
   7  -5  -3    3.36    0.43 
  -7  -5   3    3.24    0.43 
   7  -5  -3    2.59    0.32 
  -7   5   3    3.86    0.48 
   7   5  -3    2.70    0.41 
  -6  -5   3    0.13    0.19 
   6  -5  -3    0.00    0.17 
  -6  -5   3    0.21    0.19 
   6  -5  -3    0.19    0.16 
   6   5  -3   -0.09    0.18 
  -6   5   3   -0.05    0.19 
   5  -5  -3   39.59    1.30 
  -5  -5   3   39.03    1.43 
   5  -5  -3   35.82    1.40 
  -5  -5   3   38.77    1.41 
  -5   5   3   36.45    1.42 
   5   5  -3   36.83    1.39 
  -5   5   3   39.18    1.16 
   4  -5  -3   16.17    0.81 
   4  -5  -3   16.38    0.72 
  -4  -5   3   17.30    0.84 
  -4  -5   3   16.64    0.78 
  -4   5   3   16.98    0.63 
   4   5  -3   17.23    0.83 
  -4   5   3   17.93    0.86 
  -3  -5   3    0.43    0.20 
  -3  -5   3    0.20    0.14 
   3  -5  -3    0.35    0.14 
   3  -5  -3    0.44    0.21 
   3   5  -3    0.36    0.20 
  -3   5   3    0.34    0.19 
  -3   5   3    0.36    0.13 
   3   5  -3    0.30    0.09 
   2  -5  -3    1.75    0.31 
  -2  -5   3    2.21    0.32 
  -2  -5   3    1.74    0.24 
   2  -5  -3    1.74    0.26 
   2   5  -3    2.24    0.20 
  -2   5   3    2.32    0.29 
   2   5  -3    2.35    0.32 
  -2   5   3    1.81    0.21 
  -1  -5   3    6.07    0.46 
   1  -5  -3    5.73    0.41 
   1  -5  -3    5.77    0.34 
   1  -5  -3    6.06    0.46 
  -1  -5   3    5.99    0.35 
  -1   5   3    5.41    0.41 
   1   5  -3    5.43    0.34 
   1   5  -3    5.68    0.45 
   0  -5  -3   16.64    0.74 
   0  -5  -3   16.63    0.77 
   0  -5   3   17.01    0.80 
   0  -5   3   16.56    0.80 
   0  -5  -3   16.01    0.65 
   0  -5   3   16.63    0.56 
   0   5  -3   15.69    0.67 
   0   5   3   16.09    0.69 
   0   5  -3   16.79    0.78 
  -1  -5  -3    4.87    0.40 
  -1  -5  -3    4.20    0.39 
   1  -5   3    5.35    0.44 
   1  -5   3    4.68    0.41 
  -1  -5  -3    4.45    0.33 
   1  -5   3    5.14    0.20 
  -1  -5  -3    5.71    0.39 
  -1   5  -3    4.68    0.36 
   2  -5   3    3.27    0.36 
  -2  -5  -3    2.89    0.25 
   2  -5   3    2.75    0.33 
  -2  -5  -3    2.52    0.29 
  -2  -5  -3    2.96    0.35 
  -2   5  -3    2.09    0.28 
   2   5   3    1.97    0.26 
  -3  -5  -3   39.24    1.19 
   3  -5   3   40.19    1.44 
  -3  -5  -3   42.04    1.42 
  -3  -5  -3   39.78    1.42 
   3  -5   3   40.86    1.43 
   3   5   3   40.83    1.36 
  -3   5  -3   38.19    1.39 
  -4  -5  -3   44.35    1.56 
   4  -5   3   43.09    1.55 
  -4  -5  -3   44.28    1.26 
  -4  -5  -3   44.75    1.58 
   4  -5   3   44.82    1.54 
   4   5   3   43.20    1.45 
  -4   5  -3   43.41    1.54 
  -5  -5  -3    1.24    0.32 
   5  -5   3    1.04    0.27 
   5  -5   3    1.14    0.27 
  -5  -5  -3    1.14    0.30 
  -5   5  -3    1.09    0.28 
   5   5   3    1.22    0.24 
   6  -5   3   28.08    1.15 
  -6  -5  -3   26.33    1.22 
   6  -5   3   27.24    1.18 
  -6  -5  -3   27.86    1.24 
  -6   5  -3   27.31    1.19 
   6   5   3   27.49    1.09 
  -7  -5  -3    8.89    0.72 
   7  -5   3    7.90    0.61 
  -7  -5  -3    9.03    0.69 
   7  -5   3    8.60    0.65 
   7   5   3    8.65    0.59 
   7   5   3    8.02    0.66 
  -7   5  -3    7.90    0.66 
   8  -5   3    8.70    0.65 
  -8  -5  -3    7.67    0.71 
   8  -5   3    7.30    0.63 
  -8   5  -3    7.95    0.70 
   8   5   3    8.43    0.71 
   8   5   3    8.72    0.63 
   9  -5   3    1.55    0.36 
  -9  -5  -3    1.96    0.44 
   9  -5   3    2.96    0.46 
   9   5   3    2.26    0.41 
  -9   5  -3    1.96    0.43 
   9   5   3    2.96    0.48 
  10  -5   3    1.42    0.37 
 -10  -5  -3    1.59    0.50 
  10  -5   3    1.29    0.36 
 -10   5  -3    2.37    0.48 
  10   5   3    1.90    0.48 
  11  -5   3    0.04    0.25 
 -11  -5  -3    0.67    0.42 
  11  -5   3    0.22    0.24 
  11   5   3    0.58    0.34 
 -11   5  -3    0.67    0.35 
 -12  -5  -3    4.22    0.74 
  12  -5   3    4.28    0.60 
  12   5   3    4.95    0.69 
 -12   5  -3    4.76    0.67 
 -13  -5  -3    0.80    0.53 
 -13   5  -3    1.09    0.45 
  13   5   3    1.26    0.49 
  13  -6  -3    0.35    0.32 
 -13  -6   3   -0.07    0.38 
  13   6  -3   -0.54    0.34 
 -13   6   3   -0.28    0.36 
  13   6  -3   -0.23    0.30 
  12  -6  -3   -0.12    0.26 
 -12  -6   3   -0.30    0.29 
 -12   6   3    0.31    0.41 
  12   6  -3   -0.31    0.34 
  12   6  -3    0.62    0.37 
  11  -6  -3    2.53    0.53 
 -11  -6   3    2.08    0.54 
  11   6  -3    1.86    0.52 
  11   6  -3    0.96    0.41 
 -11   6   3    2.94    0.61 
  10  -6  -3    0.86    0.34 
 -10  -6   3    0.30    0.30 
 -10  -6   3    0.27    0.30 
 -10   6   3    0.06    0.29 
  10   6  -3    0.20    0.34 
   9  -6  -3    0.71    0.32 
  -9  -6   3    0.70    0.32 
  -9  -6   3    0.47    0.33 
   9   6  -3    0.14    0.32 
  -9   6   3    0.64    0.37 
   8  -6  -3    0.26    0.24 
  -8  -6   3    0.46    0.31 
  -8  -6   3    0.06    0.25 
   8   6  -3    0.81    0.35 
  -8   6   3    0.52    0.31 
   7  -6  -3   13.96    0.89 
  -7  -6   3   14.60    0.89 
   7  -6  -3   15.33    0.78 
  -7  -6   3   15.54    0.91 
   7   6  -3   13.74    0.88 
  -7   6   3   14.58    0.91 
   6  -6  -3   13.95    0.84 
  -6  -6   3   14.25    0.85 
  -6  -6   3   12.89    0.82 
   6  -6  -3   14.89    0.75 
  -6   6   3   15.12    0.90 
   6   6  -3   14.52    0.86 
  -5  -6   3    4.18    0.46 
   5  -6  -3    4.33    0.49 
   5  -6  -3    3.93    0.39 
  -5  -6   3    3.14    0.47 
   5   6  -3    3.95    0.44 
  -5   6   3    3.97    0.46 
   4  -6  -3    0.05    0.15 
  -4  -6   3    0.14    0.18 
  -4  -6   3    0.16    0.21 
   4  -6  -3    0.06    0.18 
  -4   6   3    0.22    0.19 
   4   6  -3    0.10    0.15 
   3  -6  -3   10.47    0.67 
  -3  -6   3    9.94    0.67 
   3  -6  -3   10.77    0.62 
  -3  -6   3   11.11    0.61 
  -3   6   3   11.35    0.67 
  -3   6   3   10.54    0.62 
   3   6  -3   10.96    0.68 
   2  -6  -3    0.18    0.18 
  -2  -6   3    0.20    0.18 
  -2  -6   3    0.39    0.15 
   2  -6  -3    0.42    0.19 
   2   6  -3    0.50    0.14 
   2   6  -3    0.19    0.17 
  -2   6   3    0.18    0.18 
  -2   6   3    0.30    0.14 
  -1  -6   3    1.07    0.19 
   1  -6  -3    1.29    0.20 
   1  -6  -3    1.07    0.26 
   1  -6  -3    0.61    0.22 
  -1  -6   3    0.91    0.27 
  -1   6   3    0.84    0.23 
   1   6  -3    0.99    0.19 
   1   6  -3    1.31    0.29 
   0  -6  -3    1.76    0.32 
   0  -6  -3    1.30    0.23 
   0  -6   3    1.19    0.28 
   0  -6  -3    1.48    0.30 
   0  -6   3    1.42    0.21 
   0   6  -3    1.52    0.31 
   0   6   3    1.61    0.25 
   0   6  -3    1.48    0.24 
  -1  -6  -3    1.15    0.28 
  -1  -6  -3    1.38    0.24 
   1  -6   3    1.22    0.29 
  -1  -6  -3    1.54    0.30 
   1  -6   3    1.49    0.33 
  -1   6  -3    1.01    0.23 
   1   6   3    1.83    0.25 
   2  -6   3    6.80    0.53 
   2  -6   3    6.94    0.54 
  -2  -6  -3    5.98    0.50 
  -2  -6  -3    6.67    0.48 
  -2   6  -3    6.59    0.49 
   2   6   3    6.48    0.40 
   2   6   3    5.43    0.47 
  -3  -6  -3    3.99    0.43 
   3  -6   3    4.03    0.45 
  -3  -6  -3    4.15    0.42 
   3  -6   3    4.24    0.47 
   3   6   3    4.15    0.41 
  -3   6  -3    3.96    0.40 
   3   6   3    4.38    0.32 
  -4  -6  -3    9.85    0.67 
   4  -6   3   10.82    0.70 
  -4  -6  -3   10.95    0.72 
   4  -6   3    9.60    0.67 
  -4   6  -3   10.94    0.68 
   4   6   3   12.01    0.67 
  -5  -6  -3    3.57    0.45 
  -5  -6  -3    3.43    0.47 
   5  -6   3    4.23    0.46 
   5  -6   3    3.48    0.44 
   5   6   3    4.70    0.45 
  -5   6  -3    4.50    0.49 
   6  -6   3   37.16    1.47 
  -6  -6  -3   34.87    1.50 
   6  -6   3   36.33    1.48 
  -6  -6  -3   39.03    1.56 
  -6   6  -3   38.09    1.52 
   6   6   3   35.59    1.37 
   7  -6   3   -0.17    0.18 
  -7  -6  -3   -0.15    0.21 
  -7  -6  -3    0.20    0.30 
   7  -6   3    0.11    0.17 
  -7   6  -3    0.15    0.25 
   7   6   3    0.29    0.22 
   8  -6   3    3.25    0.47 
   8  -6   3    2.88    0.43 
  -8  -6  -3    3.58    0.60 
   8   6   3    2.69    0.46 
   8   6   3    2.95    0.50 
  -8   6  -3    3.89    0.52 
   9  -6   3    0.42    0.27 
  -9  -6  -3   -0.16    0.24 
   9  -6   3    0.01    0.21 
   9   6   3    0.12    0.26 
   9   6   3    0.29    0.31 
  -9   6  -3    0.61    0.36 
  10  -6   3    0.21    0.28 
  10  -6   3    0.16    0.28 
 -10  -6  -3    0.16    0.38 
  10   6   3    0.91    0.38 
 -10   6  -3    0.82    0.40 
  11  -6   3    0.12    0.29 
  11  -6   3    0.97    0.38 
 -11  -6  -3    0.10    0.37 
  11   6   3    0.98    0.40 
 -11   6  -3    0.87    0.40 
 -12  -6  -3    3.21    0.70 
  12   6   3    4.09    0.69 
 -12   6  -3    2.54    0.55 
 -13  -6  -3    1.95    0.64 
 -13   6  -3    2.67    0.64 
  13   6   3    2.51    0.70 
  12  -7  -3   -0.03    0.34 
 -12  -7   3   -0.07    0.43 
  12   7  -3    0.36    0.36 
 -12   7   3   -0.25    0.35 
  12   7  -3   -0.35    0.40 
 -11  -7   3    2.17    0.57 
  11  -7  -3    1.58    0.50 
 -11  -7   3    2.03    0.49 
  11   7  -3    2.31    0.50 
  11   7  -3    1.70    0.52 
 -11   7   3    2.04    0.53 
  10  -7  -3   -0.06    0.28 
 -10  -7   3   -0.16    0.27 
 -10  -7   3    0.32    0.37 
 -10   7   3   -0.01    0.34 
  10   7  -3   -0.36    0.32 
  -9  -7   3   -0.16    0.27 
   9  -7  -3   -0.02    0.22 
  -9  -7   3    0.13    0.31 
  -9   7   3    0.87    0.42 
   9   7  -3   -0.39    0.27 
   8  -7  -3    0.51    0.33 
  -8  -7   3    0.67    0.35 
  -8  -7   3    0.78    0.36 
   8   7  -3    0.54    0.30 
  -8   7   3    1.12    0.38 
   7  -7  -3    5.91    0.61 
  -7  -7   3    5.54    0.59 
  -7  -7   3    6.06    0.68 
  -7   7   3    5.17    0.61 
   7   7  -3    4.89    0.59 
   6  -7  -3    7.18    0.57 
  -6  -7   3    7.16    0.68 
  -6  -7   3    8.28    0.65 
   6  -7  -3    7.61    0.66 
  -6   7   3    7.55    0.69 
   6   7  -3    8.00    0.66 
  -5  -7   3    9.46    0.74 
  -5  -7   3    8.18    0.62 
   5  -7  -3    8.96    0.62 
   5  -7  -3    8.06    0.67 
   5   7  -3    7.88    0.67 
  -5   7   3    8.93    0.69 
   4  -7  -3    1.03    0.26 
  -4  -7   3    1.40    0.36 
  -4  -7   3    1.39    0.30 
   4  -7  -3    0.54    0.28 
   4   7  -3    0.89    0.31 
  -4   7   3    0.74    0.28 
   3  -7  -3   34.12    1.31 
  -3  -7   3   34.53    1.24 
   3  -7  -3   30.88    1.36 
  -3  -7   3   33.91    1.43 
   3   7  -3   33.12    1.40 
  -3   7   3   31.68    1.32 
  -2  -7   3    2.77    0.44 
  -2  -7   3    3.20    0.34 
   2  -7  -3    3.36    0.41 
   2  -7  -3    2.79    0.45 
   2   7  -3    2.45    0.40 
  -2   7   3    2.26    0.36 
  -1  -7   3    0.51    0.26 
   1  -7  -3    0.41    0.21 
   1  -7  -3    1.01    0.31 
   1   7  -3    0.10    0.19 
  -1   7   3    0.74    0.23 
   1   7  -3    0.55    0.19 
   0  -7  -3    3.07    0.32 
   0  -7  -3    3.95    0.45 
   0  -7   3    3.58    0.49 
   0  -7  -3    4.11    0.51 
   0   7  -3    4.20    0.47 
   0   7  -3    3.83    0.37 
   0   7   3    2.97    0.35 
  -1  -7  -3   -0.03    0.15 
  -1  -7  -3    0.10    0.20 
  -1  -7  -3    0.07    0.20 
   1  -7   3    0.20    0.22 
   1  -7   3   -0.24    0.17 
   1   7   3    0.13    0.16 
  -1   7  -3    0.16    0.16 
  -2  -7  -3   29.31    1.16 
   2  -7   3   31.18    1.33 
  -2  -7  -3   28.99    1.26 
   2  -7   3   31.00    1.33 
   2   7   3   29.07    1.06 
   2   7   3   30.49    1.27 
  -2   7  -3   29.21    1.20 
  -3  -7  -3   46.66    1.79 
   3  -7   3   47.93    1.81 
   3  -7   3   50.95    1.83 
  -3  -7  -3   47.47    1.69 
  -3   7  -3   50.16    1.75 
   3   7   3   49.98    1.77 
   4  -7   3    6.95    0.61 
  -4  -7  -3    6.46    0.64 
  -4  -7  -3    7.56    0.60 
   4  -7   3    7.58    0.66 
   4   7   3    7.29    0.57 
  -4   7  -3    7.01    0.61 
   5  -7   3    1.69    0.38 
  -5  -7  -3    1.21    0.35 
   5  -7   3    1.40    0.39 
  -5  -7  -3    1.70    0.40 
  -5   7  -3    0.88    0.31 
   5   7   3    1.40    0.31 
   6  -7   3    1.63    0.41 
   6  -7   3    1.60    0.37 
  -6  -7  -3    1.18    0.37 
  -6  -7  -3    1.39    0.39 
   6   7   3    1.30    0.31 
  -6   7  -3    1.48    0.38 
   7  -7   3    8.91    0.74 
   7  -7   3    9.75    0.75 
  -7  -7  -3    8.02    0.74 
  -7  -7  -3    8.08    0.77 
   7   7   3    9.29    0.70 
  -7   7  -3   10.91    0.85 
  -8  -7  -3    2.87    0.57 
   8  -7   3    2.90    0.52 
   8  -7   3    2.88    0.53 
  -8  -7  -3    2.15    0.48 
  -8   7  -3    3.03    0.52 
   8   7   3    2.71    0.48 
   9  -7   3    4.11    0.58 
   9  -7   3    4.09    0.59 
  -9  -7  -3    4.03    0.70 
   9   7   3    2.95    0.84 
  -9   7  -3    4.38    0.64 
   9   7   3    3.99    0.61 
 -10  -7  -3   -0.54    0.26 
  10  -7   3   -0.07    0.28 
  10  -7   3    0.23    0.30 
 -10   7  -3    0.08    0.39 
  10   7   3    0.17    0.35 
 -11  -7  -3   -0.37    0.36 
  11  -7   3   -0.26    0.28 
 -11   7  -3   -0.07    0.28 
  11   7   3    0.21    0.37 
 -12  -7  -3    4.35    0.81 
  12   7   3    4.19    0.79 
 -12   7  -3    4.76    0.74 
 -11  -8   3    0.01    0.37 
  11  -8  -3    0.16    0.37 
 -11  -8   3    0.32    0.38 
 -11   8   3    0.72    0.46 
  11   8  -3   -0.67    0.32 
 -10  -8   3    1.25    0.46 
 -10  -8   3    0.41    0.43 
  10  -8  -3    1.37    0.48 
 -10   8   3    1.23    0.48 
  10   8  -3    0.70    0.45 
   9  -8  -3    0.89    0.35 
  -9  -8   3    0.49    0.35 
  -9  -8   3    0.18    0.35 
  -9   8   3   -0.06    0.31 
   9   8  -3    0.29    0.35 
   8  -8  -3    0.55    0.34 
  -8  -8   3    0.22    0.34 
  -8  -8   3    0.04    0.27 
   8   8  -3    0.00    0.28 
  -8   8   3    0.58    0.34 
   7  -8  -3    2.67    0.51 
  -7  -8   3    1.90    0.45 
  -7  -8   3    2.55    0.52 
   7   8  -3    2.16    0.49 
  -7   8   3    2.77    0.54 
   6  -8  -3    0.07    0.21 
   6  -8  -3    0.10    0.24 
  -6  -8   3   -0.07    0.25 
  -6  -8   3    0.04    0.23 
   6   8  -3    0.10    0.26 
  -6   8   3   -0.14    0.23 
  -5  -8   3    4.61    0.63 
   5  -8  -3    5.21    0.55 
   5  -8  -3    5.18    0.61 
  -5  -8   3    5.25    0.55 
   5   8  -3    5.77    0.64 
  -5   8   3    4.72    0.58 
  -4  -8   3    2.53    0.50 
   4  -8  -3    2.95    0.49 
   4  -8  -3    3.42    0.47 
  -4  -8   3    2.68    0.50 
  -4   8   3    2.89    0.49 
   4   8  -3    2.87    0.49 
   3  -8  -3    3.94    0.49 
  -3  -8   3    3.52    0.53 
   3  -8  -3    3.90    0.54 
  -3   8   3    4.70    0.53 
   3   8  -3    4.59    0.55 
   2  -8  -3    2.23    0.46 
   2  -8  -3    3.51    0.47 
  -2  -8   3    2.46    0.49 
   2   8  -3    2.71    0.45 
  -2   8   3    2.58    0.42 
   1  -8  -3    1.68    0.37 
   1  -8  -3    1.42    0.36 
  -1  -8   3    2.13    0.45 
   1   8  -3    1.17    0.37 
  -1   8   3    1.91    0.35 
   0  -8  -3   25.51    1.22 
   0  -8  -3   28.40    1.32 
   0  -8   3   27.04    1.30 
   0   8  -3   26.08    1.30 
   0   8  -3   29.05    1.12 
   0   8   3   27.88    1.14 
  -1  -8  -3    0.95    0.36 
  -1  -8  -3    1.04    0.32 
   1  -8   3    2.19    0.43 
   1  -8   3    1.93    0.42 
   1   8   3    1.25    0.26 
  -1   8  -3    1.63    0.38 
  -1   8  -3    1.48    0.30 
   1   8   3    1.40    0.36 
  -2  -8  -3    3.33    0.40 
   2  -8   3    3.57    0.50 
  -2  -8  -3    2.98    0.50 
   2  -8   3    2.25    0.45 
  -2   8  -3    2.64    0.40 
   2   8   3    3.60    0.49 
  -3  -8  -3   14.79    0.85 
   3  -8   3   16.80    1.03 
   3  -8   3   16.93    1.00 
  -3  -8  -3   14.75    0.95 
   3   8   3   17.24    0.96 
  -3   8  -3   17.88    0.94 
   4  -8   3   -0.19    0.20 
   4  -8   3   -0.02    0.20 
  -4  -8  -3    0.26    0.27 
  -4  -8  -3   -0.08    0.22 
  -4   8  -3    0.21    0.26 
   4   8   3    0.05    0.19 
   5  -8   3    3.39    0.54 
  -5  -8  -3    2.76    0.44 
  -5  -8  -3    2.90    0.55 
   5  -8   3    3.08    0.53 
  -5   8  -3    2.36    0.46 
   5   8   3    2.93    0.48 
   6  -8   3    2.32    0.50 
  -6  -8  -3    2.02    0.47 
   6  -8   3    2.47    0.49 
  -6  -8  -3    2.18    0.47 
   6   8   3    1.57    0.38 
  -6   8  -3    2.45    0.48 
  -7  -8  -3    6.28    0.71 
  -7  -8  -3    4.30    0.61 
   7  -8   3    5.32    0.66 
   7  -8   3    3.85    0.56 
  -7   8  -3    5.44    0.69 
   7   8   3    6.18    0.63 
   8  -8   3    4.90    0.62 
  -8  -8  -3    4.32    0.65 
   8  -8   3    3.53    0.61 
  -8  -8  -3    5.96    0.75 
   8   8   3    4.26    0.60 
  -8   8  -3    4.32    0.65 
   9  -8   3    2.43    0.54 
   9  -8   3    2.60    0.56 
  -9  -8  -3    1.10    0.43 
  -9   8  -3    2.52    0.58 
   9   8   3    2.34    0.53 
  10  -8   3    0.91    0.42 
 -10  -8  -3    0.61    0.44 
  10  -8   3    0.58    0.43 
 -10   8  -3    0.39    0.43 
  10   8   3   -0.06    0.31 
  11  -8   3    0.19    0.35 
 -11  -8  -3    0.39    0.44 
 -11   8  -3    0.53    0.41 
  11   8   3    0.07    0.30 
  10  -9  -3    0.23    0.41 
 -10  -9   3    0.08    0.46 
 -10  -9   3   -0.31    0.34 
 -10   9   3   -0.16    0.41 
  10   9  -3    0.05    0.42 
  -9  -9   3    1.48    0.47 
   9  -9  -3    1.92    0.52 
  -9  -9   3    0.65    0.41 
  -9   9   3    2.19    0.59 
   9   9  -3    2.11    0.58 
  -8  -9   3    0.71    0.42 
  -8  -9   3    0.66    0.40 
   8  -9  -3    1.29    0.43 
  -8   9   3    1.00    0.44 
   8   9  -3    0.91    0.42 
   7  -9  -3    3.04    0.58 
  -7  -9   3    3.38    0.60 
  -7  -9   3    3.99    0.64 
   7   9  -3    3.76    0.64 
  -7   9   3    3.95    0.63 
   6  -9  -3    0.25    0.25 
  -6  -9   3    0.78    0.37 
  -6   9   3    0.72    0.40 
   6   9  -3    0.01    0.26 
   5  -9  -3    0.83    0.32 
  -5  -9   3    0.49    0.35 
   5  -9  -3    1.29    0.42 
   5   9  -3    0.87    0.34 
  -5   9   3    0.90    0.37 
  -4  -9   3    5.89    0.68 
   4  -9  -3    5.87    0.59 
   4  -9  -3    5.60    0.67 
  -4   9   3    5.17    0.63 
   4   9  -3    5.78    0.66 
   3  -9  -3    5.04    0.65 
  -3  -9   3    5.75    0.70 
   3  -9  -3    5.83    0.62 
  -3   9   3    5.35    0.60 
   3   9  -3    6.43    0.67 
   2  -9  -3    0.00    0.29 
   2  -9  -3   -0.03    0.22 
  -2  -9   3   -0.04    0.26 
   2   9  -3   -0.13    0.22 
  -2   9   3   -0.08    0.18 
   1  -9  -3    4.78    0.64 
  -1  -9   3    4.23    0.60 
   1  -9  -3    3.40    0.53 
   1   9  -3    4.06    0.60 
  -1   9   3    4.20    0.50 
   0  -9   3   19.49    1.16 
   0  -9  -3   19.50    1.08 
   0  -9  -3   16.80    1.06 
   0   9  -3   18.04    1.11 
   0   9   3   16.65    0.98 
  -1  -9  -3    6.04    0.64 
   1  -9   3    5.46    0.64 
   1   9   3    5.74    0.63 
  -1   9  -3    6.32    0.69 
  -1   9  -3    4.76    0.50 
   2  -9   3    3.81    0.60 
   2  -9   3    3.68    0.56 
  -2  -9  -3    3.71    0.53 
   2   9   3    2.95    0.53 
  -2   9  -3    4.20    0.49 
  -3  -9  -3    1.01    0.37 
   3  -9   3    0.80    0.36 
   3  -9   3    1.52    0.43 
  -3   9  -3    0.30    0.26 
   3   9   3    0.60    0.28 
  -4  -9  -3   -0.16    0.25 
   4  -9   3    0.13    0.30 
   4  -9   3    0.03    0.25 
   4   9   3    0.53    0.29 
  -4   9  -3    0.27    0.27 
  -5  -9  -3    0.93    0.41 
  -5  -9  -3    1.10    0.39 
   5  -9   3    0.50    0.33 
   5  -9   3    0.79    0.38 
   5   9   3    0.88    0.32 
  -5   9  -3    1.17    0.41 
  -6  -9  -3    2.28    0.49 
   6  -9   3    1.80    0.47 
  -6  -9  -3    2.61    0.60 
   6  -9   3    1.28    0.43 
   6   9   3    3.01    0.54 
  -6   9  -3    1.32    0.42 
  -7  -9  -3    0.91    0.45 
   7  -9   3    1.36    0.44 
  -7  -9  -3    1.52    0.48 
   7  -9   3    1.55    0.48 
   7   9   3    1.79    0.45 
  -7   9  -3    1.58    0.47 
  -8  -9  -3    0.34    0.36 
   8  -9   3   -0.47    0.29 
   8  -9   3   -0.25    0.28 
  -8  -9  -3    0.44    0.41 
   8   9   3    0.00    0.26 
  -8   9  -3   -0.33    0.34 
   9  -9   3    0.01    0.34 
  -9  -9  -3    0.69    0.39 
  -9  -9  -3    0.03    0.34 
   9  -9   3   -0.01    0.34 
  -9   9  -3    0.39    0.37 
   9   9   3    0.18    0.31 
  10  -9   3    2.23    0.59 
   8 -10  -3    0.69    0.45 
  -8 -10   3    0.70    0.52 
  -8  10   3    0.49    0.42 
   8  10  -3    0.41    0.39 
   7 -10  -3    0.01    0.36 
  -7 -10   3   -0.79    0.35 
   7  10  -3   -0.06    0.30 
  -7  10   3    0.07    0.36 
   6 -10  -3    7.44    0.86 
  -6 -10   3    7.01    0.84 
   6  10  -3    7.52    0.82 
  -6  10   3    7.23    0.83 
  -5 -10   3    3.34    0.65 
   5 -10  -3    2.61    0.61 
   5  10  -3    5.73    0.74 
  -5  10   3    4.79    0.64 
   4 -10  -3    0.09    0.29 
   4 -10  -3    0.10    0.31 
  -4 -10   3    0.61    0.38 
  -4  10   3    0.65    0.33 
   4  10  -3    1.02    0.41 
   3 -10  -3   -0.08    0.27 
   3 -10  -3   -0.26    0.28 
  -3 -10   3    0.02    0.33 
   3  10  -3    0.05    0.28 
  -3  10   3    0.28    0.27 
  -2 -10   3    0.54    0.37 
   2 -10  -3    0.96    0.39 
   2 -10  -3    1.17    0.39 
   2  10  -3    0.80    0.36 
  -2  10   3    0.39    0.27 
   1 -10  -3    0.33    0.31 
  -1 -10   3    0.11    0.28 
   1 -10  -3    0.30    0.33 
   1  10  -3    0.35    0.31 
   0 -10  -3    6.04    0.69 
   0 -10   3    6.11    0.72 
   0  10   3    5.76    0.71 
   0  10  -3    6.96    0.77 
   1 -10   3    3.02    0.63 
  -1 -10  -3    3.78    0.63 
  -1  10  -3    2.85    0.56 
   1  10   3    3.02    0.57 
   2 -10   3    0.46    0.32 
  -2 -10  -3   -0.25    0.25 
  -2  10  -3    0.18    0.24 
  -2  10  -3    0.53    0.32 
   2  10   3    0.05    0.29 
  -3 -10  -3    5.59    0.73 
   3 -10   3    6.18    0.74 
   3 -10   3    4.88    0.75 
  -3  10  -3    4.25    0.59 
   3  10   3    4.77    0.61 
   4 -10   3    2.06    0.49 
  -4 -10  -3    2.43    0.56 
   4 -10   3    3.32    0.64 
   4  10   3    2.43    0.52 
  -4  10  -3    2.59    0.53 
   5 -10   3    1.08    0.43 
   5 -10   3    0.12    0.40 
  -5 -10  -3    1.57    0.47 
   5  10   3    0.16    0.29 
  -5  10  -3    0.83    0.42 
  -6 -10  -3    5.29    0.74 
   6 -10   3    4.00    0.63 
   6 -10   3    4.47    0.75 
  -6  10  -3    7.13    0.81 
   6  10   3    6.86    0.73 
  -7 -10  -3    2.43    0.64 
   7 -10   3    1.84    0.53 
   7 -10   3    3.07    0.62 
   7  10   3    2.60    0.57 
  -7  10  -3    2.97    0.58 
   8 -10   3   -0.32    0.29 
  -8 -10  -3    0.06    0.39 
  -8 -10  -3   -0.40    0.37 
   8 -10   3    0.03    0.29 
  -8  10  -3    0.22    0.36 
  -6 -11   3    2.83    0.68 
   6 -11  -3    2.35    0.55 
  -6  11   3    2.39    0.55 
   6  11  -3    2.89    0.67 
  -5 -11   3   -0.51    0.31 
   5 -11  -3    0.08    0.37 
  -5  11   3   -0.05    0.33 
   5  11  -3    0.00    0.31 
   4 -11  -3    5.90    0.82 
  -4 -11   3    5.26    0.81 
  -4  11   3    6.98    0.78 
   4  11  -3    4.92    0.81 
   3 -11  -3   12.14    1.08 
   3 -11  -3   10.73    0.97 
  -3 -11   3   11.53    1.03 
  -3  11   3   12.58    0.96 
   3  11  -3   13.06    1.09 
   2 -11  -3    0.43    0.36 
   2 -11  -3    0.33    0.40 
  -2 -11   3   -0.80    0.35 
   2  11  -3   -0.37    0.30 
  -1 -11   3    4.20    0.72 
   1 -11  -3    4.03    0.68 
   1  11  -3    4.41    0.68 
  -1  11   3    3.23    0.63 
   0 -11  -3    3.08    0.63 
   0 -11   3    3.27    0.68 
   0  11  -3    4.38    0.75 
   0  11   3    4.37    0.70 
  -1 -11  -3    4.05    0.65 
   1 -11   3    2.83    0.61 
   1  11   3    3.17    0.61 
  -1  11  -3    2.24    0.55 
   2 -11   3    0.37    0.35 
  -2 -11  -3    0.23    0.32 
  -2  11  -3    0.96    0.41 
   2  11   3    0.22    0.31 
   3 -11   3    0.23    0.34 
  -3 -11  -3    0.15    0.36 
   3  11   3    0.06    0.32 
  -3  11  -3    0.23    0.32 
   4 -11   3    1.16    0.48 
   4 -11   3   -0.09    0.27 
  -4 -11  -3    0.71    0.48 
   4  11   3    0.12    0.38 
  -4  11  -3    0.29    0.35 
   5 -11   3    0.80    0.46 
  -5 -11  -3    0.95    0.53 
   5 -11   3    0.20    0.30 
   5  11   3    0.99    0.41 
  -5  11  -3    0.29    0.36 
   6 -11   3    7.04    0.86 
  -6 -11  -3    5.08    0.78 
   6 -11   3    5.93    0.76 
   6  11   3    5.13    0.74 
  -6  11  -3    6.10    0.77 
  -1 -12   3    8.72    0.99 
   1 -12  -3    8.47    0.96 
   1  12  -3   10.28    1.04 
  -1  12   3    8.26    0.96 
   0 -12   3    6.48    0.88 
   0 -12  -3    5.99    0.81 
   0  12  -3    5.31    0.85 
   0  12   3    6.92    0.89 
  -1 -12  -3    9.64    1.04 
   1 -12   3   11.19    1.05 
 -15   0   4   -0.27    0.42 
  15   0  -4    0.48    0.30 
 -14   0   4    7.55    0.91 
  14   0  -4    9.32    0.84 
  13   0  -4    0.14    0.27 
 -13   0   4    0.96    0.46 
  12   0  -4    1.01    0.34 
 -12   0   4    1.81    0.45 
  11   0  -4    0.18    0.23 
 -11   0   4    0.17    0.28 
  10   0  -4   63.65    2.21 
  10   0  -4   67.17    2.07 
 -10   0   4   69.63    2.08 
 -10   0   4   64.71    2.27 
  -9   0   4   -0.07    0.13 
   9   0  -4   -0.01    0.16 
  -9   0   4   -0.03    0.19 
   9   0  -4    0.19    0.19 
  -8   0   4   45.65    1.45 
   8   0  -4   45.06    1.59 
   8   0  -4   45.31    1.43 
  -8   0   4   45.29    1.62 
   7   0  -4   -0.09    0.16 
  -7   0   4    0.10    0.15 
  -7   0   4   -0.17    0.11 
   7   0  -4    0.05    0.11 
  -6   0   4    3.23    0.36 
   6   0  -4    2.16    0.34 
   6   0  -4    2.47    0.22 
  -6   0   4    1.95    0.24 
   5   0  -4   -0.14    0.08 
   5   0  -4    0.01    0.07 
  -5   0   4   -0.07    0.11 
  -5   0   4    0.05    0.13 
   5   0  -4    0.13    0.17 
   4   0  -4    0.04    0.06 
   4   0  -4    0.05    0.09 
   4   0  -4   -0.25    0.10 
  -4   0   4    0.27    0.14 
  -3   0   4   -0.04    0.05 
   3   0  -4   -0.05    0.11 
  -3   0   4    0.10    0.12 
   3   0  -4    0.09    0.09 
  -2   0   4  192.76    5.19 
  -2   0   4  218.34    5.03 
   2   0  -4  214.82    5.14 
   2   0  -4  214.67    5.17 
   1   0  -4    0.01    0.09 
   1   0  -4    0.14    0.11 
  -1   0   4   -0.05    0.10 
  -1   0   4   -0.19    0.06 
   0   0  -4   99.88    2.55 
   0   0  -4  104.99    2.47 
   0   0  -4   98.11    2.55 
   0   0   4   99.90    2.52 
  -1   0  -4    0.01    0.09 
   1   0   4    0.10    0.11 
  -1   0  -4    0.02    0.10 
  -2   0  -4   16.18    0.60 
   2   0   4   17.43    0.64 
  -2   0  -4   17.13    0.62 
  -3   0  -4   -0.20    0.10 
  -3   0  -4   -0.13    0.09 
   3   0   4   -0.06    0.05 
   3   0   4    0.03    0.11 
   4   0   4    1.47    0.14 
  -4   0  -4    1.33    0.21 
   4   0   4    1.49    0.24 
  -4   0  -4    1.11    0.21 
  -5   0  -4   -0.07    0.11 
   5   0   4    0.11    0.16 
  -5   0  -4   -0.07    0.10 
   5   0   4    0.02    0.07 
  -6   0  -4    0.65    0.18 
   6   0   4    0.48    0.20 
   6   0   4    0.94    0.16 
  -6   0  -4    0.86    0.21 
  -7   0  -4   -0.05    0.11 
   7   0   4    0.21    0.19 
  -7   0  -4   -0.03    0.14 
   7   0   4    0.07    0.10 
  -8   0  -4    4.11    0.39 
   8   0   4    4.56    0.48 
   8   0   4    4.13    0.34 
  -8   0  -4    4.13    0.46 
   9   0   4   -0.35    0.16 
  -9   0  -4    0.04    0.21 
  -9   0  -4    0.03    0.18 
   9   0   4   -0.02    0.13 
 -10   0  -4   33.78    1.29 
  10   0   4   31.01    1.41 
 -10   0  -4   33.00    1.41 
  11   0   4    0.00    0.29 
 -11   0  -4    0.04    0.21 
 -11   0  -4   -0.07    0.27 
 -12   0  -4    1.06    0.43 
  12   0   4    1.23    0.43 
 -13   0  -4   -0.52    0.29 
  13   0   4   -0.09    0.33 
  14   0   4    1.39    0.58 
 -14   0  -4    1.81    0.56 
  15   0   4   -0.40    0.45 
 -15   0  -4   -0.41    0.39 
  15  -1  -4    5.17    0.76 
 -15  -1   4    5.79    0.90 
 -15   1   4    5.45    0.83 
  15   1  -4    8.50    0.84 
  14  -1  -4    2.06    0.49 
 -14  -1   4    1.68    0.53 
  14   1  -4    4.52    0.64 
 -14   1   4    1.43    0.50 
  13  -1  -4    2.95    0.54 
 -13  -1   4    1.76    0.53 
  13   1  -4    3.28    0.53 
 -13   1   4    1.78    0.47 
 -12  -1   4    9.28    0.86 
  12  -1  -4    8.11    0.72 
 -12   1   4    7.81    0.77 
  12   1  -4    9.47    0.74 
  11  -1  -4    7.19    0.63 
 -11  -1   4    7.34    0.72 
 -11   1   4    6.25    0.55 
  11   1  -4    6.72    0.63 
 -11   1   4    7.35    0.67 
  11   1  -4    5.53    0.53 
 -10  -1   4    0.56    0.28 
  10  -1  -4    0.28    0.20 
  10   1  -4   -0.25    0.22 
 -10   1   4    0.35    0.22 
 -10   1   4   -0.07    0.22 
  10   1  -4    0.19    0.18 
   9  -1  -4   32.34    1.30 
  -9  -1   4   30.89    1.09 
   9  -1  -4   31.74    1.13 
  -9  -1   4   31.69    1.37 
  -9   1   4   32.60    1.24 
   9   1  -4   32.89    1.20 
  -9   1   4   31.65    1.30 
   9   1  -4   33.32    1.35 
  -8  -1   4   11.41    0.53 
   8  -1  -4   10.33    0.64 
  -8  -1   4   10.72    0.71 
   8  -1  -4   10.57    0.54 
  -8   1   4   11.25    0.63 
   8   1  -4   10.81    0.58 
   8   1  -4   10.41    0.67 
  -8   1   4   10.03    0.64 
   7  -1  -4   -0.03    0.10 
  -7  -1   4    0.13    0.18 
  -7  -1   4    0.16    0.12 
   7  -1  -4    0.18    0.17 
   7   1  -4   -0.10    0.17 
   7   1  -4    0.02    0.10 
  -7   1   4    0.21    0.16 
  -7   1   4   -0.02    0.16 
  -6  -1   4   14.33    0.54 
   6  -1  -4   13.12    0.51 
   6  -1  -4   12.36    0.65 
  -6  -1   4   13.69    0.69 
  -6   1   4   12.51    0.61 
  -6   1   4   13.01    0.65 
   6   1  -4   13.73    0.57 
   6   1  -4   12.45    0.68 
   5  -1  -4   19.62    0.83 
  -5  -1   4   21.46    0.72 
  -5  -1   4   20.43    0.85 
   5  -1  -4   20.66    0.66 
  -5   1   4   21.61    0.80 
   5   1  -4   19.81    0.84 
  -5   1   4   20.80    0.81 
   5   1  -4   21.10    0.68 
  -4  -1   4    0.82    0.14 
   4  -1  -4    1.09    0.11 
  -4  -1   4    1.33    0.23 
   4  -1  -4    0.96    0.19 
   4  -1  -4    1.04    0.18 
  -4   1   4    0.97    0.20 
   4   1  -4    1.36    0.25 
   4   1  -4    0.91    0.14 
   3  -1  -4  222.97    5.56 
  -3  -1   4  233.29    5.49 
   3  -1  -4  226.75    5.59 
  -3  -1   4  223.80    5.61 
   3   1  -4  220.61    5.58 
   3   1  -4  230.24    5.46 
  -3   1   4  215.01    5.58 
  -2  -1   4    8.27    0.34 
  -2  -1   4    8.15    0.39 
   2  -1  -4    8.60    0.38 
   2   1  -4    8.39    0.33 
  -2   1   4    8.80    0.41 
   2   1  -4    8.66    0.40 
  -1  -1   4  592.24   14.30 
  -1  -1   4  603.94   14.34 
   1  -1  -4  584.73   14.33 
   1  -1  -4  598.58   14.56 
   1   1  -4  595.96   14.31 
  -1   1   4  608.61   14.36 
  -1   1   4  615.62   14.45 
   1   1  -4  592.31   14.29 
   0  -1   4  585.28   13.67 
   0  -1  -4  572.00   13.69 
   0  -1  -4  577.76   13.67 
   0  -1   4  600.55   13.65 
   0  -1  -4  591.01   13.79 
   0   1   4  539.51   13.71 
   0   1  -4  573.48   13.66 
   0   1  -4  529.15   13.61 
  -1  -1  -4  105.58    2.70 
  -1  -1  -4  104.81    2.65 
  -1  -1  -4  104.22    2.53 
   1   1   4  103.19    2.66 
  -1   1  -4  103.53    2.58 
  -1   1  -4  106.10    2.68 
  -1   1  -4  100.72    2.61 
   2  -1   4    6.48    0.27 
  -2  -1  -4    7.48    0.39 
   2  -1   4    6.58    0.37 
  -2  -1  -4    6.84    0.33 
   2   1   4    6.76    0.23 
   2   1   4    7.47    0.37 
  -2   1  -4    6.58    0.35 
  -2   1  -4    6.28    0.31 
  -3  -1  -4   16.40    0.66 
   3  -1   4   17.60    0.68 
  -3  -1  -4   16.59    0.60 
   3  -1   4   16.82    0.54 
  -3   1  -4   17.00    0.60 
   3   1   4   16.60    0.66 
  -3   1  -4   15.43    0.63 
   3   1   4   16.34    0.50 
  -4  -1  -4   10.94    0.47 
  -4  -1  -4   11.39    0.55 
   4  -1   4   10.39    0.41 
   4  -1   4   10.08    0.54 
   4   1   4   10.61    0.40 
  -4   1  -4   10.66    0.48 
  -4   1  -4   10.34    0.51 
   4   1   4    9.71    0.52 
  -5  -1  -4    6.86    0.38 
  -5  -1  -4    6.86    0.46 
   5  -1   4    6.76    0.46 
   5  -1   4    6.69    0.35 
   5   1   4    7.20    0.47 
  -5   1  -4    6.31    0.41 
  -5   1  -4    6.25    0.40 
   5   1   4    7.01    0.34 
   6  -1   4   14.93    0.60 
  -6  -1  -4   15.44    0.76 
   6  -1   4   15.20    0.76 
  -6  -1  -4   14.98    0.63 
   6   1   4   15.26    0.75 
   6   1   4   16.09    0.60 
  -6   1  -4   13.53    0.66 
  -6   1  -4   14.83    0.70 
  -7  -1  -4   29.83    1.05 
   7  -1   4   30.69    1.04 
  -7  -1  -4   30.66    1.22 
   7  -1   4   30.95    1.21 
   7   1   4   30.11    1.21 
  -7   1  -4   30.32    1.14 
   7   1   4   29.67    1.02 
  -7   1  -4   30.79    1.13 
  -8  -1  -4    9.05    0.64 
  -8  -1  -4    8.57    0.51 
   8  -1   4    8.65    0.51 
   8  -1   4    9.15    0.65 
  -8   1  -4   10.06    0.60 
  -8   1  -4    8.34    0.57 
   8   1   4    8.81    0.49 
   8   1   4    8.18    0.62 
  -9  -1  -4    0.33    0.27 
   9  -1   4    0.68    0.20 
  -9  -1  -4    0.47    0.20 
   9  -1   4    1.54    0.36 
  -9   1  -4    0.64    0.26 
  -9   1  -4    0.71    0.26 
   9   1   4    1.85    0.28 
   9   1   4    1.58    0.39 
  10  -1   4    2.32    0.45 
 -10  -1  -4    2.18    0.44 
  10  -1   4    3.16    0.39 
 -10  -1  -4    3.44    0.44 
 -10   1  -4    2.83    0.43 
  10   1   4    2.82    0.50 
 -10   1  -4    2.79    0.43 
  11  -1   4    0.25    0.30 
 -11  -1  -4    0.52    0.35 
 -11   1  -4    0.38    0.28 
 -11   1  -4    0.58    0.31 
  11   1   4    1.11    0.36 
 -12  -1  -4   -0.25    0.24 
  12  -1   4    0.50    0.35 
 -12   1  -4    0.51    0.28 
 -12   1  -4   -0.06    0.31 
  12   1   4    0.26    0.34 
 -13  -1  -4    3.83    0.67 
  13  -1   4    3.39    0.68 
  13   1   4    3.28    0.65 
 -13   1  -4    5.02    0.71 
  14  -1   4    2.35    0.61 
 -14  -1  -4    1.83    0.58 
  14   1   4    2.19    0.62 
 -15  -2   4    8.78    1.08 
  15  -2  -4    8.75    0.91 
  15   2  -4   12.27    0.98 
 -14  -2   4    1.30    0.49 
  14  -2  -4    1.83    0.50 
  14   2  -4    2.06    0.49 
  13  -2  -4    3.97    0.57 
 -13  -2   4    3.61    0.67 
 -13   2   4    2.22    0.45 
  13   2  -4    3.87    0.61 
 -13   2   4    1.78    0.48 
  12  -2  -4    1.40    0.40 
 -12  -2   4    1.42    0.45 
 -12   2   4    1.92    0.44 
  12   2  -4    2.48    0.48 
 -12   2   4    2.32    0.48 
  11  -2  -4    1.65    0.37 
 -11  -2   4    1.29    0.41 
 -11   2   4    2.31    0.43 
 -11   2   4    1.97    0.41 
  11   2  -4    1.94    0.38 
  11   2  -4    2.23    0.46 
  10  -2  -4    0.12    0.22 
 -10  -2   4    0.26    0.25 
  10   2  -4   -0.03    0.27 
  10   2  -4    0.03    0.17 
 -10   2   4    0.54    0.23 
 -10   2   4   -0.23    0.24 
   9  -2  -4   31.60    1.25 
   9  -2  -4   30.87    1.33 
  -9  -2   4   33.51    1.42 
  -9   2   4   33.92    1.33 
   9   2  -4   34.91    1.28 
   9   2  -4   32.47    1.37 
  -9   2   4   33.32    1.32 
   8  -2  -4    7.15    0.56 
   8  -2  -4    6.47    0.42 
  -8  -2   4    7.22    0.59 
  -8   2   4    6.82    0.53 
   8   2  -4    7.14    0.58 
  -8   2   4    7.35    0.56 
   8   2  -4    8.30    0.52 
  -7  -2   4   55.46    1.67 
  -7  -2   4   50.40    1.79 
  -7  -2   4   57.88    1.48 
   7  -2  -4   53.31    1.77 
   7  -2  -4   52.28    1.53 
  -7   2   4   53.45    1.75 
  -7   2   4   55.13    1.72 
   7   2  -4   50.21    1.76 
   6  -2  -4   10.43    0.60 
  -6  -2   4   10.46    0.62 
   6  -2  -4   10.27    0.43 
  -6  -2   4   10.68    0.40 
  -6  -2   4   11.29    0.54 
  -6   2   4    9.89    0.58 
   6   2  -4   10.30    0.61 
  -6   2   4   10.10    0.56 
   5  -2  -4   -0.05    0.06 
  -5  -2   4    0.12    0.12 
  -5  -2   4    0.00    0.14 
   5  -2  -4    0.05    0.14 
  -5  -2   4   -0.01    0.07 
   5   2  -4    0.07    0.17 
  -5   2   4    0.06    0.13 
  -5   2   4   -0.09    0.12 
  -4  -2   4   95.28    2.68 
  -4  -2   4   97.83    2.59 
   4  -2  -4   95.92    2.66 
   4  -2  -4   95.07    2.64 
   4  -2  -4   98.59    2.44 
   4   2  -4   97.32    2.67 
  -4   2   4  100.04    2.61 
   4   2  -4   97.98    2.41 
   3  -2  -4   36.69    0.96 
  -3  -2   4   34.62    1.09 
   3  -2  -4   34.76    1.13 
  -3  -2   4   34.49    1.13 
   3  -2  -4   35.63    1.13 
  -3   2   4   37.98    1.11 
   3   2  -4   34.91    1.14 
   3   2  -4   36.26    0.96 
   2  -2  -4   10.23    0.46 
   2  -2  -4    9.91    0.35 
   2  -2  -4   10.20    0.47 
  -2  -2   4    9.78    0.45 
  -2  -2   4    9.56    0.44 
  -2   2   4   10.10    0.45 
   2   2  -4   10.11    0.36 
   1  -2  -4   15.34    0.49 
   1  -2  -4   14.28    0.54 
   1  -2  -4   13.57    0.53 
  -1  -2   4   14.96    0.53 
  -1  -2   4   14.59    0.57 
   1  -2  -4   15.61    0.57 
   1   2  -4   14.37    0.56 
   1   2  -4   15.00    0.51 
   0  -2  -4  253.57    6.13 
   0  -2   4  250.50    6.10 
   0  -2   4  247.71    6.20 
   0  -2  -4  248.76    6.13 
   0  -2  -4  253.90    6.19 
   0  -2  -4  254.03    6.17 
   0   2  -4  252.90    6.15 
   0   2  -4  249.81    6.16 
  -1  -2  -4  117.70    3.04 
   1  -2   4  117.16    3.08 
  -1  -2  -4  117.46    3.08 
  -1  -2  -4  121.93    2.97 
   1  -2   4  123.51    2.94 
   1  -2   4  114.43    3.01 
  -1  -2  -4  119.17    3.01 
  -1   2  -4  117.81    3.06 
   2  -2   4   17.26    0.61 
  -2  -2  -4   17.53    0.60 
  -2  -2  -4   16.88    0.65 
  -2  -2  -4   16.48    0.68 
   2  -2   4   17.09    0.68 
   2   2   4   17.41    0.66 
  -2   2  -4   18.06    0.67 
   2   2   4   18.00    0.56 
  -2   2  -4   16.70    0.53 
  -3  -2  -4    5.12    0.37 
  -3  -2  -4    5.05    0.29 
   3  -2   4    5.31    0.30 
   3  -2   4    5.15    0.39 
  -3   2  -4    5.70    0.28 
   3   2   4    4.70    0.34 
  -3   2  -4    4.76    0.35 
   3   2   4    5.47    0.27 
  -4  -2  -4  148.26    3.68 
   4  -2   4  145.15    3.69 
   4  -2   4  149.03    3.85 
  -4  -2  -4  142.76    3.85 
   4   2   4  144.44    3.63 
  -4   2  -4  142.96    3.81 
   4   2   4  142.17    3.84 
  -4   2  -4  146.19    3.66 
   5  -2   4   -0.09    0.12 
  -5  -2  -4   -0.09    0.15 
   5  -2   4   -0.12    0.09 
  -5  -2  -4    0.10    0.09 
  -5   2  -4   -0.09    0.13 
   5   2   4    0.09    0.12 
  -5   2  -4   -0.02    0.09 
   5   2   4    0.08    0.14 
   6  -2   4    2.22    0.33 
   6  -2   4    3.05    0.29 
  -6  -2  -4    2.39    0.35 
  -6  -2  -4    2.98    0.26 
   6   2   4    2.71    0.34 
  -6   2  -4    2.82    0.29 
   6   2   4    2.84    0.28 
  -6   2  -4    3.35    0.35 
  -7  -2  -4    5.83    0.52 
   7  -2   4    6.86    0.54 
   7  -2   4    6.95    0.44 
  -7  -2  -4    6.88    0.40 
  -7   2  -4    6.88    0.53 
   7   2   4    6.90    0.43 
   7   2   4    5.61    0.49 
  -7   2  -4    5.74    0.42 
  -8  -2  -4    5.22    0.38 
   8  -2   4    5.07    0.42 
  -8  -2  -4    5.57    0.57 
   8  -2   4    4.93    0.53 
  -8   2  -4    5.32    0.45 
  -8   2  -4    4.64    0.45 
   8   2   4    5.50    0.53 
   8   2   4    5.31    0.43 
   9  -2   4    7.52    0.65 
  -9  -2  -4    7.39    0.66 
   9  -2   4    8.03    0.54 
  -9   2  -4    6.80    0.57 
  -9   2  -4    7.76    0.56 
   9   2   4    8.84    0.55 
   9   2   4    6.70    0.61 
 -10  -2  -4    6.49    0.65 
  10  -2   4    4.57    0.57 
  10  -2   4    5.29    0.48 
 -10   2  -4    5.08    0.56 
 -10   2  -4    5.01    0.51 
  10   2   4    4.39    0.58 
  11  -2   4    0.10    0.26 
 -11  -2  -4    0.17    0.32 
 -11   2  -4   -0.30    0.19 
  11   2   4   -0.07    0.22 
 -11   2  -4   -0.24    0.24 
 -12  -2  -4   -0.44    0.28 
  12  -2   4   -0.09    0.27 
 -12   2  -4   -0.05    0.27 
  12   2   4    0.03    0.29 
  13  -2   4    4.27    0.68 
 -13  -2  -4    3.11    0.61 
  13   2   4    3.72    0.70 
 -13   2  -4    3.38    0.57 
  14  -2   4   -0.65    0.33 
 -14  -2  -4   -0.03    0.39 
  14   2   4   -0.52    0.37 
  15  -3  -4    0.62    0.42 
 -15  -3   4    0.53    0.53 
  14  -3  -4    9.48    0.91 
 -14  -3   4    9.94    1.09 
 -14   3   4   12.17    1.01 
  14   3  -4   10.92    0.96 
  13  -3  -4    0.66    0.34 
 -13  -3   4    1.05    0.49 
 -13   3   4    0.20    0.35 
  13   3  -4    0.94    0.42 
 -12  -3   4    0.77    0.41 
  12  -3  -4    0.92    0.33 
 -12   3   4    0.58    0.30 
  12   3  -4    1.22    0.42 
  12   3  -4    1.49    0.41 
  11  -3  -4    1.80    0.40 
 -11  -3   4    1.88    0.50 
  11   3  -4    2.30    0.42 
  11   3  -4    1.92    0.45 
 -11   3   4    2.28    0.42 
 -11   3   4    1.47    0.40 
  10  -3  -4    2.11    0.41 
 -10  -3   4    1.94    0.44 
  10   3  -4    1.45    0.39 
  10   3  -4    1.80    0.35 
 -10   3   4    1.61    0.37 
 -10   3   4    1.07    0.35 
  -9  -3   4    0.04    0.24 
   9  -3  -4    0.49    0.23 
  -9   3   4    0.79    0.25 
   9   3  -4    0.55    0.34 
  -9   3   4    0.47    0.25 
   9   3  -4    0.29    0.20 
  -8  -3   4   11.31    0.78 
   8  -3  -4   11.55    0.55 
   8  -3  -4   12.35    0.74 
  -8  -3   4   12.44    0.70 
  -8   3   4   10.32    0.69 
  -8   3   4   12.53    0.68 
   8   3  -4   11.02    0.75 
   7  -3  -4    0.87    0.17 
  -7  -3   4    1.21    0.31 
  -7  -3   4    0.49    0.20 
   7  -3  -4    0.73    0.22 
  -7   3   4    0.74    0.26 
   7   3  -4    0.74    0.29 
  -7   3   4    0.85    0.23 
  -6  -3   4   40.36    1.46 
   6  -3  -4   39.51    1.42 
  -6  -3   4   41.83    1.38 
   6  -3  -4   40.98    1.22 
  -6   3   4   40.34    1.43 
  -6   3   4   38.99    1.31 
   6   3  -4   40.87    1.44 
   5  -3  -4   38.26    1.09 
  -5  -3   4   35.62    1.30 
   5  -3  -4   36.19    1.28 
  -5  -3   4   36.95    1.23 
   5   3  -4   36.56    1.29 
  -5   3   4   36.59    1.29 
  -5   3   4   35.11    1.17 
  -4  -3   4   34.84    1.23 
   4  -3  -4   36.00    1.24 
   4  -3  -4   36.81    1.06 
  -4  -3   4   37.01    1.21 
  -4   3   4   35.42    1.24 
   4   3  -4   36.33    1.24 
  -4   3   4   37.65    1.15 
   4   3  -4   35.77    0.93 
   3  -3  -4   27.59    0.83 
  -3  -3   4   27.18    0.96 
   3  -3  -4   25.78    0.95 
   3  -3  -4   26.39    0.96 
  -3  -3   4   26.23    0.94 
  -3   3   4   27.78    0.90 
   3   3  -4   28.16    0.98 
   3   3  -4   27.11    0.75 
   2  -3  -4    0.35    0.15 
   2  -3  -4    0.66    0.12 
  -2  -3   4    0.53    0.15 
  -2  -3   4    0.58    0.17 
   2  -3  -4    0.56    0.16 
   2   3  -4    0.62    0.11 
  -2   3   4    0.56    0.14 
   2   3  -4    0.50    0.16 
   1  -3  -4    7.85    0.37 
   1  -3  -4    7.94    0.38 
   1  -3  -4    7.32    0.40 
  -1  -3   4    6.71    0.34 
  -1  -3   4    7.59    0.43 
   1  -3  -4    7.38    0.40 
   1   3  -4    7.44    0.41 
   1   3  -4    7.51    0.35 
   0  -3  -4   17.68    0.66 
   0  -3  -4   17.69    0.67 
   0  -3  -4   17.13    0.64 
   0  -3  -4   18.68    0.67 
   0  -3   4   18.11    0.57 
   0  -3   4   17.78    0.72 
   0   3  -4   19.11    0.66 
   0   3  -4   16.12    0.67 
  -1  -3  -4   59.52    1.73 
  -1  -3  -4   60.26    1.73 
   1  -3   4   61.06    1.73 
  -1  -3  -4   61.47    1.68 
  -1  -3  -4   59.71    1.67 
   1  -3   4   59.16    1.77 
   1  -3   4   60.91    1.54 
  -1   3  -4   61.25    1.72 
  -2  -3  -4   28.07    1.00 
  -2  -3  -4   28.37    0.89 
   2  -3   4   27.47    1.01 
   2  -3   4   30.15    0.77 
  -2  -3  -4   28.69    0.99 
   2  -3   4   28.24    0.96 
  -2   3  -4   29.91    1.00 
   2   3   4   27.52    0.90 
  -3  -3  -4   37.99    1.08 
  -3  -3  -4   35.73    1.23 
   3  -3   4   36.01    1.23 
  -3  -3  -4   36.54    1.23 
   3  -3   4   35.56    1.15 
  -3   3  -4   35.01    1.21 
   3   3   4   35.48    1.09 
  -3   3  -4   36.21    0.97 
   4  -3   4   46.69    1.44 
  -4  -3  -4   46.91    1.56 
   4  -3   4   46.45    1.53 
  -4  -3  -4   47.22    1.54 
  -4  -3  -4   46.52    1.34 
   4   3   4   49.41    1.57 
   4   3   4   47.21    1.38 
  -4   3  -4   45.56    1.53 
  -4   3  -4   50.22    1.30 
   5  -3   4   72.49    2.16 
   5  -3   4   69.53    2.03 
  -5  -3  -4   69.47    2.18 
  -5  -3  -4   71.38    1.91 
   5   3   4   69.68    2.17 
  -5   3  -4   70.37    1.89 
  -5   3  -4   69.95    2.15 
   5   3   4   71.64    1.98 
  -6  -3  -4    0.09    0.20 
  -6  -3  -4    0.04    0.09 
   6  -3   4    0.05    0.14 
   6  -3   4   -0.11    0.13 
  -6   3  -4    0.10    0.10 
   6   3   4    0.18    0.16 
   6   3   4   -0.17    0.13 
  -6   3  -4   -0.05    0.16 
  -7  -3  -4    7.69    0.64 
   7  -3   4    8.18    0.61 
  -7  -3  -4    9.04    0.44 
   7  -3   4    8.29    0.52 
   7   3   4    7.80    0.61 
   7   3   4    7.05    0.50 
  -7   3  -4    8.98    0.61 
  -7   3  -4    8.48    0.47 
   8  -3   4   -0.13    0.15 
   8  -3   4    0.27    0.24 
  -8  -3  -4    0.29    0.25 
   8   3   4    0.21    0.22 
  -8   3  -4   -0.09    0.15 
  -8   3  -4   -0.29    0.16 
   8   3   4    0.18    0.21 
   9  -3   4    0.42    0.27 
   9  -3   4    0.58    0.22 
  -9  -3  -4    1.24    0.38 
   9   3   4    0.48    0.27 
  -9   3  -4    0.59    0.26 
   9   3   4    0.73    0.25 
  10  -3   4    4.34    0.54 
 -10  -3  -4    5.78    0.66 
  10  -3   4    5.60    0.50 
 -10   3  -4    5.26    0.59 
  10   3   4    3.96    0.58 
  11  -3   4    0.35    0.30 
 -11  -3  -4    0.01    0.32 
 -11   3  -4    0.31    0.28 
  11   3   4    0.06    0.27 
  12  -3   4    1.60    0.45 
 -12  -3  -4    1.29    0.45 
 -12   3  -4    2.01    0.48 
  12   3   4    1.38    0.46 
  13  -3   4   -0.14    0.24 
 -13  -3  -4   -0.25    0.36 
 -13   3  -4   -0.16    0.32 
  13   3   4   -0.41    0.28 
 -14  -3  -4    7.27    0.97 
  14   3   4    7.80    0.97 
 -14   3  -4    7.37    0.83 
 -14  -4   4    2.90    0.73 
  14  -4  -4    3.54    0.67 
  14   4  -4    5.16    0.79 
 -14   4   4    3.28    0.60 
 -13  -4   4   11.24    1.02 
  13  -4  -4    8.70    0.83 
 -13   4   4   11.43    0.93 
  13   4  -4    8.74    0.90 
 -12  -4   4    2.98    0.62 
  12  -4  -4    2.29    0.50 
 -12   4   4    2.38    0.49 
  12   4  -4    1.44    0.39 
  12   4  -4    2.04    0.54 
  11  -4  -4    0.42    0.28 
 -11  -4   4    0.05    0.30 
  11   4  -4    0.20    0.33 
 -11   4   4    0.49    0.30 
  11   4  -4   -0.03    0.25 
 -10  -4   4    0.26    0.31 
  10  -4  -4    0.16    0.21 
 -10   4   4    0.14    0.23 
  10   4  -4    0.36    0.30 
  10   4  -4    0.31    0.26 
  -9  -4   4   11.01    0.82 
   9  -4  -4   10.53    0.74 
  -9  -4   4    9.35    0.69 
  -9   4   4    9.75    0.74 
  -9   4   4   10.57    0.67 
   9   4  -4    8.60    0.73 
   8  -4  -4   17.77    0.95 
  -8  -4   4   18.19    0.91 
  -8  -4   4   18.16    1.02 
  -8   4   4   19.03    0.84 
  -8   4   4   16.76    0.97 
   8   4  -4   18.50    0.98 
   7  -4  -4   22.99    1.05 
   7  -4  -4   23.36    0.87 
  -7  -4   4   21.87    1.00 
  -7  -4   4   22.80    1.09 
   7   4  -4   22.73    1.06 
  -7   4   4   22.79    0.90 
  -7   4   4   24.50    1.09 
   6  -4  -4   73.62    2.32 
  -6  -4   4   72.34    2.27 
   6  -4  -4   76.57    2.10 
  -6  -4   4   72.39    2.33 
   6   4  -4   72.39    2.30 
  -6   4   4   79.76    2.37 
  -6   4   4   75.39    2.13 
  -5  -4   4    6.71    0.51 
   5  -4  -4    7.37    0.41 
  -5  -4   4    7.17    0.50 
   5  -4  -4    7.03    0.51 
   5   4  -4    7.71    0.53 
  -5   4   4    6.47    0.51 
  -5   4   4    7.89    0.43 
   4  -4  -4   10.28    0.59 
  -4  -4   4   11.75    0.63 
  -4  -4   4   10.90    0.59 
   4  -4  -4   11.66    0.50 
   4   4  -4   10.78    0.32 
   4   4  -4   10.36    0.59 
  -4   4   4   10.44    0.50 
  -4   4   4   10.91    0.62 
   3  -4  -4    4.25    0.29 
  -3  -4   4    3.47    0.35 
  -3  -4   4    3.70    0.33 
   3  -4  -4    4.49    0.37 
   3   4  -4    4.40    0.38 
  -3   4   4    3.64    0.36 
   3   4  -4    4.18    0.22 
  -3   4   4    3.75    0.29 
   2  -4  -4   40.99    1.31 
  -2  -4   4   36.81    1.30 
  -2  -4   4   41.11    1.24 
   2  -4  -4   39.76    1.21 
   2  -4  -4   38.79    1.30 
   2   4  -4   39.66    1.12 
  -2   4   4   38.32    1.20 
   2   4  -4   39.19    1.32 
   1  -4  -4    0.27    0.14 
   1  -4  -4    0.17    0.11 
   1  -4  -4   -0.05    0.10 
  -1  -4   4    0.17    0.10 
   1  -4  -4    0.14    0.12 
  -1  -4   4    0.23    0.16 
   1   4  -4    0.24    0.11 
   1   4  -4   -0.16    0.11 
   0  -4  -4   -0.09    0.10 
   0  -4  -4   -0.12    0.09 
   0  -4  -4    0.01    0.12 
   0  -4   4    0.08    0.15 
   0  -4  -4   -0.08    0.10 
   0  -4   4   -0.05    0.06 
   0   4  -4    0.00    0.13 
   0   4  -4    0.20    0.12 
  -1  -4  -4    5.05    0.33 
  -1  -4  -4    5.15    0.37 
   1  -4   4    4.92    0.21 
   1  -4   4    5.06    0.39 
  -1  -4  -4    5.17    0.38 
   1  -4   4    4.50    0.39 
  -1  -4  -4    5.47    0.38 
  -1   4  -4    5.01    0.35 
  -2  -4  -4   -0.06    0.13 
   2  -4   4    0.07    0.15 
   2  -4   4   -0.10    0.10 
  -2  -4  -4    0.14    0.14 
  -2  -4  -4    0.03    0.09 
   2   4   4    0.04    0.11 
  -2   4  -4    0.04    0.12 
   3  -4   4   18.77    0.84 
  -3  -4  -4   19.88    0.85 
  -3  -4  -4   20.25    0.70 
  -3  -4  -4   20.18    0.86 
   3  -4   4   19.32    0.82 
  -3   4  -4   19.12    0.84 
   3   4   4   19.60    0.75 
  -4  -4  -4    0.12    0.16 
  -4  -4  -4    0.18    0.09 
  -4  -4  -4    0.30    0.19 
   4  -4   4   -0.14    0.13 
   4  -4   4   -0.08    0.11 
  -4   4  -4    0.05    0.15 
   4   4   4   -0.14    0.08 
   5  -4   4    1.44    0.27 
  -5  -4  -4    1.66    0.31 
   5  -4   4    1.05    0.26 
  -5  -4  -4    1.86    0.34 
  -5  -4  -4    1.68    0.20 
   5   4   4    1.51    0.23 
  -5   4  -4    1.56    0.31 
   6  -4   4    0.03    0.15 
  -6  -4  -4    0.45    0.24 
   6  -4   4    0.06    0.15 
   6   4   4    0.17    0.18 
  -6   4  -4   -0.05    0.17 
   6   4   4    0.22    0.17 
   7  -4   4   17.63    0.93 
  -7  -4  -4   18.59    1.00 
   7  -4   4   19.47    0.88 
   7   4   4   19.59    0.99 
  -7   4  -4   18.12    0.95 
   7   4   4   18.56    0.84 
  -8  -4  -4    3.66    0.52 
   8  -4   4    3.43    0.42 
   8  -4   4    3.22    0.43 
  -8   4  -4    3.86    0.49 
   8   4   4    3.78    0.48 
   8   4   4    2.95    0.39 
   9  -4   4    0.05    0.20 
  -9  -4  -4    0.11    0.27 
   9  -4   4    0.07    0.20 
  -9   4  -4   -0.16    0.21 
   9   4   4    0.00    0.21 
  10  -4   4    7.18    0.61 
 -10  -4  -4    7.51    0.76 
  10  -4   4    6.95    0.64 
  10   4   4    6.54    0.68 
 -10   4  -4    7.48    0.71 
  11  -4   4    4.01    0.52 
 -11  -4  -4    3.02    0.61 
  11   4   4    4.03    0.59 
 -11   4  -4    3.82    0.58 
  12  -4   4    4.77    0.62 
 -12  -4  -4    3.49    0.69 
 -12   4  -4    3.41    0.61 
  12   4   4    3.68    0.70 
 -13  -4  -4    4.28    0.77 
  13  -4   4    5.36    0.70 
 -13   4  -4    4.41    0.72 
  13   4   4    4.49    0.72 
 -14  -4  -4    0.31    0.52 
 -14   4  -4    0.15    0.44 
  14   4   4   -0.13    0.43 
  14  -5  -4    3.60    0.67 
 -14  -5   4    4.47    0.78 
 -14   5   4    2.81    0.64 
  14   5  -4    4.65    0.78 
 -13  -5   4    0.34    0.38 
  13  -5  -4   -0.04    0.27 
  13   5  -4   -0.09    0.27 
 -13   5   4   -0.52    0.32 
  13   5  -4   -0.11    0.38 
 -12  -5   4    1.77    0.50 
  12  -5  -4    2.29    0.53 
  12   5  -4    2.60    0.61 
 -12   5   4    1.88    0.47 
  12   5  -4    1.94    0.45 
 -11  -5   4   10.70    0.93 
  11  -5  -4   10.99    0.85 
  11   5  -4   11.45    0.90 
 -11   5   4   10.52    0.90 
  11   5  -4   11.43    0.87 
 -10  -5   4    3.32    0.51 
  10  -5  -4    3.07    0.49 
 -10  -5   4    3.08    0.59 
  10   5  -4    2.87    0.52 
 -10   5   4    4.05    0.63 
  -9  -5   4    8.82    0.68 
   9  -5  -4    8.63    0.70 
  -9  -5   4    7.63    0.72 
  -9   5   4    7.25    0.69 
   9   5  -4    8.46    0.75 
  -8  -5   4    1.57    0.35 
   8  -5  -4    1.96    0.41 
  -8  -5   4    1.85    0.41 
   8   5  -4    1.16    0.37 
  -8   5   4    2.01    0.42 
  -7  -5   4    0.18    0.23 
   7  -5  -4    0.14    0.16 
   7  -5  -4    0.28    0.21 
  -7  -5   4    0.63    0.27 
   7   5  -4    0.14    0.24 
  -7   5   4    0.35    0.25 
  -6  -5   4    0.28    0.21 
   6  -5  -4    0.27    0.20 
  -6  -5   4    0.30    0.21 
   6  -5  -4    0.08    0.13 
  -6   5   4   -0.09    0.12 
  -6   5   4   -0.07    0.22 
   6   5  -4    0.38    0.21 
  -5  -5   4    0.18    0.19 
  -5  -5   4    0.01    0.15 
   5  -5  -4   -0.14    0.14 
   5  -5  -4   -0.02    0.13 
   5   5  -4    0.40    0.21 
  -5   5   4   -0.07    0.17 
  -5   5   4    0.01    0.13 
   4  -5  -4    0.53    0.17 
  -4  -5   4    0.49    0.20 
   4  -5  -4    0.41    0.21 
  -4  -5   4    0.52    0.22 
  -4   5   4    0.45    0.15 
   4   5  -4    0.58    0.22 
  -4   5   4    0.56    0.23 
  -3  -5   4    7.26    0.46 
   3  -5  -4    6.72    0.49 
   3  -5  -4    7.40    0.45 
  -3  -5   4    7.14    0.52 
  -3   5   4    6.77    0.39 
  -3   5   4    6.57    0.50 
   3   5  -4    7.44    0.33 
   3   5  -4    6.63    0.50 
  -2  -5   4    8.32    0.55 
  -2  -5   4    7.53    0.44 
   2  -5  -4    9.30    0.49 
   2  -5  -4    7.86    0.51 
  -2   5   4    7.34    0.42 
  -2   5   4    8.02    0.52 
   2   5  -4    8.27    0.40 
   2   5  -4    8.71    0.55 
   1  -5  -4   10.67    0.52 
   1  -5  -4   12.18    0.59 
  -1  -5   4   12.65    0.68 
   1  -5  -4   10.61    0.62 
  -1  -5   4   11.69    0.51 
   1  -5  -4   12.25    0.61 
   1   5  -4   12.66    0.54 
   1   5  -4   11.49    0.65 
   0  -5  -4   15.55    0.66 
   0  -5  -4   13.83    0.68 
   0  -5   4   12.55    0.71 
   0  -5  -4   14.11    0.63 
   0  -5   4   15.28    0.53 
   0  -5  -4   14.46    0.71 
   0   5  -4   14.29    0.72 
   0   5  -4   14.20    0.63 
  -1  -5  -4    4.34    0.39 
   1  -5   4    4.20    0.18 
  -1  -5  -4    3.72    0.33 
  -1  -5  -4    4.00    0.38 
   1  -5   4    4.19    0.41 
  -1  -5  -4    3.96    0.31 
   1  -5   4    3.80    0.39 
  -1   5  -4    3.85    0.36 
  -2  -5  -4    4.76    0.40 
  -2  -5  -4    5.80    0.45 
   2  -5   4    5.06    0.44 
  -2  -5  -4    4.91    0.34 
   2  -5   4    5.28    0.45 
   2   5   4    5.62    0.41 
  -2   5  -4    4.60    0.40 
   3  -5   4    0.69    0.23 
   3  -5   4    0.69    0.24 
  -3  -5  -4    1.05    0.26 
  -3  -5  -4    0.99    0.26 
  -3  -5  -4    0.97    0.17 
  -3   5  -4    0.76    0.21 
   3   5   4    1.03    0.22 
  -4  -5  -4   24.13    1.07 
  -4  -5  -4   25.61    1.10 
   4  -5   4   25.75    1.10 
   4  -5   4   26.69    1.08 
  -4  -5  -4   25.71    0.85 
  -4   5  -4   26.17    1.09 
   4   5   4   26.01    0.99 
   5  -5   4   11.60    0.69 
   5  -5   4   11.48    0.72 
  -5  -5  -4   11.63    0.75 
  -5  -5  -4   12.91    0.76 
  -5   5  -4   13.47    0.77 
   5   5   4   12.26    0.64 
   6  -5   4    3.67    0.46 
  -6  -5  -4    3.71    0.47 
   6  -5   4    4.01    0.44 
  -6  -5  -4    4.39    0.50 
   6   5   4    3.51    0.37 
  -6   5  -4    3.65    0.45 
  -7  -5  -4   -0.11    0.23 
   7  -5   4   -0.13    0.17 
   7  -5   4    0.08    0.17 
  -7   5  -4    0.13    0.22 
   7   5   4   -0.02    0.23 
   7   5   4   -0.04    0.17 
   8  -5   4    6.84    0.62 
   8  -5   4    7.74    0.60 
  -8  -5  -4    5.90    0.68 
   8   5   4    6.25    0.62 
  -8   5  -4    7.05    0.65 
   8   5   4    7.26    0.59 
  -9  -5  -4    0.56    0.34 
   9  -5   4    0.51    0.27 
   9  -5   4    0.56    0.30 
   9   5   4    0.22    0.29 
  -9   5  -4    0.58    0.29 
 -10  -5  -4    0.66    0.40 
  10  -5   4    1.25    0.37 
  10  -5   4    0.92    0.32 
 -10   5  -4    0.79    0.36 
  10   5   4    1.29    0.42 
 -11  -5  -4    4.49    0.78 
  11  -5   4    4.68    0.61 
  11   5   4    4.01    0.65 
 -11   5  -4    3.49    0.60 
 -12  -5  -4    0.88    0.46 
  12  -5   4    0.94    0.39 
 -12   5  -4    0.71    0.40 
  12   5   4    0.17    0.34 
 -13  -5  -4   -0.25    0.41 
  13   5   4    0.33    0.40 
 -13   5  -4    0.04    0.37 
  13  -6  -4   11.59    1.04 
 -13  -6   4   11.83    1.15 
 -13   6   4   10.89    1.08 
  13   6  -4   12.77    1.01 
  13   6  -4   12.08    1.11 
  12  -6  -4    1.89    0.48 
 -12  -6   4    2.44    0.57 
  12   6  -4    2.44    0.56 
 -12   6   4    3.01    0.62 
  12   6  -4    3.02    0.65 
 -11  -6   4    5.28    0.75 
  11  -6  -4    6.69    0.72 
  11   6  -4    4.81    0.73 
 -11   6   4    6.93    0.82 
  11   6  -4    6.81    0.71 
  10  -6  -4   -0.09    0.24 
 -10  -6   4    0.12    0.30 
 -10  -6   4    0.35    0.34 
  10   6  -4    0.11    0.33 
 -10   6   4   -0.11    0.32 
  -9  -6   4    0.76    0.36 
   9  -6  -4    0.57    0.32 
  -9  -6   4    0.69    0.32 
   9   6  -4    1.12    0.39 
  -9   6   4    0.97    0.36 
  -8  -6   4   15.59    0.95 
  -8  -6   4   15.94    1.00 
   8  -6  -4   16.29    0.97 
  -8   6   4   16.08    1.01 
   8   6  -4   14.08    0.95 
  -7  -6   4    2.45    0.45 
   7  -6  -4    1.87    0.39 
  -7  -6   4    2.09    0.43 
   7   6  -4    2.48    0.43 
  -7   6   4    1.95    0.42 
   6  -6  -4    7.12    0.60 
   6  -6  -4    5.89    0.46 
  -6  -6   4    6.21    0.57 
  -6  -6   4    6.11    0.55 
  -6   6   4    5.58    0.60 
   6   6  -4    7.27    0.62 
   5  -6  -4    3.21    0.36 
  -5  -6   4    4.08    0.49 
   5  -6  -4    4.22    0.50 
  -5  -6   4    3.40    0.43 
   5   6  -4    3.67    0.46 
  -5   6   4    3.62    0.47 
   4  -6  -4    0.19    0.20 
  -4  -6   4    0.45    0.22 
   4  -6  -4    0.14    0.18 
  -4  -6   4    0.25    0.21 
   4   6  -4    0.07    0.17 
  -4   6   4    0.49    0.24 
   3  -6  -4    1.45    0.28 
  -3  -6   4    1.03    0.24 
  -3  -6   4    1.16    0.30 
   3  -6  -4    0.96    0.28 
  -3   6   4    1.24    0.29 
   3   6  -4    1.12    0.30 
  -3   6   4    1.63    0.23 
   2  -6  -4    1.03    0.27 
  -2  -6   4    1.28    0.23 
  -2  -6   4    1.13    0.30 
   2  -6  -4    1.64    0.26 
  -2   6   4    1.32    0.23 
   2   6  -4    1.26    0.28 
  -2   6   4    1.05    0.26 
   2   6  -4    1.49    0.21 
  -1  -6   4   -0.05    0.16 
   1  -6  -4    0.15    0.15 
  -1  -6   4   -0.05    0.11 
   1  -6  -4    0.04    0.11 
   1  -6  -4    0.08    0.17 
   1   6  -4   -0.22    0.12 
  -1   6   4    0.06    0.12 
   1   6  -4    0.28    0.13 
   0  -6  -4    1.62    0.26 
   0  -6   4    1.94    0.35 
   0  -6  -4    1.76    0.31 
   0  -6  -4    1.54    0.31 
   0   6  -4    1.59    0.33 
   0   6  -4    1.92    0.29 
   0   6   4    1.01    0.23 
  -1  -6  -4    5.65    0.43 
  -1  -6  -4    5.65    0.48 
   1  -6   4    5.46    0.49 
   1  -6   4    6.44    0.53 
  -1  -6  -4    5.31    0.40 
  -1  -6  -4    5.56    0.49 
  -1   6  -4    5.83    0.45 
   2  -6   4    0.06    0.20 
  -2  -6  -4    0.10    0.15 
  -2  -6  -4   -0.12    0.09 
   2  -6   4    0.43    0.22 
  -2  -6  -4    0.23    0.19 
  -2   6  -4   -0.04    0.14 
   2   6   4   -0.12    0.13 
  -3  -6  -4   33.32    1.29 
  -3  -6  -4   32.75    1.32 
  -3  -6  -4   34.44    1.09 
   3  -6   4   31.97    1.31 
   3  -6   4   34.52    1.37 
   3   6   4   32.53    1.25 
  -3   6  -4   31.62    1.27 
  -4  -6  -4   12.17    0.77 
   4  -6   4   12.49    0.75 
   4  -6   4   11.47    0.77 
  -4  -6  -4   12.90    0.76 
   4   6   4   13.36    0.71 
  -4   6  -4   12.00    0.75 
   5  -6   4    6.02    0.57 
  -5  -6  -4    6.58    0.60 
   5  -6   4    5.69    0.54 
  -5  -6  -4    5.86    0.56 
  -5   6  -4    4.99    0.52 
   5   6   4    6.59    0.50 
   6  -6   4    4.77    0.50 
  -6  -6  -4    3.63    0.54 
   6  -6   4    3.80    0.47 
  -6  -6  -4    2.83    0.48 
  -6   6  -4    3.68    0.51 
   6   6   4    3.15    0.39 
  -7  -6  -4    0.50    0.28 
   7  -6   4    0.33    0.23 
  -7  -6  -4    0.60    0.31 
   7  -6   4    0.47    0.26 
   7   6   4    0.70    0.25 
  -7   6  -4    0.06    0.25 
   7   6   4    0.80    0.33 
   8  -6   4    6.01    0.59 
   8  -6   4    5.66    0.60 
  -8  -6  -4    6.15    0.70 
  -8   6  -4    5.87    0.65 
   8   6   4    6.77    0.69 
   8   6   4    5.76    0.56 
   9  -6   4    0.15    0.23 
  -9  -6  -4    0.15    0.32 
   9  -6   4    0.07    0.20 
   9   6   4   -0.22    0.27 
  -9   6  -4    0.10    0.29 
  10  -6   4    0.55    0.31 
 -10  -6  -4    0.60    0.39 
  10  -6   4    0.53    0.33 
  10   6   4    0.38    0.36 
 -10   6  -4    0.49    0.33 
 -11  -6  -4    4.45    0.79 
  11  -6   4    4.09    0.63 
  11  -6   4    7.33    0.98 
  11   6   4    4.56    0.73 
 -11   6  -4    3.86    0.67 
  12  -6   4    1.77    0.55 
 -12  -6  -4    1.55    0.57 
  12   6   4    1.19    0.50 
 -12   6  -4    0.94    0.49 
  12  -7  -4    2.84    0.59 
 -12  -7   4    3.75    0.73 
  12   7  -4    3.88    0.73 
 -12   7   4    3.70    0.73 
  12   7  -4    3.39    0.70 
  11  -7  -4    0.69    0.36 
 -11  -7   4    0.81    0.36 
 -11  -7   4    1.35    0.47 
 -11   7   4    0.51    0.39 
  11   7  -4    1.05    0.46 
 -10  -7   4    0.38    0.32 
 -10  -7   4    0.24    0.35 
  10  -7  -4    0.37    0.31 
  10   7  -4   -0.26    0.25 
 -10   7   4    0.67    0.42 
  -9  -7   4    0.36    0.36 
   9  -7  -4    0.07    0.29 
  -9  -7   4   -0.48    0.28 
   9   7  -4   -0.26    0.31 
  -9   7   4    0.35    0.34 
  -8  -7   4   10.42    0.87 
  -8  -7   4   12.02    0.87 
   8  -7  -4   10.90    0.85 
  -8   7   4    9.48    0.84 
   8   7  -4   11.60    0.85 
   7  -7  -4   20.26    1.12 
  -7  -7   4   20.04    1.13 
  -7  -7   4   18.54    1.07 
  -7   7   4   19.41    1.12 
   7   7  -4   19.13    1.07 
  -6  -7   4    0.40    0.27 
  -6  -7   4   -0.04    0.25 
   6  -7  -4    0.35    0.27 
   6  -7  -4    0.98    0.39 
  -6   7   4    0.36    0.26 
   6   7  -4    0.50    0.27 
  -5  -7   4    5.54    0.58 
  -5  -7   4    5.43    0.52 
   5  -7  -4    6.50    0.62 
   5  -7  -4    5.42    0.48 
   5   7  -4    5.21    0.54 
  -5   7   4    5.85    0.60 
   4  -7  -4    6.21    0.59 
  -4  -7   4    7.08    0.66 
  -4  -7   4    6.57    0.53 
   4  -7  -4    7.12    0.54 
   4   7  -4    6.44    0.60 
  -4   7   4    6.73    0.61 
  -3  -7   4    5.04    0.44 
   3  -7  -4    4.28    0.52 
   3  -7  -4    5.30    0.47 
  -3  -7   4    5.48    0.56 
  -3   7   4    3.60    0.47 
   3   7  -4    4.80    0.51 
   2  -7  -4   19.89    1.04 
  -2  -7   4   23.34    1.12 
   2  -7  -4   22.02    0.99 
   2   7  -4   23.52    1.09 
  -2   7   4   21.53    1.01 
  -1  -7   4    1.87    0.39 
   1  -7  -4    2.66    0.36 
   1  -7  -4    1.69    0.33 
   1  -7  -4    2.74    0.41 
   1   7  -4    3.03    0.32 
  -1   7   4    2.52    0.35 
   1   7  -4    1.37    0.33 
   0  -7  -4    0.68    0.23 
   0  -7  -4    0.57    0.19 
   0  -7   4    0.47    0.26 
   0  -7  -4    0.12    0.20 
   0   7  -4    0.51    0.19 
   0   7  -4    0.63    0.27 
   0   7   4    0.83    0.23 
  -1  -7  -4    2.15    0.37 
   1  -7   4    3.04    0.45 
  -1  -7  -4    2.58    0.34 
   1  -7   4    2.03    0.42 
  -1  -7  -4    2.59    0.40 
  -1   7  -4    2.13    0.35 
   1   7   4    2.42    0.31 
  -1   7  -4    2.54    0.45 
  -2  -7  -4    2.21    0.34 
   2  -7   4    1.71    0.36 
  -2  -7  -4    2.49    0.39 
   2  -7   4    2.02    0.44 
   2   7   4    2.68    0.41 
  -2   7  -4    1.73    0.32 
   2   7   4    2.97    0.32 
  -3  -7  -4    7.38    0.58 
   3  -7   4    6.77    0.63 
   3  -7   4    8.97    0.69 
  -3  -7  -4    7.43    0.62 
  -3   7  -4    8.03    0.61 
   3   7   4    7.01    0.57 
   4  -7   4   19.84    1.07 
   4  -7   4   19.92    1.05 
  -4  -7  -4   19.04    1.04 
  -4  -7  -4   18.92    1.00 
  -4   7  -4   20.83    1.04 
   4   7   4   20.90    0.99 
   5  -7   4   10.17    0.76 
  -5  -7  -4   10.30    0.77 
   5  -7   4    9.66    0.75 
  -5  -7  -4    8.96    0.72 
  -5   7  -4   10.29    0.74 
   5   7   4   10.55    0.68 
   6  -7   4   31.03    1.40 
   6  -7   4   32.45    1.46 
  -6  -7  -4   31.28    1.46 
  -6  -7  -4   33.81    1.52 
  -6   7  -4   31.54    1.45 
   6   7   4   31.44    1.31 
   7  -7   4   -0.08    0.23 
   7  -7   4    0.42    0.28 
  -7  -7  -4    0.42    0.28 
  -7  -7  -4   -0.10    0.25 
   7   7   4    0.17    0.22 
  -7   7  -4    0.27    0.28 
   8  -7   4    0.64    0.34 
  -8  -7  -4    0.28    0.30 
   8  -7   4    0.21    0.27 
   8   7   4    0.41    0.29 
   8   7   4    0.47    0.29 
  -8   7  -4    1.03    0.40 
   9  -7   4    3.34    0.53 
   9  -7   4    3.41    0.56 
  -9  -7  -4    5.58    0.70 
  -9   7  -4    4.66    0.66 
   9   7   4    4.69    0.66 
  10  -7   4    8.78    0.80 
 -10  -7  -4    7.69    0.87 
  10  -7   4    7.37    0.78 
  10   7   4    8.23    0.84 
 -10   7  -4    6.62    0.78 
  11  -7   4    5.07    0.65 
  11  -7   4    4.52    0.78 
 -11  -7  -4    5.23    0.84 
 -11   7  -4    5.52    0.81 
  11   7   4    4.21    0.71 
 -12  -7  -4    2.53    0.63 
  12   7   4    1.75    0.55 
 -12   7  -4    0.92    0.44 
 -11  -8   4    4.02    0.73 
  11  -8  -4    3.72    0.70 
 -11  -8   4    4.31    0.76 
  11   8  -4    3.11    0.67 
 -11   8   4    4.49    0.74 
 -10  -8   4    0.88    0.47 
 -10  -8   4    0.45    0.41 
  10  -8  -4    0.38    0.36 
 -10   8   4    1.88    0.52 
  10   8  -4   -0.75    0.30 
  -9  -8   4    1.80    0.54 
   9  -8  -4    2.40    0.54 
  -9  -8   4    2.16    0.56 
  -9   8   4    2.46    0.55 
   9   8  -4    2.67    0.60 
  -8  -8   4    0.35    0.37 
   8  -8  -4   -0.21    0.17 
  -8  -8   4    0.33    0.33 
   8   8  -4    0.41    0.37 
  -8   8   4    0.48    0.34 
  -7  -8   4    3.61    0.59 
  -7  -8   4    5.03    0.65 
   7  -8  -4    4.75    0.62 
   7   8  -4    5.27    0.64 
  -7   8   4    4.54    0.62 
   6  -8  -4    0.40    0.29 
  -6  -8   4   -0.08    0.23 
  -6  -8   4    0.17    0.25 
  -6   8   4    0.17    0.27 
   6   8  -4    0.16    0.27 
  -5  -8   4   -0.17    0.19 
  -5  -8   4   -0.08    0.29 
   5  -8  -4   -0.18    0.22 
   5  -8  -4   -0.02    0.17 
  -5   8   4    0.63    0.29 
   5   8  -4    0.34    0.26 
  -4  -8   4    9.62    0.81 
   4  -8  -4   10.28    0.81 
   4  -8  -4   11.03    0.73 
   4   8  -4   11.23    0.83 
  -4   8   4   11.55    0.81 
  -3  -8   4    5.58    0.66 
   3  -8  -4    7.45    0.59 
   3  -8  -4    6.73    0.65 
  -3   8   4    7.17    0.64 
   3   8  -4    6.70    0.65 
  -2  -8   4    0.08    0.25 
   2  -8  -4    0.02    0.21 
   2  -8  -4   -0.13    0.20 
  -2   8   4   -0.18    0.19 
   2   8  -4    0.15    0.21 
   1  -8  -4    5.53    0.57 
   1  -8  -4    6.26    0.60 
  -1  -8   4    5.11    0.60 
   1   8  -4    5.30    0.59 
  -1   8   4    6.07    0.55 
   0  -8  -4    2.46    0.40 
   0  -8  -4    2.20    0.44 
   0  -8   4    2.42    0.48 
   0   8  -4    2.34    0.35 
   0   8   4    2.36    0.36 
   0   8  -4    2.01    0.43 
  -1  -8  -4    0.14    0.24 
  -1  -8  -4    0.17    0.22 
   1  -8   4    0.15    0.26 
   1   8   4    0.55    0.29 
  -1   8  -4    0.08    0.18 
  -1   8  -4   -0.09    0.24 
   1   8   4    0.20    0.19 
   2  -8   4   49.62    1.94 
  -2  -8  -4   53.63    1.79 
  -2  -8  -4   50.75    1.90 
   2  -8   4   47.89    1.93 
   2   8   4   49.09    1.86 
  -2   8  -4   51.59    1.82 
  -3  -8  -4    3.64    0.46 
   3  -8   4    2.89    0.48 
   3  -8   4    3.79    0.52 
  -3  -8  -4    2.76    0.49 
   3   8   4    3.43    0.45 
  -3   8  -4    3.64    0.46 
   4  -8   4    1.39    0.41 
  -4  -8  -4    1.10    0.34 
  -4  -8  -4    0.90    0.33 
   4  -8   4    1.31    0.40 
   4   8   4    1.24    0.32 
  -4   8  -4    1.32    0.37 
   5  -8   4   -0.15    0.20 
   5  -8   4    0.32    0.28 
  -5  -8  -4    0.10    0.25 
  -5  -8  -4   -0.23    0.23 
   5   8   4   -0.16    0.18 
  -5   8  -4    0.05    0.21 
  -6  -8  -4    0.56    0.33 
   6  -8   4   -0.15    0.23 
  -6  -8  -4   -0.13    0.26 
   6  -8   4    0.36    0.30 
   6   8   4    0.17    0.21 
  -6   8  -4   -0.10    0.23 
   7  -8   4   -0.20    0.20 
   7  -8   4    0.51    0.33 
  -7  -8  -4   -0.20    0.32 
  -7  -8  -4    0.38    0.33 
  -7   8  -4    0.14    0.29 
   7   8   4   -0.12    0.22 
  -8  -8  -4    1.14    0.45 
  -8  -8  -4    1.77    0.50 
   8  -8   4    0.92    0.38 
   8  -8   4    0.63    0.38 
   8   8   4    0.55    0.35 
  -8   8  -4    0.91    0.39 
  -9  -8  -4    5.71    0.79 
   9  -8   4    5.71    0.70 
   9  -8   4    3.95    0.64 
  -9   8  -4    4.61    0.73 
   9   8   4    4.00    0.68 
  10  -8   4    3.33    0.65 
 -10  -8  -4    2.40    0.60 
  10  -8   4    2.41    0.56 
 -10   8  -4    2.21    0.54 
  10   8   4    2.86    0.64 
 -11  -8  -4    5.95    0.85 
 -11   8  -4    4.88    0.84 
  11   8   4    5.84    0.85 
 -10  -9   4   11.13    1.03 
  10  -9  -4   14.67    1.19 
 -10  -9   4   13.67    1.16 
 -10   9   4   12.72    1.10 
  10   9  -4   11.56    1.10 
   9  -9  -4    0.43    0.37 
  -9  -9   4    0.68    0.41 
  -9  -9   4    0.68    0.37 
  -9   9   4   -0.18    0.31 
   9   9  -4    0.18    0.36 
  -8  -9   4    5.39    0.71 
   8  -9  -4    4.79    0.72 
  -8  -9   4    6.20    0.82 
   8   9  -4    4.92    0.70 
  -8   9   4    4.39    0.72 
  -7  -9   4    0.27    0.37 
   7  -9  -4    1.45    0.44 
  -7   9   4    1.52    0.43 
   7   9  -4    1.27    0.43 
  -6  -9   4   10.46    0.91 
   6  -9  -4   10.59    0.93 
   6   9  -4   13.18    0.95 
  -6   9   4   12.52    0.95 
   5  -9  -4    1.79    0.48 
  -5  -9   4    1.63    0.49 
   5   9  -4    1.55    0.41 
  -5   9   4    2.55    0.54 
   4  -9  -4    0.02    0.24 
  -4  -9   4    0.74    0.37 
   4  -9  -4    0.87    0.32 
  -4   9   4   -0.06    0.25 
   4   9  -4    0.58    0.36 
  -3  -9   4    5.06    0.66 
   3  -9  -4    4.26    0.57 
   3  -9  -4    3.88    0.52 
   3   9  -4    4.17    0.61 
  -3   9   4    4.08    0.56 
  -2  -9   4    0.20    0.27 
   2  -9  -4    0.20    0.27 
   2  -9  -4    1.19    0.40 
  -2   9   4    1.20    0.36 
   2   9  -4   -0.21    0.17 
  -1  -9   4    4.65    0.61 
   1  -9  -4    3.86    0.61 
   1  -9  -4    4.81    0.56 
   1   9  -4    6.08    0.68 
  -1   9   4    4.66    0.53 
   0  -9   4   20.17    1.19 
   0  -9  -4   17.53    1.05 
   0  -9  -4   19.74    1.13 
   0   9   4   18.24    0.97 
   0   9  -4   19.88    1.16 
   1  -9   4    0.69    0.35 
  -1  -9  -4    0.96    0.34 
  -1   9  -4    1.33    0.31 
  -1   9  -4    0.99    0.36 
   1   9   4    1.26    0.36 
   2  -9   4    0.57    0.32 
  -2  -9  -4    0.87    0.35 
  -2   9  -4    0.54    0.25 
  -2   9  -4    1.57    0.41 
   2   9   4    0.65    0.29 
   3  -9   4    0.08    0.25 
  -3  -9  -4    0.11    0.25 
   3  -9   4   -0.01    0.22 
  -3   9  -4    0.29    0.29 
   3   9   4    0.07    0.22 
   4  -9   4    1.56    0.44 
  -4  -9  -4    2.13    0.46 
   4  -9   4    2.34    0.53 
  -4  -9  -4    1.54    0.42 
  -4   9  -4    1.68    0.42 
   4   9   4    2.74    0.51 
   5  -9   4    1.42    0.43 
  -5  -9  -4    2.66    0.56 
   5  -9   4    2.21    0.50 
  -5  -9  -4    2.47    0.49 
   5   9   4    1.68    0.42 
  -5   9  -4    1.36    0.39 
  -6  -9  -4   -0.26    0.28 
   6  -9   4    0.20    0.31 
   6  -9   4   -0.10    0.28 
  -6  -9  -4    0.25    0.33 
   6   9   4    0.50    0.30 
  -6   9  -4    0.68    0.32 
  -7  -9  -4   -0.44    0.30 
   7  -9   4   -0.39    0.22 
   7  -9   4    0.08    0.30 
  -7  -9  -4    0.44    0.36 
  -7   9  -4    0.28    0.35 
   7   9   4    0.40    0.29 
  -8  -9  -4   -0.06    0.40 
   8  -9   4   -0.15    0.30 
   8  -9   4    0.15    0.31 
  -8  -9  -4    0.34    0.37 
  -8   9  -4    0.37    0.34 
  -9  -9  -4    1.22    0.46 
   9  -9   4    1.78    0.56 
   9  -9   4    2.50    0.59 
  -9   9  -4    1.84    0.54 
   9   9   4    2.38    0.60 
   8 -10  -4    0.10    0.36 
  -8 -10   4    0.52    0.46 
   8  10  -4   -0.33    0.30 
  -8  10   4   -0.32    0.26 
   7 -10  -4    0.98    0.50 
  -7 -10   4    1.16    0.51 
   7  10  -4    0.59    0.44 
  -7  10   4    0.84    0.46 
  -6 -10   4   -0.36    0.38 
   6 -10  -4   -0.24    0.33 
  -6  10   4    0.21    0.34 
   6  10  -4    0.00    0.27 
   5 -10  -4   -0.30    0.29 
  -5 -10   4    0.12    0.37 
  -5  10   4   -0.29    0.28 
   5  10  -4    0.07    0.35 
   4 -10  -4    5.82    0.75 
  -4 -10   4    7.34    0.81 
  -4  10   4    6.91    0.75 
   4  10  -4    5.78    0.77 
   3 -10  -4    3.80    0.58 
  -3 -10   4    5.18    0.72 
   3 -10  -4    5.62    0.74 
   3  10  -4    3.99    0.68 
  -3  10   4    4.52    0.62 
  -2 -10   4    1.45    0.46 
   2 -10  -4    2.12    0.47 
   2 -10  -4    1.45    0.46 
  -2  10   4    1.67    0.44 
   2  10  -4    1.32    0.46 
  -1 -10   4    2.96    0.60 
   1 -10  -4    3.58    0.58 
   1 -10  -4    3.06    0.61 
   1  10  -4    3.09    0.58 
   0 -10   4    1.30    0.44 
   0 -10  -4    0.29    0.34 
   0  10  -4    0.70    0.38 
   0  10   4    0.63    0.37 
   1 -10   4   -0.16    0.24 
  -1 -10  -4   -0.34    0.25 
  -1  10  -4    0.32    0.26 
   1  10   4    0.35    0.32 
   2 -10   4    0.21    0.31 
  -2 -10  -4    1.03    0.38 
  -2  10  -4    0.63    0.30 
  -2  10  -4    0.46    0.38 
   2  10   4    0.86    0.40 
  -3 -10  -4    3.93    0.68 
   3 -10   4    3.24    0.62 
   3 -10   4    2.78    0.58 
  -3  10  -4    4.42    0.58 
  -3  10  -4    3.46    0.63 
   3  10   4    3.18    0.54 
  -4 -10  -4   -0.59    0.23 
   4 -10   4   -0.21    0.29 
   4 -10   4   -0.12    0.30 
   4  10   4    0.12    0.26 
  -4  10  -4    0.30    0.33 
   5 -10   4    1.49    0.48 
   5 -10   4    2.79    0.57 
  -5 -10  -4    2.36    0.59 
  -5  10  -4    1.12    0.40 
   5  10   4    2.00    0.48 
   6 -10   4    0.17    0.31 
  -6 -10  -4    0.26    0.34 
   6 -10   4    0.22    0.34 
   6  10   4    0.12    0.31 
  -6  10  -4    0.76    0.39 
   7 -10   4    0.87    0.45 
   7 -10   4    0.48    0.45 
  -7 -10  -4   -0.14    0.35 
  -7  10  -4    1.82    0.53 
   8 -10   4   -0.13    0.33 
  -8 -10  -4   -0.15    0.32 
  -8 -10  -4    0.71    0.43 
   8 -10   4   -0.02    0.40 
  -8  10  -4    0.17    0.32 
  -6 -11   4    0.24    0.42 
   6 -11  -4    0.83    0.45 
  -6  11   4    0.89    0.44 
   6  11  -4    0.51    0.39 
  -5 -11   4    1.14    0.51 
   5 -11  -4    2.28    0.62 
  -5  11   4    1.68    0.48 
   5  11  -4    1.92    0.52 
  -4 -11   4    2.21    0.61 
   4 -11  -4    2.28    0.61 
   4  11  -4    0.52    0.46 
  -4  11   4    1.28    0.46 
  -3 -11   4    1.81    0.52 
   3 -11  -4    1.39    0.52 
  -3  11   4    1.08    0.41 
   3  11  -4    2.13    0.55 
   2 -11  -4    5.57    0.81 
   2 -11  -4    4.01    0.68 
  -2 -11   4    4.66    0.74 
   2  11  -4    4.66    0.73 
   1 -11  -4    0.17    0.30 
  -1 -11   4   -0.02    0.41 
   1 -11  -4    0.51    0.45 
   1  11  -4    0.53    0.37 
  -1  11   4    0.28    0.35 
   0 -11  -4    4.62    0.71 
   0 -11   4    5.44    0.76 
   0  11   4    5.54    0.73 
   0  11  -4    6.01    0.78 
  -1 -11  -4    0.82    0.40 
   1 -11   4    1.27    0.51 
   1  11   4    1.60    0.48 
  -1  11  -4    0.82    0.39 
   2 -11   4    1.01    0.45 
  -2 -11  -4    1.21    0.46 
   2  11   4    1.06    0.40 
  -2  11  -4    1.03    0.38 
   3 -11   4    0.55    0.40 
  -3 -11  -4    0.53    0.40 
  -3  11  -4    0.49    0.43 
   3  11   4   -0.10    0.26 
   4 -11   4    0.10    0.31 
  -4 -11  -4    0.52    0.42 
  -4  11  -4   -0.24    0.28 
  -4  11  -4    0.72    0.38 
   4  11   4    0.72    0.41 
   5 -11   4    1.04    0.46 
  -5 -11  -4    0.17    0.41 
   5 -11   4    0.20    0.35 
   5  11   4   -0.03    0.31 
  -5  11  -4    0.01    0.34 
 -15   0   5   14.79    1.24 
  15   0  -5   15.68    1.16 
 -14   0   5    0.65    0.40 
  14   0  -5    0.58    0.35 
  13   0  -5    0.65    0.27 
 -13   0   5   -0.13    0.35 
 -12   0   5    0.23    0.29 
  12   0  -5    0.41    0.23 
  11   0  -5   11.46    0.82 
 -11   0   5   12.23    0.89 
 -10   0   5   -0.04    0.19 
 -10   0   5    0.04    0.22 
  10   0  -5    0.27    0.22 
  -9   0   5    8.37    0.53 
   9   0  -5    7.68    0.64 
   9   0  -5    9.33    0.52 
  -9   0   5    7.32    0.61 
   8   0  -5   -0.03    0.11 
  -8   0   5    0.26    0.21 
  -8   0   5   -0.25    0.13 
   8   0  -5    0.02    0.16 
  -7   0   5   26.53    1.11 
  -7   0   5   26.70    0.98 
   7   0  -5   29.75    0.93 
   7   0  -5   25.83    1.09 
  -6   0   5   -0.04    0.11 
   6   0  -5    0.11    0.17 
  -6   0   5    0.16    0.17 
   6   0  -5    0.01    0.07 
   5   0  -5  195.57    5.04 
   5   0  -5  212.07    4.94 
  -5   0   5  202.99    5.19 
   5   0  -5  194.88    5.17 
  -4   0   5    0.07    0.14 
  -4   0   5    0.04    0.06 
   4   0  -5   -0.07    0.09 
   4   0  -5    0.14    0.15 
   3   0  -5   17.27    0.68 
   3   0  -5   17.99    0.63 
  -3   0   5   18.08    0.51 
  -3   0   5   18.98    0.71 
   2   0  -5   -0.03    0.09 
  -2   0   5   -0.12    0.09 
  -2   0   5   -0.02    0.06 
   2   0  -5    0.06    0.11 
  -1   0   5   31.64    1.00 
  -1   0   5   32.51    0.88 
   1   0  -5   32.80    0.93 
   1   0  -5   31.86    0.96 
   0   0   5    0.01    0.09 
   0   0  -5    0.08    0.08 
   0   0   5   -0.11    0.09 
   0   0  -5    0.10    0.11 
   1   0   5    4.87    0.31 
  -1   0  -5    5.29    0.31 
  -1   0  -5    5.15    0.30 
  -1   0  -5    5.23    0.17 
  -2   0  -5    0.04    0.10 
  -2   0  -5    0.01    0.10 
   2   0   5   -0.08    0.10 
  -3   0  -5    4.94    0.34 
   3   0   5    5.67    0.39 
  -3   0  -5    5.23    0.33 
   3   0   5    5.62    0.20 
   4   0   5    0.30    0.18 
   4   0   5   -0.05    0.05 
  -4   0  -5   -0.10    0.11 
  -4   0  -5   -0.12    0.09 
   5   0   5   -0.03    0.07 
   5   0   5    0.01    0.15 
  -5   0  -5    0.06    0.12 
  -5   0  -5    0.01    0.10 
   6   0   5   -0.01    0.07 
  -6   0  -5   -0.26    0.13 
   6   0   5    0.15    0.16 
  -6   0  -5   -0.19    0.10 
  -7   0  -5    4.15    0.43 
  -7   0  -5    3.63    0.35 
   7   0   5    4.71    0.46 
   7   0   5    4.11    0.30 
  -8   0  -5   -0.01    0.18 
   8   0   5    0.04    0.11 
   8   0   5   -0.11    0.20 
  -8   0  -5    0.02    0.15 
   9   0   5  166.78    4.77 
  -9   0  -5  169.69    4.71 
  -9   0  -5  172.23    4.58 
  10   0   5    0.41    0.29 
 -10   0  -5   -0.11    0.23 
 -10   0  -5   -0.09    0.20 
 -11   0  -5    0.18    0.23 
 -11   0  -5    0.42    0.32 
  11   0   5    0.29    0.32 
 -12   0  -5    0.13    0.35 
  12   0   5   -0.32    0.30 
 -13   0  -5    0.77    0.42 
  13   0   5    0.50    0.40 
 -14   0  -5    0.12    0.41 
  14   0   5   -0.52    0.30 
  15  -1  -5    1.08    0.43 
 -15  -1   5    0.38    0.48 
 -15   1   5    0.29    0.40 
  15   1  -5    1.19    0.41 
 -14  -1   5   -0.23    0.35 
  14  -1  -5    0.35    0.33 
  14   1  -5    0.76    0.35 
 -14   1   5    0.04    0.33 
 -13  -1   5    0.37    0.37 
  13  -1  -5    0.53    0.26 
  13   1  -5    0.44    0.28 
 -13   1   5    0.02    0.28 
 -12  -1   5    1.60    0.45 
  12  -1  -5    1.67    0.40 
  12   1  -5    1.08    0.38 
 -12   1   5    0.96    0.43 
 -11  -1   5    0.44    0.34 
  11  -1  -5    1.03    0.30 
  11   1  -5    0.71    0.33 
 -11   1   5    1.04    0.31 
 -11   1   5    0.47    0.29 
  10  -1  -5    8.02    0.65 
 -10  -1   5    7.46    0.71 
  10   1  -5    7.98    0.70 
 -10   1   5    9.25    0.71 
  10   1  -5    8.59    0.57 
 -10   1   5    8.17    0.61 
  -9  -1   5    1.30    0.35 
  -9  -1   5    1.09    0.24 
   9  -1  -5    1.30    0.29 
   9   1  -5    1.09    0.35 
  -9   1   5    0.68    0.27 
   9   1  -5    1.26    0.26 
  -9   1   5    0.64    0.25 
  -8  -1   5   19.39    0.76 
   8  -1  -5   19.07    0.92 
   8  -1  -5   19.37    0.74 
  -8  -1   5   19.24    0.97 
  -8   1   5   20.14    0.88 
  -8   1   5   19.01    0.92 
   8   1  -5   19.62    0.80 
   8   1  -5   19.95    0.95 
   7  -1  -5    3.39    0.26 
  -7  -1   5    3.53    0.29 
  -7  -1   5    3.83    0.43 
   7  -1  -5    3.14    0.36 
   7   1  -5    3.17    0.28 
  -7   1   5    3.65    0.38 
  -7   1   5    2.83    0.33 
   7   1  -5    3.31    0.43 
   6  -1  -5    8.03    0.35 
   6  -1  -5    7.56    0.50 
  -6  -1   5    7.42    0.39 
  -6  -1   5    8.60    0.42 
  -6  -1   5    8.06    0.54 
  -6   1   5    7.50    0.51 
  -6   1   5    6.93    0.46 
   6   1  -5    7.67    0.55 
  -5  -1   5    0.12    0.14 
   5  -1  -5    0.06    0.13 
   5  -1  -5    0.14    0.08 
   5  -1  -5    0.23    0.14 
  -5  -1   5   -0.02    0.08 
   5   1  -5    0.07    0.09 
  -5   1   5    0.14    0.14 
   5   1  -5   -0.14    0.16 
   4  -1  -5   11.76    0.34 
  -4  -1   5   12.20    0.58 
   4  -1  -5   12.27    0.54 
  -4  -1   5   12.12    0.46 
   4  -1  -5   11.28    0.55 
   4   1  -5   12.39    0.46 
  -4   1   5   13.71    0.60 
   4   1  -5   11.11    0.57 
   3  -1  -5    3.15    0.26 
  -3  -1   5    3.50    0.22 
  -3  -1   5    3.18    0.29 
   3  -1  -5    3.01    0.26 
   3   1  -5    3.22    0.21 
   3   1  -5    3.16    0.28 
  -3   1   5    2.54    0.26 
   2  -1  -5    3.33    0.26 
  -2  -1   5    3.34    0.27 
   2  -1  -5    3.17    0.24 
  -2  -1   5    3.19    0.21 
   2   1  -5    2.92    0.22 
  -2   1   5    3.29    0.29 
   2   1  -5    2.77    0.25 
  -1  -1   5  206.93    5.02 
   1  -1  -5  208.01    5.02 
  -1  -1   5  212.51    5.08 
  -1   1   5  204.54    5.10 
  -1   1   5  209.98    4.94 
   1   1  -5  202.85    5.03 
   1   1  -5  188.53    5.02 
   0  -1   5   50.40    1.37 
   0  -1  -5   49.83    1.28 
   0  -1   5   47.00    1.36 
   0  -1  -5   49.96    1.38 
   0  -1  -5   47.49    1.39 
   0   1  -5   48.87    1.31 
   0   1   5   48.72    1.32 
   0   1  -5   49.78    1.38 
  -1  -1  -5  104.76    2.77 
  -1  -1  -5  109.04    2.57 
  -1  -1  -5  103.49    2.72 
   1  -1   5  103.59    2.75 
   1   1   5  107.21    2.73 
  -1   1  -5  106.93    2.70 
  -1   1  -5  101.69    2.74 
  -1   1  -5  108.12    2.62 
   2  -1   5    9.09    0.47 
   2  -1   5    9.11    0.33 
  -2  -1  -5    8.96    0.46 
  -2  -1  -5    9.81    0.43 
  -2   1  -5    9.93    0.42 
  -2   1  -5    8.99    0.44 
   2   1   5    8.94    0.27 
   2   1   5    9.01    0.44 
   3  -1   5   32.45    0.89 
   3  -1   5   33.39    1.10 
  -3  -1  -5   32.02    1.01 
  -3  -1  -5   28.64    1.05 
  -3   1  -5   30.84    0.99 
  -3   1  -5   33.00    1.06 
   3   1   5   31.91    0.84 
   3   1   5   32.60    1.08 
  -4  -1  -5   82.80    2.29 
   4  -1   5   85.13    2.17 
  -4  -1  -5   83.25    2.39 
   4  -1   5   85.72    2.42 
   4   1   5   87.92    2.14 
   4   1   5   83.99    2.40 
  -4   1  -5   84.93    2.30 
  -4   1  -5   81.25    2.34 
  -5  -1  -5    0.06    0.17 
   5  -1   5    0.12    0.16 
  -5  -1  -5    0.40    0.15 
   5  -1   5    0.00    0.08 
   5   1   5    0.21    0.10 
  -5   1  -5   -0.07    0.13 
   5   1   5    0.07    0.14 
  -5   1  -5    0.18    0.14 
  -6  -1  -5    0.21    0.13 
   6  -1   5   -0.09    0.07 
  -6  -1  -5    0.09    0.17 
   6  -1   5   -0.31    0.12 
   6   1   5    0.07    0.15 
  -6   1  -5   -0.03    0.12 
  -6   1  -5    0.20    0.15 
   6   1   5    0.25    0.10 
   7  -1   5   37.15    1.18 
   7  -1   5   37.28    1.40 
  -7  -1  -5   34.58    1.22 
  -7  -1  -5   36.47    1.40 
   7   1   5   37.82    1.42 
  -7   1  -5   36.30    1.30 
   7   1   5   37.62    1.15 
  -7   1  -5   35.10    1.31 
  -8  -1  -5    1.28    0.31 
   8  -1   5    0.95    0.30 
  -8  -1  -5    1.17    0.25 
   8  -1   5    1.02    0.20 
  -8   1  -5    0.79    0.26 
   8   1   5    0.83    0.32 
   8   1   5    1.66    0.23 
  -8   1  -5    1.04    0.27 
  -9  -1  -5   14.13    0.73 
   9  -1   5   13.66    0.78 
   9  -1   5   13.08    0.86 
  -9  -1  -5   16.39    0.92 
  -9   1  -5   13.59    0.79 
  -9   1  -5   13.76    0.81 
   9   1   5   15.74    0.91 
 -10  -1  -5    3.12    0.39 
  10  -1   5    3.37    0.57 
 -10  -1  -5    2.71    0.50 
  10   1   5    2.26    0.48 
 -10   1  -5    2.60    0.42 
 -10   1  -5    2.24    0.41 
  11  -1   5    0.01    0.28 
 -11  -1  -5    0.49    0.31 
 -11   1  -5    0.06    0.21 
  11   1   5    0.25    0.29 
 -11   1  -5    0.17    0.27 
 -12  -1  -5    0.33    0.38 
  12  -1   5   -0.04    0.34 
 -12   1  -5   -0.29    0.29 
  12   1   5   -0.03    0.32 
 -12   1  -5    0.07    0.27 
 -13  -1  -5    0.30    0.37 
  13  -1   5    0.42    0.43 
 -13   1  -5    0.90    0.54 
  13   1   5    0.99    0.51 
 -14  -1  -5    0.32    0.43 
  14  -1   5   -0.37    0.35 
  14   1   5    0.43    0.50 
  15  -2  -5    4.12    0.71 
 -15  -2   5    6.75    0.95 
  15   2  -5    6.74    0.78 
 -14  -2   5    0.06    0.36 
  14  -2  -5    1.02    0.42 
 -14   2   5    0.37    0.42 
  14   2  -5    0.34    0.31 
  13  -2  -5    0.37    0.32 
 -13  -2   5    1.05    0.47 
 -13   2   5   -0.26    0.32 
  13   2  -5    1.00    0.38 
 -13   2   5    0.15    0.32 
  12  -2  -5    0.05    0.21 
 -12  -2   5    0.17    0.36 
  12   2  -5    0.86    0.34 
 -12   2   5   -0.24    0.26 
 -12   2   5   -0.09    0.27 
  11  -2  -5    4.87    0.56 
 -11  -2   5    5.02    0.63 
  11   2  -5    4.53    0.59 
 -11   2   5    4.18    0.58 
  11   2  -5    5.16    0.52 
 -11   2   5    5.20    0.57 
  10  -2  -5    1.27    0.36 
 -10  -2   5    0.87    0.33 
 -10   2   5    1.33    0.37 
  10   2  -5    1.14    0.27 
  10   2  -5    0.52    0.31 
 -10   2   5    0.80    0.29 
   9  -2  -5    4.32    0.51 
  -9  -2   5    5.15    0.60 
  -9   2   5    5.63    0.54 
  -9   2   5    6.45    0.55 
   9   2  -5    6.28    0.61 
   9   2  -5    5.77    0.47 
  -8  -2   5   25.43    1.15 
   8  -2  -5   23.18    1.06 
   8  -2  -5   23.03    0.90 
   8   2  -5   25.91    1.13 
  -8   2   5   24.77    1.05 
   8   2  -5   23.47    0.96 
  -8   2   5   25.77    1.09 
   7  -2  -5    1.85    0.33 
   7  -2  -5    2.11    0.20 
  -7  -2   5    2.15    0.29 
  -7  -2   5    2.16    0.36 
  -7  -2   5    2.23    0.22 
  -7   2   5    2.17    0.34 
  -7   2   5    1.96    0.33 
   7   2  -5    2.26    0.38 
   6  -2  -5    2.78    0.32 
  -6  -2   5    3.07    0.23 
  -6  -2   5    2.86    0.29 
   6  -2  -5    3.46    0.21 
  -6  -2   5    3.29    0.36 
   6   2  -5    3.19    0.39 
  -6   2   5    3.07    0.34 
  -6   2   5    2.49    0.30 
   5  -2  -5   70.89    2.07 
   5  -2  -5   74.92    1.82 
   5  -2  -5   70.12    2.10 
  -5  -2   5   70.88    1.99 
  -5  -2   5   70.90    2.14 
   5   2  -5   71.22    1.84 
  -5   2   5   68.13    2.05 
   5   2  -5   71.47    2.11 
   4  -2  -5   93.71    2.52 
  -4  -2   5   90.18    2.51 
   4  -2  -5   92.34    2.22 
  -4  -2   5   86.51    2.40 
   4  -2  -5   89.22    2.48 
   4   2  -5   90.71    2.27 
   4   2  -5   90.09    2.51 
  -4   2   5   84.85    2.45 
  -3  -2   5  122.82    3.21 
   3  -2  -5  121.87    3.26 
  -3  -2   5  118.82    3.27 
   3  -2  -5  123.09    3.27 
   3  -2  -5  130.53    3.03 
  -3   2   5  128.92    3.26 
   3   2  -5  125.12    3.28 
   3   2  -5  123.71    3.10 
   2  -2  -5   18.81    0.54 
   2  -2  -5   18.77    0.70 
  -2  -2   5   17.53    0.66 
   2  -2  -5   18.97    0.69 
  -2  -2   5   18.25    0.68 
  -2   2   5   17.62    0.68 
   2   2  -5   18.63    0.60 
   2   2  -5   18.91    0.70 
  -1  -2   5   46.44    1.34 
   1  -2  -5   47.01    1.26 
   1  -2  -5   46.91    1.34 
   1  -2  -5   48.15    1.38 
   1  -2  -5   47.72    1.37 
  -1  -2   5   45.53    1.37 
   1   2  -5   47.24    1.32 
   1   2  -5   48.74    1.37 
  -1   2   5   46.89    1.39 
   0  -2   5  194.96    4.74 
   0  -2  -5  193.32    4.80 
   0  -2   5  190.92    4.83 
   0  -2  -5  191.31    4.74 
   0  -2  -5  196.63    4.74 
   0  -2  -5  192.03    4.83 
   0   2  -5  189.97    4.76 
   0   2  -5  188.76    4.78 
  -1  -2  -5  136.33    3.47 
   1  -2   5  138.54    3.40 
  -1  -2  -5  135.56    3.53 
  -1  -2  -5  140.72    3.39 
   1  -2   5  133.27    3.52 
  -1   2  -5  139.68    3.44 
   1   2   5  135.11    3.48 
  -1   2  -5  129.95    3.49 
  -2  -2  -5   -0.04    0.08 
   2  -2   5    0.02    0.12 
  -2  -2  -5   -0.02    0.12 
   2  -2   5   -0.09    0.09 
  -2   2  -5    0.10    0.12 
   2   2   5    0.00    0.07 
   2   2   5    0.11    0.11 
  -2   2  -5   -0.05    0.07 
  -3  -2  -5    9.73    0.54 
   3  -2   5   10.45    0.57 
  -3  -2  -5   10.74    0.47 
   3  -2   5   11.18    0.46 
   3   2   5   10.10    0.54 
  -3   2  -5   11.08    0.55 
   3   2   5   10.67    0.39 
  -3   2  -5   10.81    0.44 
  -4  -2  -5   41.39    1.42 
  -4  -2  -5   43.12    1.28 
   4  -2   5   42.29    1.25 
   4  -2   5   42.83    1.42 
   4   2   5   42.04    1.19 
  -4   2  -5   43.21    1.39 
   4   2   5   42.93    1.42 
  -4   2  -5   42.64    1.25 
   5  -2   5    6.04    0.46 
  -5  -2  -5    5.69    0.34 
   5  -2   5    5.48    0.34 
  -5  -2  -5    4.98    0.43 
   5   2   5    4.92    0.31 
   5   2   5    5.10    0.42 
  -5   2  -5    4.73    0.34 
  -5   2  -5    5.57    0.42 
   6  -2   5    0.01    0.12 
  -6  -2  -5    0.04    0.18 
  -6  -2  -5    0.05    0.11 
   6  -2   5    0.28    0.22 
  -6   2  -5    0.35    0.19 
   6   2   5    0.18    0.16 
  -6   2  -5    0.46    0.16 
   6   2   5    0.30    0.14 
   7  -2   5   38.19    1.47 
  -7  -2  -5   38.17    1.27 
  -7  -2  -5   39.23    1.51 
   7  -2   5   38.98    1.28 
  -7   2  -5   38.79    1.33 
  -7   2  -5   42.54    1.47 
   7   2   5   40.37    1.51 
   7   2   5   39.84    1.25 
   8  -2   5    0.55    0.18 
  -8  -2  -5    0.07    0.14 
  -8  -2  -5    0.18    0.27 
   8  -2   5    0.89    0.34 
   8   2   5    0.78    0.20 
  -8   2  -5    0.79    0.26 
   8   2   5    0.30    0.24 
  -8   2  -5    0.37    0.21 
  -9  -2  -5    6.06    0.66 
   9  -2   5    5.00    0.62 
   9  -2   5    6.73    0.49 
   9   2   5    5.68    0.60 
  -9   2  -5    7.19    0.62 
  -9   2  -5    6.93    0.54 
 -10  -2  -5   -0.20    0.24 
  10  -2   5    0.08    0.29 
 -10   2  -5    0.35    0.26 
 -10   2  -5    0.59    0.29 
  10   2   5   -0.28    0.21 
  11  -2   5    4.12    0.67 
 -11  -2  -5    4.37    0.63 
 -11   2  -5    4.90    0.60 
  11   2   5    4.61    0.63 
 -12  -2  -5    1.07    0.45 
  12  -2   5    1.50    0.48 
  12   2   5    0.73    0.43 
 -12   2  -5    1.48    0.42 
  13  -2   5    1.59    0.52 
 -13  -2  -5    0.66    0.49 
 -13   2  -5    2.07    0.52 
  13   2   5    1.55    0.51 
  14  -2   5    9.20    0.97 
 -14  -2  -5   10.77    1.07 
  14   2   5   12.41    1.11 
 -15  -3   5    0.51    0.47 
  15  -3  -5    0.75    0.39 
  15   3  -5    1.89    0.50 
 -14  -3   5    6.14    0.93 
  14  -3  -5    7.03    0.77 
  14   3  -5    7.70    0.86 
 -14   3   5    5.61    0.85 
 -13  -3   5    2.56    0.66 
  13  -3  -5    2.46    0.50 
 -13   3   5    2.10    0.50 
  13   3  -5    2.02    0.53 
 -12  -3   5    2.14    0.51 
  12  -3  -5    1.93    0.47 
  12   3  -5    1.56    0.48 
 -12   3   5    2.26    0.49 
 -12   3   5    1.79    0.41 
 -11  -3   5    1.55    0.43 
  11  -3  -5    2.39    0.46 
 -11   3   5    1.31    0.35 
 -11   3   5    1.69    0.41 
  11   3  -5    2.24    0.41 
  11   3  -5    1.67    0.45 
 -10  -3   5   -0.01    0.25 
  10  -3  -5   -0.40    0.16 
  10   3  -5   -0.12    0.27 
 -10   3   5   -0.26    0.21 
  10   3  -5   -0.05    0.17 
 -10   3   5   -0.11    0.21 
   9  -3  -5    4.43    0.50 
  -9  -3   5    3.47    0.50 
  -9   3   5    4.45    0.48 
   9   3  -5    3.70    0.41 
  -9   3   5    3.77    0.51 
   9   3  -5    3.44    0.55 
   8  -3  -5   -0.10    0.16 
  -8  -3   5   -0.05    0.14 
  -8  -3   5   -0.20    0.20 
   8   3  -5    0.04    0.22 
  -8   3   5    0.07    0.18 
  -8   3   5   -0.12    0.18 
  -7  -3   5    9.03    0.65 
   7  -3  -5    9.83    0.64 
   7  -3  -5    9.74    0.45 
  -7  -3   5    9.35    0.56 
  -7   3   5    9.75    0.58 
  -7   3   5   10.26    0.64 
   7   3  -5    9.78    0.68 
   6  -3  -5   12.70    0.70 
   6  -3  -5   13.39    0.51 
  -6  -3   5   11.03    0.69 
  -6  -3   5   12.90    0.65 
  -6   3   5   13.95    0.65 
   6   3  -5   13.53    0.74 
  -6   3   5   13.07    0.71 
   5  -3  -5    5.28    0.42 
  -5  -3   5    4.93    0.38 
   5  -3  -5    5.02    0.28 
  -5  -3   5    5.20    0.43 
   5   3  -5    4.70    0.44 
   5   3  -5    5.32    0.21 
  -5   3   5    4.54    0.36 
  -5   3   5    5.28    0.43 
   4  -3  -5    7.61    0.47 
  -4  -3   5    7.01    0.45 
   4  -3  -5    8.50    0.49 
  -4  -3   5    6.51    0.46 
   4  -3  -5    7.36    0.32 
  -4   3   5    6.81    0.42 
   4   3  -5    7.72    0.48 
   4   3  -5    7.56    0.29 
   3  -3  -5   82.41    2.30 
   3  -3  -5   81.13    2.29 
   3  -3  -5   82.50    2.09 
  -3  -3   5   81.32    2.26 
  -3  -3   5   78.61    2.26 
   3   3  -5   81.42    2.07 
   3   3  -5   83.76    2.31 
  -3   3   5   75.62    2.21 
   2  -3  -5   29.83    0.88 
   2  -3  -5   28.40    0.99 
  -2  -3   5   28.76    0.96 
  -2  -3   5   28.27    1.01 
   2  -3  -5   29.85    1.02 
   2   3  -5   28.84    0.87 
   2   3  -5   30.24    1.03 
  -2   3   5   29.32    0.97 
   1  -3  -5   18.50    0.71 
  -1  -3   5   18.64    0.66 
   1  -3  -5   18.92    0.71 
   1  -3  -5   18.43    0.65 
   1  -3  -5   19.32    0.73 
  -1  -3   5   18.60    0.75 
   1   3  -5   19.17    0.74 
   1   3  -5   19.85    0.67 
   0  -3   5   22.22    0.85 
   0  -3  -5   21.58    0.79 
   0  -3  -5   21.42    0.76 
   0  -3  -5   21.17    0.78 
   0  -3   5   22.11    0.70 
   0  -3  -5   20.99    0.75 
   0   3  -5   21.32    0.76 
   0   3  -5   21.12    0.79 
  -1  -3  -5    9.68    0.45 
  -1  -3  -5    8.74    0.45 
   1  -3   5    9.61    0.51 
   1  -3   5    9.86    0.37 
  -1  -3  -5    9.64    0.50 
  -1  -3  -5    9.53    0.44 
   1  -3   5    9.66    0.48 
  -1   3  -5    8.90    0.47 
  -2  -3  -5   89.03    2.47 
  -2  -3  -5   88.23    2.49 
   2  -3   5   88.03    2.51 
   2  -3   5   94.37    2.26 
  -2  -3  -5   88.98    2.38 
   2  -3   5   86.97    2.41 
  -2  -3  -5   87.51    2.35 
   2   3   5   90.00    2.35 
  -2   3  -5   88.88    2.47 
  -3  -3  -5  184.56    4.84 
  -3  -3  -5  185.74    4.67 
   3  -3   5  185.83    4.72 
   3  -3   5  183.10    4.85 
  -3  -3  -5  186.74    4.82 
  -3   3  -5  193.20    4.84 
  -3   3  -5  187.73    4.55 
   3   3   5  182.68    4.63 
   3   3   5  185.44    4.83 
   4  -3   5    0.10    0.13 
  -4  -3  -5    0.03    0.14 
  -4  -3  -5    0.12    0.09 
   4  -3   5    0.00    0.11 
   4   3   5    0.13    0.10 
   4   3   5   -0.01    0.13 
  -4   3  -5    0.09    0.15 
  -4   3  -5   -0.09    0.08 
   5  -3   5   17.31    0.81 
   5  -3   5   16.10    0.69 
  -5  -3  -5   18.14    0.85 
  -5  -3  -5   16.33    0.64 
   5   3   5   16.14    0.64 
  -5   3  -5   15.88    0.60 
   5   3   5   16.64    0.81 
  -5   3  -5   15.45    0.77 
  -6  -3  -5   23.66    1.07 
  -6  -3  -5   24.09    0.84 
   6  -3   5   22.71    1.03 
   6  -3   5   23.97    0.91 
   6   3   5   23.31    0.86 
  -6   3  -5   23.45    0.83 
   6   3   5   22.83    1.04 
  -6   3  -5   23.84    1.03 
  -7  -3  -5    2.70    0.27 
   7  -3   5    2.67    0.32 
   7  -3   5    3.47    0.45 
  -7  -3  -5    1.98    0.40 
  -7   3  -5    2.73    0.30 
   7   3   5    2.34    0.33 
  -7   3  -5    2.91    0.43 
   7   3   5    2.46    0.38 
  -8  -3  -5   10.35    0.78 
   8  -3   5    9.88    0.60 
   8  -3   5   10.46    0.75 
   8   3   5   10.60    0.73 
   8   3   5    9.67    0.69 
  -8   3  -5    9.45    0.70 
  -8   3  -5    9.45    0.68 
   9  -3   5   11.44    0.80 
  -9  -3  -5   12.31    0.88 
   9  -3   5   12.23    0.69 
  -9   3  -5   12.00    0.80 
   9   3   5   11.60    0.83 
  10  -3   5   -0.26    0.21 
 -10  -3  -5    0.21    0.32 
 -10   3  -5    0.60    0.29 
  10   3   5    0.10    0.24 
 -11  -3  -5    0.88    0.42 
  11  -3   5    1.18    0.39 
 -11   3  -5    0.93    0.38 
  11   3   5    0.94    0.40 
  12  -3   5    6.48    0.76 
 -12  -3  -5    7.65    0.84 
  12   3   5    7.92    0.83 
 -12   3  -5    8.14    0.80 
  13  -3   5    0.60    0.41 
 -13  -3  -5    0.33    0.47 
 -13   3  -5    0.66    0.41 
  13   3   5    0.38    0.40 
 -14  -3  -5    1.49    0.58 
  14  -3   5    1.09    0.48 
 -14   3  -5    0.81    0.46 
  14   3   5    1.59    0.59 
 -14  -4   5    2.89    0.65 
  14  -4  -5    2.06    0.51 
  14   4  -5    2.20    0.61 
 -14   4   5    1.86    0.52 
 -13  -4   5   -0.32    0.32 
  13  -4  -5   -0.09    0.24 
  13   4  -5    0.83    0.45 
 -13   4   5    0.48    0.38 
  12  -4  -5    0.25    0.29 
 -12  -4   5    0.24    0.43 
  12   4  -5    0.65    0.32 
  12   4  -5    0.16    0.34 
 -12   4   5    0.12    0.32 
 -11  -4   5   -0.12    0.34 
  11  -4  -5    0.20    0.23 
  11   4  -5    0.43    0.40 
  11   4  -5    0.46    0.29 
 -11   4   5    0.46    0.30 
  10  -4  -5    1.65    0.40 
 -10  -4   5    1.68    0.44 
  10   4  -5    1.34    0.31 
  10   4  -5    1.51    0.44 
 -10   4   5    1.18    0.38 
   9  -4  -5    0.04    0.21 
  -9  -4   5   -0.11    0.21 
  -9  -4   5    0.50    0.33 
   9   4  -5    0.41    0.33 
  -9   4   5    0.29    0.27 
  -9   4   5    0.11    0.20 
   8  -4  -5   27.36    1.24 
  -8  -4   5   23.74    1.21 
  -8  -4   5   27.91    1.16 
  -8   4   5   29.23    1.11 
   8   4  -5   26.11    1.21 
  -8   4   5   27.25    1.25 
  -7  -4   5   29.51    1.18 
  -7  -4   5   27.88    1.24 
   7  -4  -5   29.25    1.24 
  -7   4   5   29.90    1.25 
  -7   4   5   29.15    1.10 
   7   4  -5   27.31    1.23 
   6  -4  -5   10.65    0.67 
  -6  -4   5   10.08    0.63 
  -6  -4   5   11.60    0.71 
   6  -4  -5   10.03    0.48 
  -6   4   5    9.54    0.65 
  -6   4   5   10.49    0.56 
   6   4  -5    9.67    0.65 
   5  -4  -5    9.21    0.58 
  -5  -4   5    8.68    0.55 
   5  -4  -5    8.98    0.43 
  -5  -4   5    9.06    0.59 
  -5   4   5    9.19    0.50 
   5   4  -5    9.63    0.61 
  -5   4   5    9.33    0.62 
  -4  -4   5    2.26    0.31 
  -4  -4   5    2.24    0.30 
   4  -4  -5    1.94    0.29 
   4  -4  -5    1.73    0.21 
  -4   4   5    1.95    0.24 
   4   4  -5    2.12    0.14 
   4   4  -5    1.96    0.30 
  -4   4   5    1.72    0.30 
   3  -4  -5   32.56    1.17 
  -3  -4   5   32.43    1.13 
   3  -4  -5   32.33    1.18 
  -3  -4   5   31.47    1.16 
   3  -4  -5   31.17    1.01 
  -3   4   5   33.69    1.08 
   3   4  -5   31.88    1.18 
   3   4  -5   33.56    0.95 
   2  -4  -5    9.20    0.44 
   2  -4  -5    8.52    0.51 
   2  -4  -5    9.18    0.53 
  -2  -4   5    8.94    0.53 
  -2  -4   5    8.01    0.44 
  -2   4   5    9.10    0.47 
   2   4  -5    8.32    0.51 
   2   4  -5    9.21    0.40 
   1  -4  -5   14.23    0.60 
   1  -4  -5   15.05    0.65 
   1  -4  -5   13.37    0.59 
   1  -4  -5   14.42    0.65 
  -1  -4   5   13.91    0.56 
  -1  -4   5   13.80    0.69 
   1   4  -5   14.77    0.67 
   1   4  -5   15.22    0.58 
   0  -4   5    1.53    0.28 
   0  -4   5    1.17    0.16 
   0  -4  -5    1.56    0.23 
   0  -4  -5    1.00    0.19 
   0  -4  -5    1.46    0.23 
   0  -4  -5    0.94    0.20 
   0   4  -5    1.44    0.25 
   0   4  -5    1.55    0.21 
  -1  -4  -5   16.17    0.70 
  -1  -4  -5   16.83    0.66 
   1  -4   5   14.48    0.72 
  -1  -4  -5   16.03    0.67 
   1  -4   5   15.94    0.71 
  -1  -4  -5   14.82    0.67 
   1  -4   5   15.27    0.49 
  -1   4  -5   15.38    0.67 
  -2  -4  -5   28.17    0.92 
  -2  -4  -5   27.25    1.02 
   2  -4   5   24.89    0.98 
   2  -4   5   27.05    0.72 
  -2  -4  -5   27.40    1.03 
  -2  -4  -5   25.92    0.94 
   2  -4   5   26.16    1.04 
  -2   4  -5   27.97    1.01 
   3  -4   5   34.29    1.27 
   3  -4   5   35.75    1.21 
   3  -4   5   36.05    0.89 
  -3  -4  -5   33.38    1.25 
  -3  -4  -5   32.79    1.23 
  -3  -4  -5   35.24    1.09 
  -3   4  -5   32.54    1.22 
   3   4   5   33.83    1.12 
  -4  -4  -5    6.53    0.49 
  -4  -4  -5    6.11    0.49 
   4  -4   5    5.69    0.43 
   4  -4   5    6.58    0.49 
  -4  -4  -5    5.93    0.36 
  -4   4  -5    6.26    0.48 
   4   4   5    5.88    0.38 
  -5  -4  -5   72.09    2.31 
  -5  -4  -5   74.81    2.01 
   5  -4   5   72.05    2.28 
   5  -4   5   73.53    2.17 
   5   4   5   72.33    2.07 
  -5   4  -5   71.77    2.27 
   5   4   5   72.55    2.30 
  -6  -4  -5   11.84    0.75 
   6  -4   5   11.58    0.64 
   6  -4   5   11.44    0.72 
  -6  -4  -5   13.19    0.73 
  -6   4  -5   12.22    0.75 
   6   4   5   10.99    0.58 
   6   4   5   12.29    0.75 
   7  -4   5   19.20    0.99 
  -7  -4  -5   19.55    1.04 
   7  -4   5   20.86    0.90 
   7   4   5   19.22    0.84 
  -7   4  -5   17.80    0.96 
   7   4   5   18.32    0.99 
   8  -4   5   17.24    0.96 
  -8  -4  -5   17.33    1.02 
   8  -4   5   18.80    0.88 
   8   4   5   17.91    1.02 
  -8   4  -5   18.48    0.99 
  -9  -4  -5    3.44    0.55 
   9  -4   5    3.56    0.47 
   9  -4   5    3.33    0.43 
   9   4   5    3.44    0.59 
  -9   4  -5    3.17    0.49 
 -10  -4  -5    5.86    0.69 
  10  -4   5    5.51    0.61 
 -10   4  -5    5.70    0.64 
  10   4   5    6.47    0.68 
 -11  -4  -5    1.78    0.53 
  11  -4   5    2.45    0.50 
 -11   4  -5    1.98    0.48 
  11   4   5    1.77    0.49 
 -12  -4  -5   -0.14    0.43 
  12  -4   5    0.39    0.32 
  12   4   5    1.00    0.43 
 -12   4  -5    0.56    0.36 
 -13  -4  -5   17.01    1.29 
  13  -4   5   17.38    1.17 
 -13   4  -5   16.41    1.19 
  13   4   5   15.08    1.18 
  14  -5  -5    0.14    0.29 
 -14  -5   5    0.75    0.50 
 -14   5   5   -0.10    0.43 
  14   5  -5    0.30    0.45 
 -13  -5   5    0.87    0.49 
  13  -5  -5    2.14    0.55 
 -13   5   5    1.36    0.49 
  13   5  -5    1.63    0.57 
  12  -5  -5    0.10    0.31 
 -12  -5   5   -0.10    0.34 
  12   5  -5   -0.06    0.28 
 -12   5   5   -0.17    0.29 
  12   5  -5    0.10    0.38 
  11  -5  -5   -0.09    0.20 
 -11  -5   5    0.26    0.32 
  11   5  -5   -0.32    0.22 
 -11   5   5    0.28    0.32 
  11   5  -5    0.08    0.32 
 -10  -5   5    6.90    0.72 
 -10  -5   5    6.50    0.63 
  10  -5  -5    7.20    0.71 
  10   5  -5    7.18    0.77 
 -10   5   5    6.80    0.76 
   9  -5  -5    0.86    0.33 
  -9  -5   5    1.17    0.33 
  -9  -5   5    1.16    0.41 
  -9   5   5    0.65    0.32 
   9   5  -5    1.17    0.40 
  -8  -5   5   25.76    1.19 
   8  -5  -5   27.47    1.27 
  -8  -5   5   24.98    1.26 
   8   5  -5   26.55    1.26 
  -8   5   5   27.38    1.28 
  -7  -5   5   37.06    1.43 
  -7  -5   5   35.18    1.45 
   7  -5  -5   35.32    1.46 
   7   5  -5   36.73    1.47 
  -7   5   5   33.39    1.46 
  -6  -5   5   11.56    0.71 
   6  -5  -5   11.90    0.59 
  -6  -5   5   12.36    0.76 
   6  -5  -5   11.85    0.75 
  -6   5   5   13.04    0.63 
   6   5  -5   12.78    0.78 
  -5  -5   5    4.90    0.46 
  -5  -5   5    5.05    0.49 
   5  -5  -5    3.95    0.45 
   5  -5  -5    4.01    0.33 
  -5   5   5    4.59    0.36 
   5   5  -5    4.09    0.46 
  -5   5   5    3.94    0.44 
  -4  -5   5   -0.01    0.20 
  -4  -5   5   -0.15    0.12 
   4  -5  -5    0.11    0.18 
   4  -5  -5    0.04    0.11 
  -4   5   5    0.01    0.12 
   4   5  -5   -0.06    0.14 
  -4   5   5    0.04    0.15 
   3  -5  -5    9.02    0.48 
   3  -5  -5    8.68    0.56 
  -3  -5   5    8.04    0.50 
  -3  -5   5    8.49    0.57 
   3   5  -5    9.32    0.40 
   3   5  -5    8.67    0.58 
  -3   5   5    8.68    0.58 
  -3   5   5    8.66    0.47 
   2  -5  -5   -0.20    0.10 
  -2  -5   5    0.07    0.12 
   2  -5  -5    0.01    0.14 
   2  -5  -5   -0.12    0.11 
  -2  -5   5   -0.01    0.16 
   2   5  -5   -0.04    0.07 
   2   5  -5   -0.16    0.10 
  -2   5   5   -0.11    0.12 
  -1  -5   5   19.87    0.72 
   1  -5  -5   20.00    0.83 
  -1  -5   5   19.68    0.90 
   1  -5  -5   19.19    0.86 
   1  -5  -5   19.38    0.80 
   1  -5  -5   20.07    0.78 
   1   5  -5   20.41    0.76 
   1   5  -5   19.79    0.88 
   0  -5  -5    4.86    0.37 
   0  -5  -5    5.31    0.39 
   0  -5  -5    5.53    0.41 
   0  -5   5    5.44    0.46 
   0  -5   5    5.60    0.29 
   0  -5  -5    4.82    0.41 
   0   5  -5    4.84    0.37 
   0   5  -5    4.69    0.41 
   1  -5   5    0.60    0.22 
   1  -5   5    0.58    0.20 
  -1  -5  -5    0.41    0.18 
   1  -5   5    0.69    0.11 
  -1  -5  -5    0.37    0.19 
  -1  -5  -5    0.34    0.17 
  -1  -5  -5    0.45    0.15 
  -1   5  -5    0.58    0.18 
   2  -5   5    0.12    0.17 
  -2  -5  -5    0.52    0.15 
  -2  -5  -5    0.18    0.17 
  -2  -5  -5    0.46    0.19 
   2  -5   5    0.29    0.18 
  -2  -5  -5    0.40    0.19 
  -2   5  -5    0.45    0.19 
   2   5   5    0.58    0.17 
  -3  -5  -5    0.20    0.20 
   3  -5   5    0.57    0.22 
   3  -5   5    0.39    0.20 
  -3  -5  -5    0.35    0.13 
  -3  -5  -5    0.34    0.20 
   3   5   5    0.46    0.17 
  -3   5  -5    0.44    0.19 
   4  -5   5    2.52    0.38 
  -4  -5  -5    1.94    0.33 
  -4  -5  -5    1.81    0.34 
  -4  -5  -5    2.12    0.25 
   4  -5   5    1.64    0.31 
   4   5   5    1.60    0.26 
  -4   5  -5    2.20    0.35 
   5  -5   5    0.19    0.19 
  -5  -5  -5   -0.27    0.19 
   5  -5   5   -0.07    0.17 
  -5  -5  -5   -0.04    0.19 
   5   5   5   -0.08    0.13 
  -5   5  -5   -0.08    0.17 
  -6  -5  -5   -0.15    0.22 
   6  -5   5    0.02    0.18 
   6  -5   5    0.03    0.19 
   6   5   5    0.21    0.21 
   6   5   5    0.11    0.15 
  -6   5  -5    0.01    0.18 
   7  -5   5    0.03    0.17 
  -7  -5  -5   -0.31    0.21 
   7  -5   5    0.10    0.19 
   7   5   5   -0.18    0.15 
  -7   5  -5    0.06    0.20 
   7   5   5    0.01    0.19 
   8  -5   5   11.90    0.75 
  -8  -5  -5   11.75    0.88 
   8  -5   5   12.28    0.82 
   8   5   5   14.04    0.91 
  -8   5  -5   12.89    0.88 
   9  -5   5    3.58    0.45 
   9  -5   5    3.73    0.50 
  -9  -5  -5    3.39    0.60 
   9   5   5    2.72    0.54 
  -9   5  -5    3.97    0.55 
  10  -5   5    0.47    0.28 
 -10  -5  -5    0.31    0.40 
  10  -5   5    0.61    0.32 
  10   5   5    0.38    0.36 
 -10   5  -5    0.52    0.34 
 -11  -5  -5    0.48    0.38 
  11  -5   5    0.76    0.34 
  11   5   5    0.50    0.37 
 -11   5  -5    0.31    0.38 
  12  -5   5    1.15    0.45 
 -12  -5  -5    1.71    0.60 
 -12   5  -5    1.65    0.49 
  12   5   5    1.19    0.49 
  13  -5   5    1.16    0.47 
 -13  -5  -5    0.01    0.44 
 -13   5  -5    1.03    0.50 
  13   5   5    1.31    0.52 
  13  -6  -5    3.23    0.66 
 -13  -6   5    2.90    0.74 
  13   6  -5    2.83    0.64 
 -13   6   5    1.65    0.58 
  13   6  -5    2.90    0.61 
  12  -6  -5    0.25    0.32 
 -12  -6   5   -0.16    0.38 
 -12   6   5    0.46    0.39 
  12   6  -5    0.09    0.32 
  12   6  -5   -0.08    0.40 
 -11  -6   5    2.50    0.58 
  11  -6  -5    3.07    0.62 
 -11  -6   5    3.03    0.57 
 -11   6   5    4.16    0.71 
  11   6  -5    2.96    0.56 
  11   6  -5    2.32    0.54 
  10  -6  -5    1.36    0.40 
 -10  -6   5    2.75    0.53 
 -10  -6   5    1.93    0.50 
  10   6  -5    2.05    0.52 
 -10   6   5    1.77    0.47 
  -9  -6   5   22.43    1.26 
   9  -6  -5   21.38    1.22 
  -9  -6   5   21.64    1.16 
  -9   6   5   23.06    1.25 
   9   6  -5   21.87    1.21 
   8  -6  -5   17.01    1.03 
  -8  -6   5   16.96    1.01 
  -8  -6   5   14.76    0.98 
  -8   6   5   17.27    1.06 
   8   6  -5   19.37    1.09 
   7  -6  -5   14.98    0.92 
  -7  -6   5   14.16    0.90 
  -7  -6   5   12.52    0.85 
   7   6  -5   12.85    0.86 
  -7   6   5   14.90    0.93 
   6  -6  -5    0.51    0.29 
  -6  -6   5    0.26    0.26 
  -6  -6   5    0.31    0.24 
   6   6  -5    0.18    0.25 
  -6   6   5    0.43    0.26 
   5  -6  -5    6.36    0.46 
   5  -6  -5    7.61    0.61 
  -5  -6   5    6.89    0.59 
  -5  -6   5    6.47    0.55 
  -5   6   5    6.46    0.59 
   5   6  -5    7.26    0.59 
  -4  -6   5   19.43    0.97 
   4  -6  -5   17.08    0.92 
   4  -6  -5   18.49    0.81 
  -4  -6   5   18.72    0.87 
  -4   6   5   17.75    0.76 
  -4   6   5   19.95    0.98 
   4   6  -5   18.47    0.95 
  -3  -6   5    3.05    0.44 
  -3  -6   5    3.14    0.35 
   3  -6  -5    3.48    0.42 
   3  -6  -5    3.26    0.34 
  -3   6   5    3.14    0.40 
   3   6  -5    3.10    0.40 
  -3   6   5    3.09    0.31 
  -2  -6   5    5.45    0.52 
   2  -6  -5    6.55    0.47 
  -2  -6   5    6.24    0.42 
   2  -6  -5    6.23    0.51 
   2   6  -5    7.04    0.40 
  -2   6   5    6.17    0.50 
   2   6  -5    6.89    0.54 
  -2   6   5    5.81    0.42 
   1  -6  -5    1.21    0.27 
   1  -6  -5    1.29    0.30 
  -1  -6   5    1.66    0.23 
   1  -6  -5    1.02    0.24 
   1  -6  -5    1.05    0.22 
  -1  -6   5    1.25    0.31 
  -1   6   5    1.06    0.25 
   1   6  -5    1.13    0.22 
   1   6  -5    0.47    0.25 
   0  -6  -5   -0.11    0.14 
   0  -6  -5    0.04    0.13 
   0  -6  -5   -0.03    0.13 
   0  -6  -5   -0.01    0.14 
   0  -6   5    0.00    0.18 
   0   6  -5    0.11    0.14 
   0   6  -5    0.27    0.19 
   1  -6   5    1.12    0.28 
  -1  -6  -5    1.05    0.27 
  -1  -6  -5    0.98    0.24 
  -1  -6  -5    1.23    0.24 
  -1  -6  -5    1.35    0.31 
  -1   6  -5    1.21    0.25 
  -1   6  -5    0.96    0.26 
  -2  -6  -5    4.36    0.37 
  -2  -6  -5    4.86    0.48 
   2  -6   5    5.55    0.54 
   2  -6   5    5.08    0.50 
  -2  -6  -5    4.38    0.43 
  -2   6  -5    4.68    0.45 
   2   6   5    4.64    0.43 
  -3  -6  -5    0.06    0.19 
  -3  -6  -5   -0.02    0.11 
   3  -6   5   -0.11    0.17 
  -3  -6  -5    0.10    0.18 
   3  -6   5   -0.03    0.19 
   3   6   5   -0.11    0.13 
  -3   6  -5    0.05    0.19 
   4  -6   5    0.14    0.18 
   4  -6   5   -0.09    0.17 
  -4  -6  -5   -0.02    0.18 
  -4  -6  -5    0.35    0.22 
  -4   6  -5    0.04    0.17 
   4   6   5   -0.35    0.12 
  -5  -6  -5   19.26    1.02 
  -5  -6  -5   19.05    1.00 
   5  -6   5   17.80    0.99 
   5  -6   5   18.88    0.96 
   5   6   5   18.53    0.87 
  -5   6  -5   18.84    0.99 
  -6  -6  -5    0.96    0.34 
  -6  -6  -5    0.53    0.29 
   6  -6   5    0.71    0.29 
   6  -6   5    0.74    0.29 
  -6   6  -5    0.60    0.29 
   6   6   5    0.89    0.25 
   7  -6   5    2.03    0.38 
  -7  -6  -5    1.88    0.45 
   7  -6   5    1.34    0.37 
  -7   6  -5    1.94    0.44 
   7   6   5    1.58    0.41 
   7   6   5    2.11    0.36 
   8  -6   5    0.48    0.27 
   8  -6   5    1.26    0.39 
  -8  -6  -5    0.10    0.34 
   8   6   5    1.25    0.38 
  -8   6  -5    0.65    0.35 
  -9  -6  -5   -0.46    0.26 
   9  -6   5    0.08    0.29 
   9  -6   5   -0.17    0.20 
  -9   6  -5   -0.16    0.24 
   9   6   5    0.12    0.24 
 -10  -6  -5    1.49    0.53 
  10  -6   5    0.88    0.36 
  10  -6   5    0.96    0.34 
  10   6   5    1.13    0.46 
 -10   6  -5    0.06    0.31 
  11  -6   5    0.30    0.28 
 -11  -6  -5    0.76    0.42 
  11   6   5   -0.21    0.28 
 -11   6  -5    0.09    0.29 
 -12  -6  -5    1.26    0.50 
  12  -6   5    0.99    0.39 
 -12   6  -5    0.85    0.45 
  12   6   5    0.26    0.38 
  12  -7  -5    0.55    0.37 
 -12  -7   5    1.31    0.54 
  12   7  -5    0.47    0.40 
 -12   7   5    0.28    0.36 
  12   7  -5    0.11    0.45 
 -11  -7   5    1.99    0.53 
 -11  -7   5    1.75    0.58 
  11  -7  -5    1.47    0.45 
  11   7  -5    0.60    0.48 
 -11   7   5    1.55    0.51 
  10  -7  -5   -0.34    0.19 
 -10  -7   5    0.06    0.30 
 -10  -7   5   -0.22    0.30 
  10   7  -5   -0.02    0.35 
 -10   7   5    0.07    0.34 
   9  -7  -5    0.52    0.35 
  -9  -7   5    0.75    0.40 
  -9  -7   5    1.35    0.47 
   9   7  -5    0.75    0.39 
  -9   7   5    1.57    0.47 
  -8  -7   5    2.60    0.52 
  -8  -7   5    3.41    0.56 
   8  -7  -5    2.74    0.52 
  -8   7   5    3.70    0.62 
   8   7  -5    3.30    0.57 
   7  -7  -5    0.82    0.32 
  -7  -7   5    0.59    0.31 
  -7  -7   5    0.07    0.25 
  -7   7   5    0.05    0.24 
   7   7  -5    0.02    0.22 
   6  -7  -5    4.11    0.53 
  -6  -7   5    5.79    0.64 
  -6  -7   5    5.34    0.56 
   6   7  -5    5.37    0.58 
  -6   7   5    6.91    0.65 
  -5  -7   5    0.93    0.28 
  -5  -7   5    0.49    0.28 
   5  -7  -5    0.81    0.24 
   5  -7  -5    0.37    0.25 
  -5   7   5    0.21    0.24 
   5   7  -5    0.17    0.22 
   4  -7  -5   19.31    1.04 
  -4  -7   5   18.61    1.03 
  -4  -7   5   19.14    0.91 
   4  -7  -5   20.40    0.91 
  -4   7   5   18.14    0.99 
   4   7  -5   17.50    0.99 
  -3  -7   5    4.53    0.54 
  -3  -7   5    4.27    0.41 
   3  -7  -5    4.10    0.49 
   3  -7  -5    4.44    0.44 
   3   7  -5    4.91    0.51 
  -3   7   5    3.69    0.45 
   2  -7  -5   11.38    0.77 
  -2  -7   5   11.45    0.78 
   2  -7  -5   11.51    0.68 
  -2   7   5   10.64    0.70 
   2   7  -5   10.75    0.74 
  -1  -7   5   -0.14    0.21 
   1  -7  -5    0.16    0.19 
   1  -7  -5    0.25    0.23 
   1  -7  -5   -0.03    0.12 
   1   7  -5    0.02    0.14 
  -1   7   5    0.12    0.18 
   1   7  -5   -0.02    0.18 
   0  -7  -5   -0.08    0.15 
   0  -7   5    0.11    0.25 
   0  -7  -5    0.20    0.22 
   0  -7  -5    0.56    0.22 
   0   7   5   -0.12    0.13 
   0   7  -5    0.11    0.17 
   0   7  -5    0.10    0.23 
  -1  -7  -5   41.52    1.60 
  -1  -7  -5   43.61    1.51 
   1  -7   5   41.12    1.67 
  -1  -7  -5   43.85    1.62 
  -1   7  -5   41.94    1.65 
   1   7   5   45.71    1.52 
  -1   7  -5   44.67    1.54 
   2  -7   5   13.05    0.83 
   2  -7   5   11.90    0.80 
  -2  -7  -5   11.91    0.72 
  -2  -7  -5   11.66    0.75 
   2   7   5   12.64    0.75 
  -2   7  -5   11.90    0.72 
   2   7   5   12.07    0.64 
   3  -7   5    6.45    0.61 
   3  -7   5    6.09    0.58 
  -3  -7  -5    5.69    0.54 
  -3  -7  -5    6.19    0.58 
  -3   7  -5    6.38    0.55 
   3   7   5    6.89    0.56 
  -4  -7  -5   -0.02    0.21 
   4  -7   5    0.16    0.24 
  -4  -7  -5    0.19    0.24 
   4  -7   5    0.14    0.23 
  -4   7  -5    0.20    0.24 
   4   7   5    0.31    0.21 
   5  -7   5   -0.28    0.20 
  -5  -7  -5    0.12    0.22 
  -5  -7  -5   -0.29    0.19 
   5  -7   5   -0.01    0.22 
   5   7   5   -0.33    0.13 
  -5   7  -5    0.01    0.25 
  -6  -7  -5    1.50    0.40 
   6  -7   5    2.77    0.45 
   6  -7   5    4.08    0.53 
  -6  -7  -5    1.42    0.40 
   6   7   5    2.20    0.39 
  -6   7  -5    2.45    0.45 
  -7  -7  -5    0.97    0.36 
  -7  -7  -5    1.03    0.37 
   7  -7   5    1.15    0.37 
   7  -7   5    1.09    0.34 
   7   7   5    0.64    0.31 
  -7   7  -5    1.46    0.40 
   7   7   5    1.15    0.31 
   8  -7   5    0.27    0.27 
  -8  -7  -5    0.11    0.31 
   8  -7   5    0.12    0.24 
   8   7   5    0.38    0.34 
  -8   7  -5    0.22    0.31 
   9  -7   5    0.33    0.28 
   9  -7   5    0.16    0.26 
  -9  -7  -5   -0.13    0.32 
  -9   7  -5    0.13    0.29 
   9   7   5    0.20    0.28 
  10  -7   5    4.84    0.65 
 -10  -7  -5    3.66    0.72 
  10  -7   5    4.92    0.63 
  10   7   5    4.66    0.69 
 -10   7  -5    3.90    0.68 
 -11  -7  -5   -0.12    0.43 
  11  -7   5    0.18    0.29 
 -11   7  -5   -0.47    0.28 
  11   7   5    0.12    0.39 
 -11  -8   5    0.14    0.39 
 -11  -8   5   -0.01    0.40 
  11  -8  -5    0.00    0.30 
  11   8  -5   -0.10    0.42 
 -11   8   5    0.18    0.41 
  10  -8  -5    0.21    0.34 
 -10  -8   5    0.26    0.42 
 -10  -8   5    0.61    0.41 
 -10   8   5    0.86    0.44 
  10   8  -5    0.63    0.46 
  -9  -8   5   -0.30    0.37 
  -9  -8   5   -0.09    0.34 
   9  -8  -5    0.08    0.33 
  -9   8   5    0.69    0.43 
   9   8  -5   -0.78    0.24 
  -8  -8   5   -0.21    0.25 
   8  -8  -5   -0.45    0.16 
  -8  -8   5   -0.15    0.32 
  -8   8   5    0.43    0.37 
   8   8  -5    0.01    0.30 
  -7  -8   5    0.36    0.32 
   7  -8  -5    1.14    0.35 
  -7  -8   5    0.40    0.33 
   7   8  -5    0.61    0.35 
  -7   8   5    0.05    0.26 
   6  -8  -5    1.53    0.42 
  -6  -8   5    1.62    0.43 
  -6  -8   5    1.24    0.32 
  -6   8   5    2.04    0.47 
   6   8  -5    1.38    0.40 
  -5  -8   5    1.45    0.34 
  -5  -8   5    1.41    0.39 
   5  -8  -5    1.01    0.34 
  -5   8   5    1.14    0.36 
   5   8  -5    1.47    0.38 
  -4  -8   5    8.06    0.73 
   4  -8  -5    7.01    0.68 
   4  -8  -5    7.95    0.62 
  -4   8   5    8.18    0.69 
   4   8  -5    7.48    0.69 
   3  -8  -5    3.46    0.50 
   3  -8  -5    4.05    0.48 
  -3  -8   5    2.30    0.50 
   3   8  -5    2.88    0.52 
  -3   8   5    2.32    0.43 
   2  -8  -5    8.28    0.71 
   2  -8  -5    8.80    0.67 
  -2  -8   5    9.24    0.76 
   2   8  -5   10.02    0.77 
  -2   8   5    9.81    0.70 
  -1  -8   5    2.02    0.43 
   1  -8  -5    3.11    0.47 
   1  -8  -5    3.13    0.46 
  -1   8   5    3.05    0.41 
   1   8  -5    3.35    0.53 
   0  -8  -5    4.64    0.57 
   0  -8  -5    4.73    0.53 
   0  -8   5    4.14    0.59 
   0   8  -5    4.32    0.53 
   0   8   5    4.36    0.45 
   0   8  -5    4.00    0.43 
   1  -8   5    3.67    0.53 
  -1  -8  -5    3.79    0.54 
  -1  -8  -5    4.59    0.52 
  -1  -8  -5    5.40    0.50 
   1   8   5    4.52    0.44 
  -1   8  -5    4.37    0.46 
  -1   8  -5    5.42    0.62 
   2  -8   5    3.18    0.53 
   2  -8   5    3.30    0.53 
  -2  -8  -5    3.08    0.42 
  -2  -8  -5    2.13    0.42 
  -2   8  -5    3.39    0.49 
  -2   8  -5    2.29    0.41 
   2   8   5    2.91    0.45 
  -3  -8  -5    1.16    0.34 
   3  -8   5    1.42    0.41 
   3  -8   5    1.45    0.41 
  -3  -8  -5    0.25    0.28 
   3   8   5    0.81    0.29 
  -3   8  -5    1.24    0.33 
   4  -8   5    3.62    0.54 
  -4  -8  -5    3.72    0.54 
   4  -8   5    3.60    0.55 
  -4  -8  -5    3.39    0.50 
   4   8   5    3.82    0.48 
  -4   8  -5    2.43    0.44 
   5  -8   5    6.71    0.69 
  -5  -8  -5    6.43    0.65 
  -5  -8  -5    4.62    0.60 
   5  -8   5    5.87    0.66 
  -5   8  -5    5.85    0.61 
   5   8   5    4.59    0.52 
   6  -8   5    0.83    0.35 
   6  -8   5    0.37    0.33 
  -6  -8  -5    0.25    0.32 
  -6  -8  -5    1.13    0.40 
   6   8   5    0.32    0.25 
  -6   8  -5    0.55    0.34 
  -7  -8  -5    0.96    0.39 
   7  -8   5    0.59    0.35 
  -7  -8  -5    0.47    0.35 
   7  -8   5    0.75    0.35 
  -7   8  -5    0.46    0.30 
   8  -8   5    1.50    0.46 
   8  -8   5    0.58    0.35 
  -8  -8  -5    0.81    0.41 
   8   8   5    2.21    0.53 
  -8   8  -5    1.87    0.49 
   9  -8   5    0.63    0.35 
   9  -8   5    0.44    0.33 
  -9  -8  -5   -0.16    0.34 
   9   8   5   -0.05    0.30 
  -9   8  -5   -0.11    0.34 
  10  -8   5   -0.07    0.31 
 -10  -8  -5    0.51    0.46 
  10  -8   5   -0.04    0.32 
 -10   8  -5    0.12    0.36 
  10   8   5    0.24    0.36 
 -10  -9   5   -0.24    0.36 
  10  -9  -5    0.11    0.35 
 -10  -9   5   -0.02    0.38 
  10   9  -5   -0.74    0.36 
 -10   9   5    0.15    0.35 
  -9  -9   5   12.85    1.09 
  -9  -9   5   13.45    1.08 
   9  -9  -5   17.07    1.22 
  -9   9   5   16.45    1.25 
   9   9  -5   12.23    1.06 
   8  -9  -5    2.01    0.55 
  -8  -9   5    1.51    0.46 
  -8  -9   5    1.24    0.51 
  -8   9   5    1.71    0.50 
   8   9  -5    0.74    0.42 
  -7  -9   5   -0.31    0.24 
   7  -9  -5   -0.10    0.28 
   7   9  -5   -0.25    0.26 
  -7   9   5   -0.23    0.24 
   6  -9  -5    1.80    0.50 
  -6  -9   5    2.19    0.52 
  -6   9   5    2.19    0.50 
   6   9  -5    2.59    0.54 
   5  -9  -5    0.61    0.35 
  -5  -9   5    0.11    0.31 
   5   9  -5    0.38    0.33 
  -5   9   5    0.67    0.35 
  -4  -9   5    0.58    0.37 
   4  -9  -5    0.30    0.28 
  -4   9   5    0.16    0.25 
   4   9  -5    0.60    0.32 
   3  -9  -5    9.75    0.86 
   3  -9  -5   13.15    0.84 
  -3  -9   5    9.40    0.86 
   3   9  -5   11.69    0.91 
  -3   9   5   11.16    0.84 
   2  -9  -5    0.51    0.32 
  -2  -9   5    0.39    0.31 
   2  -9  -5    0.84    0.36 
   2   9  -5    0.68    0.35 
  -2   9   5    1.01    0.31 
   1  -9  -5    1.18    0.41 
   1  -9  -5    1.10    0.36 
  -1  -9   5    1.11    0.39 
   1   9  -5    0.81    0.31 
  -1   9   5    1.52    0.37 
   0  -9   5    0.58    0.33 
   0  -9  -5    0.05    0.24 
   0  -9  -5    0.27    0.27 
   0   9  -5    0.10    0.23 
   0   9   5    0.24    0.22 
  -1  -9  -5    1.00    0.35 
   1  -9   5    1.02    0.38 
  -1   9  -5    1.06    0.36 
  -1   9  -5    1.42    0.34 
   1   9   5    0.76    0.31 
   2  -9   5    2.22    0.48 
  -2  -9  -5    1.85    0.44 
  -2   9  -5    2.08    0.42 
   2   9   5    1.90    0.41 
  -2   9  -5    1.63    0.43 
   3  -9   5    1.65    0.48 
   3  -9   5    0.96    0.37 
  -3  -9  -5    1.66    0.45 
   3   9   5    0.50    0.30 
  -3   9  -5    0.85    0.33 
  -4  -9  -5    0.74    0.38 
   4  -9   5    0.16    0.30 
   4  -9   5    0.56    0.35 
  -4  -9  -5    0.62    0.30 
  -4   9  -5    0.17    0.27 
   4   9   5    0.71    0.30 
   5  -9   5    1.10    0.41 
  -5  -9  -5    0.70    0.36 
   5  -9   5    0.86    0.42 
  -5  -9  -5    0.43    0.33 
  -5   9  -5    0.76    0.35 
   5   9   5    0.39    0.28 
   6  -9   5   16.91    1.12 
  -6  -9  -5   17.68    1.14 
   6  -9   5   15.86    1.11 
  -6  -9  -5   16.11    1.13 
   6   9   5   15.43    0.98 
  -6   9  -5   16.19    1.08 
  -7  -9  -5    5.12    0.78 
   7  -9   5    4.06    0.67 
  -7  -9  -5    5.75    0.76 
   7  -9   5    4.34    0.65 
  -7   9  -5    5.46    0.69 
  -8  -9  -5   -0.08    0.33 
   8  -9   5    0.60    0.41 
   8  -9   5    0.29    0.36 
  -8   9  -5    0.54    0.39 
   8   9   5    0.35    0.40 
  -9  -9  -5   -0.04    0.38 
   9  -9   5   -0.12    0.35 
   9  -9   5    0.56    0.38 
  -9   9  -5   -0.47    0.36 
   9   9   5    0.62    0.41 
   8 -10  -5    3.29    0.72 
  -8 -10   5    2.22    0.67 
  -8  10   5    5.10    0.83 
   8  10  -5    2.85    0.70 
  -7 -10   5    0.62    0.49 
   7 -10  -5    0.04    0.38 
  -7  10   5    0.52    0.37 
   7  10  -5    0.32    0.37 
   6 -10  -5    0.51    0.42 
  -6 -10   5    0.70    0.51 
  -6  10   5    0.65    0.42 
   6  10  -5    0.59    0.40 
  -5 -10   5    0.36    0.44 
   5 -10  -5    0.31    0.33 
   5  10  -5    0.50    0.37 
  -5  10   5    0.40    0.38 
  -4 -10   5    0.72    0.46 
   4 -10  -5    0.42    0.33 
   4  10  -5    0.45    0.39 
  -4  10   5    0.37    0.34 
  -3 -10   5    0.32    0.34 
   3 -10  -5   -0.12    0.27 
   3 -10  -5   -0.10    0.32 
  -3  10   5    0.35    0.31 
   3  10  -5    0.27    0.29 
  -2 -10   5   -0.04    0.33 
   2 -10  -5    0.38    0.36 
   2 -10  -5    0.27    0.30 
  -2  10   5    0.37    0.32 
   2  10  -5    0.13    0.29 
  -1 -10   5   -0.22    0.26 
   1 -10  -5    0.53    0.32 
   1 -10  -5    0.08    0.26 
   1  10  -5   -0.27    0.23 
   0 -10  -5   -0.33    0.30 
   0 -10  -5   -0.17    0.26 
   0 -10   5    0.07    0.29 
   0  10  -5   -0.02    0.24 
   0  10   5   -0.08    0.27 
   1 -10   5    0.65    0.41 
  -1 -10  -5    2.02    0.49 
  -1  10  -5    0.76    0.38 
   1  10   5    1.69    0.43 
  -2 -10  -5    0.44    0.36 
   2 -10   5    0.52    0.42 
  -2  10  -5    0.56    0.35 
  -2  10  -5    0.55    0.34 
   2  10   5    0.30    0.35 
   3 -10   5    0.40    0.33 
  -3 -10  -5   -0.31    0.26 
  -3  10  -5    0.23    0.30 
  -3  10  -5    0.07    0.28 
   3  10   5   -0.25    0.24 
  -4 -10  -5    0.28    0.36 
   4 -10   5    0.57    0.38 
   4 -10   5    0.69    0.39 
  -4  10  -5    0.78    0.38 
  -4  10  -5    0.45    0.30 
   4  10   5    0.54    0.35 
   5 -10   5    0.13    0.37 
   5 -10   5    0.32    0.33 
  -5 -10  -5    0.56    0.39 
   5  10   5    0.61    0.34 
  -5  10  -5    0.34    0.33 
   6 -10   5    1.47    0.49 
  -6 -10  -5    2.16    0.58 
   6 -10   5    1.56    0.50 
  -6  10  -5    2.03    0.51 
  -7 -10  -5    1.47    0.57 
   7 -10   5    1.18    0.48 
   7 -10   5    2.14    0.57 
  -7 -10  -5    1.19    0.46 
  -7  10  -5    1.94    0.53 
  -6 -11   5    0.45    0.47 
   6 -11  -5    0.01    0.38 
  -6  11   5   -0.28    0.33 
   6  11  -5    0.75    0.43 
  -5 -11   5    0.24    0.44 
   5 -11  -5    0.13    0.38 
   5  11  -5    0.74    0.42 
  -5  11   5    0.05    0.30 
   4 -11  -5    4.92    0.83 
  -4 -11   5    5.73    0.80 
  -4  11   5    4.32    0.66 
   4  11  -5    3.03    0.67 
   3 -11  -5    0.38    0.34 
  -3 -11   5    0.30    0.45 
   3  11  -5    0.15    0.34 
  -3  11   5   -0.03    0.30 
   2 -11  -5    8.53    0.95 
   2 -11  -5    8.15    0.85 
  -2 -11   5    6.82    0.86 
   2  11  -5    7.35    0.84 
   1 -11  -5    2.58    0.59 
   1 -11  -5    1.28    0.47 
  -1 -11   5    2.49    0.64 
  -1  11   5    2.39    0.60 
   1  11  -5    2.98    0.63 
   0 -11   5    2.60    0.60 
   0 -11  -5    1.77    0.48 
   0  11   5    2.15    0.54 
   0  11  -5    3.02    0.61 
   1 -11   5   -0.13    0.31 
  -1 -11  -5    0.07    0.34 
  -1  11  -5   -0.04    0.28 
   1  11   5   -0.37    0.23 
   2 -11   5    1.09    0.47 
  -2 -11  -5    1.30    0.48 
   2  11   5    1.42    0.46 
  -2  11  -5    1.58    0.50 
  -3 -11  -5    2.13    0.58 
   3 -11   5    0.54    0.46 
  -3  11  -5    2.09    0.56 
   3  11   5    1.87    0.49 
   4 -11   5    0.10    0.34 
  -4 -11  -5   -0.68    0.34 
  -4  11  -5   -0.49    0.28 
  -4  11  -5    0.05    0.33 
   4  11   5   -0.27    0.29 
  -5 -11  -5    2.36    0.64 
   5 -11   5    0.74    0.42 
   5  11   5    2.21    0.53 
  -5  11  -5    1.43    0.52 
  -5  11  -5    3.27    0.65 
 -15   0   6    0.32    0.43 
  15   0  -6    0.66    0.29 
  14   0  -6    5.78    0.73 
 -14   0   6    4.74    0.74 
 -13   0   6   -0.21    0.26 
  13   0  -6    0.82    0.33 
 -12   0   6    2.56    0.52 
  12   0  -6    3.61    0.53 
 -11   0   6    0.03    0.30 
  11   0  -6    0.00    0.18 
 -10   0   6    7.00    0.52 
 -10   0   6    7.45    0.69 
  10   0  -6    7.04    0.65 
  -9   0   6    0.04    0.21 
  -9   0   6   -0.27    0.15 
   9   0  -6    0.36    0.24 
   8   0  -6   30.77    1.28 
   8   0  -6   32.77    1.07 
  -8   0   6   32.19    1.16 
  -8   0   6   33.34    1.33 
  -7   0   6   -0.14    0.16 
   7   0  -6   -0.03    0.16 
   7   0  -6   -0.07    0.08 
  -7   0   6   -0.11    0.13 
   6   0  -6   10.43    0.63 
   6   0  -6   10.83    0.52 
  -6   0   6   10.49    0.62 
   6   0  -6   11.52    0.44 
   5   0  -6   -0.05    0.15 
  -5   0   6    0.17    0.18 
   5   0  -6    0.02    0.06 
   5   0  -6    0.15    0.11 
   4   0  -6   47.24    1.39 
  -4   0   6   49.19    1.51 
  -4   0   6   47.72    1.23 
   4   0  -6   46.94    1.47 
  -3   0   6   -0.04    0.06 
  -3   0   6   -0.13    0.13 
   3   0  -6    0.00    0.10 
   3   0  -6   -0.09    0.11 
   2   0  -6    9.26    0.43 
  -2   0   6    8.89    0.32 
   2   0  -6    9.38    0.44 
   1   0  -6    0.13    0.11 
  -1   0   6    0.15    0.08 
   1   0  -6    0.15    0.10 
  -1   0   6    0.07    0.12 
   0   0  -6    2.70    0.18 
   0   0   6    2.10    0.20 
   0   0  -6    1.86    0.22 
   0   0   6    2.36    0.25 
  -1   0  -6   -0.16    0.12 
  -1   0  -6   -0.17    0.10 
  -1   0  -6   -0.07    0.05 
   1   0   6   -0.35    0.10 
  -2   0  -6    4.42    0.31 
   2   0   6    4.53    0.33 
  -2   0  -6    4.26    0.31 
   3   0   6    0.01    0.14 
  -3   0  -6   -0.04    0.11 
  -3   0  -6   -0.04    0.13 
   4   0   6    0.26    0.18 
  -4   0  -6    0.57    0.17 
   4   0   6    0.32    0.07 
  -4   0  -6    0.23    0.14 
   5   0   6    0.21    0.15 
  -5   0  -6    0.10    0.15 
  -5   0  -6   -0.03    0.12 
   5   0   6   -0.04    0.06 
  -6   0  -6    0.19    0.16 
   6   0   6    0.65    0.23 
  -6   0  -6    0.42    0.19 
   6   0   6    0.34    0.10 
  -7   0  -6   -0.19    0.16 
   7   0   6    0.13    0.21 
  -7   0  -6   -0.14    0.12 
   7   0   6    0.08    0.10 
  -8   0  -6   26.35    1.09 
  -8   0  -6   27.49    1.17 
   8   0   6   26.80    1.22 
   9   0   6    0.01    0.26 
  -9   0  -6   -0.05    0.24 
  -9   0  -6    0.03    0.18 
 -10   0  -6    4.26    0.50 
 -10   0  -6    4.07    0.56 
  10   0   6    4.63    0.58 
  11   0   6   -0.24    0.33 
 -11   0  -6   -0.19    0.24 
 -11   0  -6   -0.07    0.22 
 -12   0  -6   17.31    1.10 
  12   0   6   16.25    1.14 
 -13   0  -6   -0.21    0.33 
  13   0   6    0.07    0.41 
 -14   0  -6    2.85    0.69 
  14   0   6    3.47    0.74 
  15  -1  -6   21.96    1.38 
 -15  -1   6   18.72    1.44 
 -15   1   6   21.80    1.41 
  15   1  -6   21.73    1.31 
  14  -1  -6    8.70    0.86 
 -14  -1   6    8.65    1.01 
  14   1  -6    8.28    0.84 
 -14   1   6    7.73    0.91 
  13  -1  -6    1.01    0.39 
 -13  -1   6    1.27    0.48 
  13   1  -6    0.97    0.37 
 -13   1   6    0.24    0.37 
  12  -1  -6    1.16    0.39 
 -12  -1   6    0.51    0.38 
 -12   1   6    1.39    0.44 
  12   1  -6    0.80    0.38 
  11  -1  -6    5.22    0.59 
 -11  -1   6    5.07    0.67 
 -11   1   6    4.97    0.55 
 -11   1   6    5.34    0.62 
  11   1  -6    5.22    0.60 
  10  -1  -6   12.64    0.81 
 -10  -1   6   12.20    0.85 
 -10   1   6   12.92    0.84 
 -10   1   6   13.10    0.76 
  10   1  -6   12.15    0.84 
   9  -1  -6   27.93    1.26 
  -9  -1   6   29.00    1.32 
  -9  -1   6   30.48    1.09 
   9   1  -6   30.47    1.33 
   9   1  -6   31.31    1.11 
  -9   1   6   29.49    1.29 
  -9   1   6   31.22    1.21 
   8  -1  -6   18.24    0.92 
  -8  -1   6   17.60    0.95 
  -8  -1   6   19.56    0.77 
  -8   1   6   20.61    0.97 
   8   1  -6   19.31    0.77 
   8   1  -6   19.94    0.97 
  -8   1   6   18.23    0.85 
   7  -1  -6    5.79    0.50 
  -7  -1   6    6.66    0.39 
   7  -1  -6    5.70    0.31 
  -7  -1   6    5.85    0.53 
   7   1  -6    6.12    0.53 
   7   1  -6    5.33    0.35 
  -7   1   6    6.53    0.52 
  -7   1   6    5.22    0.44 
   6  -1  -6    3.33    0.33 
  -6  -1   6    3.33    0.27 
   6  -1  -6    3.25    0.19 
  -6  -1   6    3.35    0.39 
   6  -1  -6    2.84    0.33 
  -6   1   6    3.32    0.37 
   6   1  -6    3.66    0.27 
   6   1  -6    2.87    0.37 
   5  -1  -6   67.24    2.01 
   5  -1  -6   66.57    1.94 
  -5  -1   6   65.85    2.04 
   5  -1  -6   66.70    1.66 
  -5  -1   6   69.00    1.82 
  -5   1   6   66.94    2.01 
   5   1  -6   68.64    2.03 
   5   1  -6   68.67    1.84 
   4  -1  -6    2.59    0.29 
  -4  -1   6    3.04    0.22 
  -4  -1   6    2.74    0.32 
   4  -1  -6    2.92    0.28 
  -4   1   6    2.93    0.30 
   4   1  -6    3.33    0.34 
   4   1  -6    3.20    0.23 
   3  -1  -6   15.10    0.63 
  -3  -1   6   14.17    0.65 
   3  -1  -6   15.69    0.63 
  -3  -1   6   15.17    0.53 
  -3   1   6   15.56    0.66 
   3   1  -6   15.76    0.64 
   3   1  -6   15.62    0.56 
  -2  -1   6   10.43    0.43 
   2  -1  -6   11.44    0.48 
   2  -1  -6   10.31    0.48 
  -2  -1   6   10.95    0.52 
   2   1  -6   10.74    0.45 
  -2   1   6   11.25    0.32 
   2   1  -6   10.62    0.47 
  -2   1   6   10.56    0.51 
   1  -1  -6    5.24    0.32 
  -1  -1   6    5.51    0.34 
   1  -1  -6    5.21    0.28 
  -1  -1   6    5.85    0.31 
  -1   1   6    5.13    0.24 
  -1   1   6    5.28    0.36 
   1   1  -6    5.72    0.31 
   1   1  -6    4.65    0.30 
   0  -1  -6   19.68    0.71 
   0  -1   6   19.42    0.69 
   0  -1   6   18.95    0.67 
   0  -1  -6   18.84    0.58 
   0  -1  -6   18.26    0.68 
   0   1  -6   19.13    0.61 
   0   1  -6   18.97    0.68 
   0   1   6   18.49    0.63 
  -1  -1  -6   18.49    0.73 
   1  -1   6   19.86    0.73 
  -1  -1  -6   20.21    0.72 
  -1  -1  -6   20.50    0.55 
  -1   1  -6   18.98    0.68 
  -1   1  -6   20.51    0.73 
   1   1   6   20.62    0.71 
  -1   1  -6   20.31    0.60 
  -2  -1  -6   30.11    1.06 
  -2  -1  -6   33.75    1.04 
   2  -1   6   32.67    1.08 
   2   1   6   31.74    1.06 
  -2   1  -6   31.58    1.00 
  -2   1  -6   31.67    1.05 
  -2   1  -6   32.86    0.88 
  -3  -1  -6    0.64    0.15 
   3  -1   6    0.42    0.19 
   3  -1   6    0.91    0.13 
  -3  -1  -6    0.84    0.20 
  -3   1  -6    0.94    0.19 
   3   1   6    1.08    0.23 
  -3   1  -6    1.01    0.20 
  -4  -1  -6    1.15    0.24 
   4  -1   6    0.92    0.23 
  -4  -1  -6    0.70    0.17 
   4  -1   6    1.08    0.14 
  -4   1  -6    0.84    0.18 
   4   1   6    1.38    0.11 
  -4   1  -6    0.76    0.21 
   4   1   6    0.90    0.23 
   5  -1   6    1.60    0.30 
   5  -1   6    1.58    0.18 
  -5  -1  -6    1.41    0.23 
  -5  -1  -6    1.73    0.28 
   5   1   6    1.24    0.26 
   5   1   6    1.83    0.15 
  -5   1  -6    1.43    0.25 
  -5   1  -6    1.66    0.25 
  -6  -1  -6    3.19    0.31 
  -6  -1  -6    2.49    0.35 
   6  -1   6    2.75    0.39 
   6  -1   6    3.05    0.24 
  -6   1  -6    3.32    0.35 
   6   1   6    3.23    0.22 
  -6   1  -6    2.98    0.33 
   6   1   6    3.43    0.39 
   7  -1   6   21.28    1.02 
  -7  -1  -6   21.45    0.88 
   7  -1   6   22.35    0.78 
  -7  -1  -6   20.18    0.98 
  -7   1  -6   20.64    0.91 
   7   1   6   21.72    0.75 
  -7   1  -6   20.22    0.93 
   7   1   6   22.83    1.04 
   8  -1   6   24.36    1.19 
  -8  -1  -6   22.76    1.12 
  -8  -1  -6   24.87    1.00 
  -8   1  -6   25.80    1.08 
   8   1   6   23.79    1.14 
  -8   1  -6   23.50    1.05 
  -9  -1  -6   45.45    1.56 
  -9  -1  -6   47.00    1.77 
   9  -1   6   46.72    1.80 
  -9   1  -6   45.92    1.66 
  -9   1  -6   45.12    1.65 
   9   1   6   42.07    1.75 
  10  -1   6    2.79    0.52 
 -10  -1  -6    3.27    0.41 
 -10  -1  -6    2.77    0.50 
  10   1   6    1.88    0.46 
 -10   1  -6    2.66    0.47 
 -10   1  -6    3.03    0.47 
 -11  -1  -6    1.25    0.38 
  11  -1   6    0.26    0.37 
 -11   1  -6    0.42    0.31 
  11   1   6    1.09    0.44 
 -11   1  -6    0.12    0.27 
 -12  -1  -6    3.99    0.67 
  12  -1   6    4.63    0.71 
  12   1   6    4.88    0.70 
 -12   1  -6    5.06    0.61 
 -12   1  -6    5.28    0.65 
 -13  -1  -6    3.89    0.71 
  13  -1   6    4.31    0.71 
  13   1   6    4.58    0.78 
 -14  -1  -6    5.74    0.81 
  14  -1   6    3.42    0.74 
  14   1   6    5.66    0.88 
 -15  -2   6    0.10    0.52 
  15  -2  -6    0.23    0.39 
 -14  -2   6   -0.25    0.34 
  14  -2  -6    0.26    0.28 
 -14   2   6    0.04    0.38 
  14   2  -6    0.17    0.36 
 -13  -2   6    0.62    0.45 
  13  -2  -6    0.88    0.39 
 -13   2   6    1.10    0.44 
  13   2  -6    1.12    0.43 
 -12  -2   6    0.18    0.38 
  12  -2  -6    0.43    0.28 
 -12   2   6    0.61    0.35 
 -12   2   6    0.18    0.30 
  12   2  -6    0.45    0.36 
  11  -2  -6    0.10    0.23 
 -11  -2   6   -0.10    0.23 
 -11   2   6    0.36    0.29 
  11   2  -6    0.07    0.30 
 -11   2   6   -0.16    0.26 
  10  -2  -6   14.55    0.88 
 -10  -2   6   14.12    0.94 
 -10   2   6   14.50    0.85 
 -10   2   6   14.53    0.89 
  10   2  -6   13.64    0.89 
  10   2  -6   13.20    0.75 
   9  -2  -6   24.63    1.14 
  -9  -2   6   23.41    1.17 
   9   2  -6   22.70    1.15 
  -9   2   6   22.92    1.09 
  -9   2   6   23.77    1.09 
   9   2  -6   25.42    1.01 
   8  -2  -6    0.04    0.18 
  -8  -2   6   -0.02    0.20 
  -8   2   6   -0.18    0.17 
   8   2  -6    0.16    0.14 
   8   2  -6   -0.02    0.23 
  -8   2   6    0.22    0.21 
   7  -2  -6    3.78    0.40 
  -7  -2   6    4.09    0.43 
  -7  -2   6    4.38    0.29 
  -7  -2   6    4.52    0.36 
  -7   2   6    4.14    0.40 
   7   2  -6    4.51    0.51 
  -7   2   6    4.32    0.43 
   6  -2  -6   15.05    0.75 
   6  -2  -6   17.51    0.81 
  -6  -2   6   16.57    0.83 
   6  -2  -6   17.44    0.53 
  -6  -2   6   16.46    0.69 
  -6   2   6   17.56    0.79 
  -6   2   6   17.45    0.79 
   6   2  -6   16.13    0.58 
   6   2  -6   17.39    0.84 
   5  -2  -6   33.22    0.84 
   5  -2  -6   31.92    1.16 
  -5  -2   6   31.82    1.05 
  -5  -2   6   32.02    1.18 
   5  -2  -6   32.10    1.13 
  -5   2   6   30.14    1.12 
   5   2  -6   32.15    1.17 
   5   2  -6   32.01    0.95 
  -4  -2   6   14.12    0.67 
   4  -2  -6   13.87    0.64 
   4  -2  -6   12.84    0.62 
  -4  -2   6   13.21    0.56 
  -4   2   6   12.52    0.61 
   4   2  -6   14.07    0.50 
   4   2  -6   13.86    0.67 
   3  -2  -6   26.88    0.96 
   3  -2  -6   27.83    0.70 
  -3  -2   6   26.31    0.97 
  -3  -2   6   27.84    0.91 
   3   2  -6   27.04    0.83 
  -3   2   6   27.39    0.97 
   3   2  -6   27.75    0.98 
   2  -2  -6   40.03    1.22 
  -2  -2   6   40.65    1.21 
  -2  -2   6   39.65    1.24 
   2  -2  -6   39.37    1.25 
  -2   2   6   39.01    1.25 
   2   2  -6   39.28    1.24 
   2   2  -6   40.60    1.16 
  -2   2   6   40.63    1.06 
  -1  -2   6   32.17    1.02 
  -1  -2   6   31.30    1.00 
   1  -2  -6   31.26    0.97 
   1  -2  -6   30.93    1.02 
  -1   2   6   31.00    0.90 
   1   2  -6   30.16    0.97 
  -1   2   6   31.12    1.05 
   1   2  -6   30.62    0.99 
   0  -2  -6   22.53    0.80 
   0  -2  -6   20.85    0.68 
   0  -2  -6   21.39    0.77 
   0  -2   6   21.13    0.78 
   0  -2   6   20.11    0.71 
   0   2   6   20.84    0.70 
   0   2  -6   20.63    0.74 
   0   2  -6   21.81    0.72 
  -1  -2  -6   91.69    2.30 
   1  -2   6   89.41    2.47 
  -1  -2  -6   90.66    2.49 
   1  -2   6   91.36    2.37 
  -1  -2  -6   92.33    2.43 
  -1   2  -6   86.83    2.44 
   1   2   6   89.87    2.42 
  -1   2  -6   90.98    2.36 
   2  -2   6   12.47    0.61 
   2  -2   6   13.62    0.52 
  -2  -2  -6   14.21    0.63 
  -2  -2  -6   14.62    0.58 
   2   2   6   13.39    0.60 
  -2   2  -6   14.24    0.53 
   2   2   6   13.46    0.45 
  -2   2  -6   13.30    0.60 
  -3  -2  -6   39.40    1.31 
   3  -2   6   39.07    1.14 
   3  -2   6   38.31    1.31 
  -3  -2  -6   37.40    1.20 
   3   2   6   38.38    1.29 
  -3   2  -6   38.77    1.29 
   3   2   6   40.78    1.06 
  -3   2  -6   38.28    1.15 
   4  -2   6    6.01    0.45 
  -4  -2  -6    4.42    0.40 
   4  -2   6    5.18    0.31 
  -4  -2  -6    4.80    0.34 
  -4   2  -6    4.74    0.40 
   4   2   6    4.30    0.38 
  -4   2  -6    4.13    0.30 
   4   2   6    5.13    0.26 
  -5  -2  -6    1.01    0.26 
  -5  -2  -6    1.38    0.21 
   5  -2   6    1.51    0.20 
   5  -2   6    1.83    0.32 
  -5   2  -6    1.25    0.25 
   5   2   6    1.48    0.18 
   5   2   6    0.89    0.23 
  -5   2  -6    1.20    0.21 
   6  -2   6   35.35    1.35 
   6  -2   6   35.84    1.12 
  -6  -2  -6   34.41    1.34 
  -6  -2  -6   33.41    1.16 
   6   2   6   34.47    1.06 
  -6   2  -6   35.28    1.31 
  -6   2  -6   32.80    1.16 
   6   2   6   36.09    1.36 
   7  -2   6   35.26    1.17 
  -7  -2  -6   34.23    1.20 
  -7  -2  -6   36.26    1.43 
   7  -2   6   36.75    1.43 
  -7   2  -6   35.03    1.23 
   7   2   6   35.90    1.44 
  -7   2  -6   35.03    1.35 
   7   2   6   33.30    1.40 
  -8  -2  -6    4.40    0.55 
   8  -2   6    3.94    0.51 
   8  -2   6    3.61    0.35 
  -8  -2  -6    4.24    0.38 
  -8   2  -6    3.59    0.44 
   8   2   6    2.79    0.43 
  -8   2  -6    3.96    0.40 
   9  -2   6    0.34    0.31 
  -9  -2  -6    0.61    0.30 
   9   2   6    0.38    0.26 
  -9   2  -6    0.23    0.23 
  -9   2  -6    0.51    0.25 
  10  -2   6    0.38    0.32 
 -10  -2  -6    0.27    0.32 
 -10   2  -6    0.05    0.23 
  10   2   6   -0.03    0.23 
 -10   2  -6    0.39    0.29 
  11  -2   6    1.09    0.45 
 -11  -2  -6    1.56    0.45 
  11   2   6    1.88    0.47 
 -11   2  -6    1.83    0.40 
 -12  -2  -6    1.28    0.46 
  12  -2   6    1.02    0.49 
  12   2   6    1.38    0.48 
 -12   2  -6    1.30    0.44 
 -13  -2  -6    4.57    0.78 
  13  -2   6    4.16    0.74 
 -13   2  -6    3.82    0.65 
  13   2   6    3.48    0.74 
 -14  -2  -6    0.38    0.51 
  14  -2   6    0.05    0.40 
  14   2   6   -0.20    0.42 
  15  -3  -6    5.66    0.81 
 -15  -3   6    5.29    0.94 
  15   3  -6    5.29    0.75 
  14  -3  -6    1.72    0.47 
 -14  -3   6    1.25    0.54 
  14   3  -6    0.92    0.41 
  13  -3  -6    0.34    0.31 
 -13  -3   6    0.75    0.46 
 -13   3   6    0.12    0.32 
  13   3  -6    0.13    0.32 
 -12  -3   6    1.12    0.46 
  12  -3  -6    1.00    0.35 
 -12   3   6    0.31    0.28 
  12   3  -6    0.51    0.37 
 -12   3   6    1.14    0.39 
  11  -3  -6    1.39    0.38 
 -11  -3   6    1.04    0.41 
  11   3  -6    1.53    0.48 
  11   3  -6    1.67    0.41 
 -11   3   6    1.64    0.41 
 -11   3   6    0.87    0.34 
 -10  -3   6    0.77    0.32 
  10  -3  -6    0.52    0.28 
  10   3  -6    0.81    0.36 
  10   3  -6    0.59    0.24 
 -10   3   6    0.71    0.32 
 -10   3   6    1.04    0.31 
   9  -3  -6    3.48    0.47 
  -9  -3   6    2.57    0.38 
  -9  -3   6    2.98    0.50 
  -9   3   6    2.82    0.48 
   9   3  -6    3.16    0.51 
  -9   3   6    2.79    0.43 
  -8  -3   6   -0.08    0.21 
   8  -3  -6    0.40    0.22 
  -8  -3   6    0.39    0.21 
  -8   3   6    0.19    0.25 
  -8   3   6    0.29    0.20 
   8   3  -6    0.26    0.26 
  -7  -3   6   -0.07    0.15 
   7  -3  -6    0.04    0.15 
  -7  -3   6    0.36    0.25 
  -7   3   6   -0.05    0.18 
  -7   3   6    0.11    0.20 
   7   3  -6    0.05    0.22 
  -6  -3   6   36.97    1.28 
   6  -3  -6   38.43    1.39 
   6  -3  -6   37.55    1.13 
  -6  -3   6   38.37    1.42 
   6   3  -6   39.42    1.04 
  -6   3   6   35.55    1.38 
  -6   3   6   37.07    1.31 
   6   3  -6   37.88    1.41 
  -5  -3   6    0.39    0.16 
   5  -3  -6    0.32    0.15 
   5  -3  -6    0.08    0.14 
  -5  -3   6    0.19    0.16 
   5  -3  -6    0.54    0.10 
   5   3  -6   -0.24    0.13 
   5   3  -6    0.30    0.08 
  -5   3   6    0.10    0.15 
  -4  -3   6    2.59    0.30 
   4  -3  -6    2.39    0.17 
  -4  -3   6    1.53    0.25 
   4  -3  -6    1.96    0.28 
   4  -3  -6    1.92    0.27 
   4   3  -6    2.39    0.33 
   4   3  -6    2.18    0.18 
  -4   3   6    1.84    0.26 
   3  -3  -6   68.36    1.99 
  -3  -3   6   66.88    1.97 
  -3  -3   6   66.12    1.95 
   3  -3  -6   70.58    1.77 
   3  -3  -6   68.15    2.00 
  -3   3   6   63.73    1.94 
   3   3  -6   68.98    1.80 
   3   3  -6   68.40    2.01 
   2  -3  -6    3.45    0.31 
   2  -3  -6    3.74    0.32 
  -2  -3   6    3.87    0.30 
  -2  -3   6    4.56    0.35 
   2  -3  -6    3.59    0.23 
   2   3  -6    3.46    0.26 
   2   3  -6    3.80    0.33 
  -2   3   6    3.62    0.31 
  -1  -3   6   41.17    1.33 
   1  -3  -6   40.71    1.29 
   1  -3  -6   40.53    1.30 
   1  -3  -6   42.17    1.27 
   1  -3  -6   40.57    1.19 
  -1  -3   6   40.02    1.23 
   1   3  -6   40.79    1.29 
   1   3  -6   42.77    1.24 
   0  -3  -6   86.00    2.39 
   0  -3   6   86.71    2.45 
   0  -3   6   88.12    2.30 
   0  -3  -6   87.24    2.42 
   0  -3  -6   90.38    2.35 
   0  -3  -6   88.38    2.34 
   0   3  -6   85.41    2.37 
   0   3  -6   86.25    2.38 
  -1  -3  -6   28.16    0.95 
  -1  -3  -6   29.39    0.91 
  -1  -3  -6   29.12    0.97 
   1  -3   6   27.94    0.85 
   1  -3   6   25.79    1.00 
  -1  -3  -6   28.98    1.02 
  -1   3  -6   26.84    0.94 
  -1   3  -6   26.96    0.96 
   2  -3   6   98.42    2.41 
   2  -3   6   91.51    2.63 
  -2  -3  -6   93.96    2.64 
  -2  -3  -6   94.41    2.52 
   2  -3   6   91.63    2.52 
  -2  -3  -6   92.27    2.44 
  -2   3  -6   92.35    2.60 
   2   3   6   93.43    2.59 
   3  -3   6    6.32    0.39 
   3  -3   6    5.40    0.43 
  -3  -3  -6    6.56    0.37 
  -3  -3  -6    5.62    0.44 
  -3   3  -6    5.93    0.44 
   3   3   6    5.58    0.42 
   3   3   6    5.68    0.31 
   4  -3   6    0.10    0.15 
  -4  -3  -6    0.12    0.10 
   4  -3   6    0.12    0.13 
  -4  -3  -6    0.13    0.15 
   4   3   6    0.12    0.09 
  -4   3  -6    0.12    0.10 
  -4   3  -6    0.49    0.19 
   4   3   6    0.21    0.17 
   5  -3   6    6.88    0.42 
   5  -3   6    6.99    0.52 
  -5  -3  -6    6.36    0.39 
  -5  -3  -6    6.61    0.53 
   5   3   6    7.17    0.38 
  -5   3  -6    7.15    0.38 
   5   3   6    6.56    0.51 
  -5   3  -6    6.22    0.50 
  -6  -3  -6   27.91    1.20 
   6  -3   6   28.30    1.18 
  -6  -3  -6   28.19    0.97 
   6  -3   6   26.40    0.97 
  -6   3  -6   25.34    0.92 
   6   3   6   26.52    0.92 
  -6   3  -6   25.50    1.11 
   6   3   6   26.50    1.16 
  -7  -3  -6    0.92    0.31 
   7  -3   6    0.59    0.19 
  -7  -3  -6    0.87    0.19 
   7  -3   6    0.99    0.31 
   7   3   6    1.04    0.29 
  -7   3  -6    0.54    0.18 
  -7   3  -6    0.77    0.26 
   8  -3   6    1.75    0.30 
  -8  -3  -6    2.06    0.43 
   8  -3   6    1.92    0.43 
  -8   3  -6    1.97    0.36 
   8   3   6    1.53    0.38 
  -9  -3  -6    0.17    0.27 
   9  -3   6   -0.10    0.22 
  -9   3  -6   -0.12    0.22 
   9   3   6   -0.22    0.20 
 -10  -3  -6    2.28    0.50 
  10  -3   6    2.83    0.54 
 -10   3  -6    3.65    0.57 
  10   3   6    2.59    0.53 
  11  -3   6    0.29    0.30 
 -11  -3  -6   -0.13    0.29 
  11   3   6    0.29    0.32 
 -11   3  -6    0.08    0.26 
 -12  -3  -6    0.21    0.39 
  12  -3   6    0.56    0.37 
  12   3   6   -0.14    0.31 
 -12   3  -6   -0.01    0.33 
  13  -3   6    5.05    0.74 
 -13  -3  -6    6.10    0.84 
 -13   3  -6    4.63    0.73 
  13   3   6    2.83    0.71 
  14  -3   6    0.49    0.42 
 -14  -3  -6    0.42    0.50 
  14   3   6    0.36    0.44 
 -14   3  -6   -0.21    0.35 
  14  -4  -6    0.61    0.41 
 -14  -4   6    1.73    0.57 
 -14   4   6    0.99    0.41 
  14   4  -6    1.21    0.51 
  13  -4  -6    0.99    0.40 
 -13  -4   6    0.63    0.48 
  13   4  -6    1.26    0.47 
 -13   4   6    1.37    0.51 
 -12  -4   6   -0.50    0.33 
  12  -4  -6    0.18    0.28 
  12   4  -6    0.54    0.40 
 -12   4   6    0.43    0.32 
  11  -4  -6    0.08    0.22 
 -11  -4   6   -0.48    0.28 
  11   4  -6   -0.05    0.18 
 -11   4   6   -0.03    0.31 
  11   4  -6    0.32    0.36 
 -10  -4   6   -0.14    0.24 
  10  -4  -6    0.27    0.25 
 -10  -4   6    0.28    0.22 
 -10   4   6    0.12    0.29 
  10   4  -6    0.58    0.38 
  10   4  -6   -0.16    0.18 
 -10   4   6   -0.16    0.25 
   9  -4  -6   -0.15    0.17 
  -9  -4   6    0.15    0.29 
  -9  -4   6    0.10    0.21 
   9   4  -6    0.12    0.30 
  -9   4   6    0.19    0.24 
  -9   4   6    0.10    0.23 
   8  -4  -6    0.58    0.26 
  -8  -4   6    0.60    0.32 
  -8  -4   6    0.63    0.27 
  -8   4   6    0.90    0.26 
  -8   4   6    0.90    0.30 
   8   4  -6    0.62    0.33 
  -7  -4   6    9.91    0.64 
  -7  -4   6    9.77    0.70 
   7  -4  -6    9.71    0.67 
   7   4  -6    9.24    0.68 
  -7   4   6   10.27    0.61 
  -7   4   6   10.47    0.71 
  -6  -4   6   24.60    1.03 
   6  -4  -6   26.73    1.12 
  -6  -4   6   24.83    1.11 
   6   4  -6   24.74    1.11 
  -6   4   6   25.36    1.00 
  -6   4   6   26.67    1.16 
   5  -4  -6   19.70    0.92 
  -5  -4   6   19.49    0.88 
   5  -4  -6   20.82    0.70 
  -5  -4   6   20.30    0.93 
  -5   4   6   21.32    0.96 
   5   4  -6   20.29    0.95 
  -5   4   6   20.07    0.83 
   4  -4  -6   11.08    0.45 
   4  -4  -6    9.99    0.60 
   4  -4  -6   10.04    0.60 
  -4  -4   6   10.44    0.60 
  -4  -4   6   10.16    0.59 
   4   4  -6   10.06    0.61 
   4   4  -6   10.64    0.40 
  -4   4   6   10.26    0.54 
  -3  -4   6   11.93    0.62 
  -3  -4   6   12.43    0.66 
   3  -4  -6   12.83    0.66 
   3  -4  -6   13.21    0.53 
  -3   4   6   13.66    0.62 
   3   4  -6   13.07    0.67 
   3   4  -6   12.96    0.50 
   2  -4  -6    0.29    0.15 
  -2  -4   6    0.74    0.21 
  -2  -4   6    0.52    0.15 
   2  -4  -6    0.32    0.15 
   2  -4  -6    0.25    0.12 
   2   4  -6    0.35    0.16 
  -2   4   6    0.14    0.13 
   2   4  -6    0.42    0.13 
  -1  -4   6    3.73    0.28 
  -1  -4   6    3.82    0.38 
   1  -4  -6    3.90    0.34 
   1  -4  -6    3.93    0.30 
   1  -4  -6    3.94    0.35 
   1  -4  -6    3.23    0.31 
   1   4  -6    4.27    0.37 
   1   4  -6    3.32    0.28 
   0  -4   6   64.30    1.97 
   0  -4  -6   62.74    1.88 
   0  -4  -6   64.61    1.88 
   0  -4  -6   63.52    1.86 
   0  -4   6   64.11    1.73 
   0  -4  -6   64.17    1.85 
   0   4  -6   61.82    1.83 
   0   4  -6   62.27    1.90 
  -1  -4  -6   15.09    0.67 
  -1  -4  -6   13.54    0.62 
   1  -4   6   13.82    0.49 
   1  -4   6   14.28    0.71 
  -1  -4  -6   13.66    0.62 
  -1  -4  -6   14.09    0.68 
  -1   4  -6   13.71    0.66 
  -1   4  -6   14.79    0.67 
  -2  -4  -6   35.64    1.15 
   2  -4   6   35.54    1.21 
  -2  -4  -6   35.09    1.25 
   2  -4   6   34.58    0.97 
  -2  -4  -6   35.03    1.14 
   2  -4   6   33.92    1.27 
  -2  -4  -6   34.76    1.22 
  -2   4  -6   36.03    1.24 
  -3  -4  -6   15.38    0.65 
   3  -4   6   15.04    0.77 
   3  -4   6   16.21    0.50 
  -3  -4  -6   14.58    0.74 
  -3  -4  -6   16.77    0.79 
   3  -4   6   15.87    0.71 
   3   4   6   16.82    0.65 
  -3   4  -6   14.45    0.74 
  -4  -4  -6    0.12    0.17 
   4  -4   6   -0.06    0.13 
   4  -4   6    0.21    0.16 
  -4  -4  -6    0.18    0.12 
   4   4   6    0.20    0.16 
   4   4   6    0.12    0.11 
  -4   4  -6    0.02    0.14 
  -5  -4  -6    0.56    0.16 
   5  -4   6    0.73    0.24 
   5  -4   6    0.56    0.20 
  -5  -4  -6    0.39    0.23 
   5   4   6    0.58    0.23 
   5   4   6    0.36    0.15 
  -5   4  -6    0.46    0.22 
  -6  -4  -6    0.87    0.19 
   6  -4   6    0.67    0.28 
  -6  -4  -6    0.64    0.26 
   6  -4   6    0.64    0.22 
   6   4   6    0.43    0.19 
  -6   4  -6    0.55    0.23 
   6   4   6    0.63    0.25 
   7  -4   6    1.75    0.30 
   7  -4   6    0.75    0.29 
  -7  -4  -6    1.09    0.34 
   7   4   6    1.32    0.34 
  -7   4  -6    1.18    0.32 
  -8  -4  -6    2.37    0.48 
   8  -4   6    1.90    0.40 
   8  -4   6    3.02    0.38 
   8   4   6    1.74    0.41 
  -8   4  -6    2.42    0.45 
  -9  -4  -6    0.90    0.38 
   9  -4   6    1.04    0.35 
   9   4   6    0.25    0.26 
  -9   4  -6    0.37    0.31 
 -10  -4  -6    5.35    0.75 
  10  -4   6    4.25    0.57 
 -10   4  -6    4.71    0.63 
  10   4   6    4.52    0.62 
  11  -4   6    1.84    0.46 
 -11  -4  -6    0.29    0.36 
  11   4   6    0.66    0.37 
 -11   4  -6    0.93    0.44 
  12  -4   6    0.16    0.26 
 -12  -4  -6    0.14    0.33 
 -12   4  -6   -0.36    0.23 
  12   4   6   -0.24    0.32 
  13  -4   6    4.57    0.67 
 -13  -4  -6    6.68    0.95 
  13   4   6    3.46    0.75 
 -13   4  -6    5.59    0.79 
 -14  -5   6    0.37    0.46 
  14  -5  -6   -0.33    0.29 
  14   5  -6   -0.04    0.40 
 -14   5   6    0.14    0.35 
 -13  -5   6    3.18    0.66 
  13  -5  -6    3.05    0.64 
 -13   5   6    4.60    0.71 
  13   5  -6    2.36    0.64 
  12  -5  -6    0.40    0.31 
 -12  -5   6    0.67    0.46 
 -12   5   6   -0.20    0.31 
  12   5  -6   -0.07    0.41 
  12   5  -6   -0.13    0.27 
 -11  -5   6    2.94    0.61 
  11  -5  -6    2.33    0.51 
  11   5  -6    2.41    0.47 
 -11   5   6    1.59    0.46 
  11   5  -6    3.34    0.65 
 -10  -5   6   13.26    0.87 
  10  -5  -6   13.66    0.95 
 -10  -5   6   14.10    1.00 
 -10   5   6   12.14    0.92 
  10   5  -6   13.23    0.97 
   9  -5  -6   27.08    1.36 
  -9  -5   6   32.85    1.35 
  -9  -5   6   28.40    1.40 
  -9   5   6   27.51    1.37 
   9   5  -6   28.98    1.41 
  -8  -5   6    2.75    0.43 
  -8  -5   6    2.27    0.45 
   8  -5  -6    2.93    0.45 
  -8   5   6    2.95    0.49 
   8   5  -6    2.45    0.47 
  -7  -5   6    3.19    0.45 
   7  -5  -6    3.95    0.50 
  -7  -5   6    2.97    0.49 
  -7   5   6    3.51    0.40 
  -7   5   6    3.52    0.48 
   7   5  -6    2.97    0.50 
  -6  -5   6   -0.03    0.18 
  -6  -5   6   -0.30    0.16 
   6  -5  -6    0.03    0.15 
   6   5  -6    0.18    0.23 
  -6   5   6    0.02    0.17 
  -6   5   6    0.34    0.24 
   5  -5  -6   25.18    0.89 
   5  -5  -6   22.41    1.06 
  -5  -5   6   23.29    1.06 
  -5  -5   6   24.23    1.07 
   5   5  -6   24.69    1.10 
  -5   5   6   26.02    1.14 
  -5   5   6   26.13    0.96 
  -4  -5   6   16.70    0.84 
  -4  -5   6   16.28    0.79 
   4  -5  -6   16.83    0.84 
   4  -5  -6   16.80    0.68 
   4   5  -6   16.90    0.84 
  -4   5   6   16.97    0.74 
  -4   5   6   16.79    0.87 
  -3  -5   6   32.97    1.28 
   3  -5  -6   33.12    1.28 
   3  -5  -6   33.33    1.12 
   3  -5  -6   33.29    1.27 
  -3  -5   6   34.60    1.21 
  -3   5   6   34.66    1.18 
   3   5  -6   34.73    1.31 
   3   5  -6   34.92    1.05 
   2  -5  -6    0.37    0.19 
  -2  -5   6    0.40    0.15 
   2  -5  -6    0.39    0.19 
  -2  -5   6    0.40    0.20 
   2  -5  -6    0.20    0.13 
   2   5  -6    0.37    0.13 
  -2   5   6    0.42    0.17 
   2   5  -6    0.42    0.19 
   1  -5  -6    0.94    0.24 
  -1  -5   6    1.36    0.29 
   1  -5  -6    1.05    0.21 
  -1  -5   6    1.19    0.20 
   1  -5  -6    1.34    0.23 
   1  -5  -6    1.44    0.27 
   1   5  -6    0.93    0.24 
   1   5  -6    1.72    0.23 
   0  -5   6   21.74    0.98 
   0  -5   6   22.42    0.74 
   0  -5  -6   20.27    0.87 
   0  -5  -6   21.31    0.91 
   0  -5  -6   22.61    0.89 
   0  -5  -6   21.98    0.89 
   0   5  -6   23.59    0.96 
   0   5  -6   21.47    0.86 
   1  -5   6   20.93    0.65 
   1  -5   6   20.85    0.96 
  -1  -5  -6   20.43    0.85 
  -1  -5  -6   19.86    0.87 
  -1  -5  -6   20.44    0.82 
  -1  -5  -6   19.66    0.87 
  -1   5  -6   18.62    0.84 
  -1   5  -6   21.95    0.92 
  -2  -5  -6   35.51    1.31 
  -2  -5  -6   37.53    1.34 
  -2  -5  -6   36.40    1.27 
   2  -5   6   35.85    1.32 
  -2  -5  -6   39.17    1.24 
   2  -5   6   34.16    1.37 
  -2   5  -6   38.71    1.34 
   3  -5   6   27.47    1.11 
  -3  -5  -6   25.47    1.11 
   3  -5   6   26.44    1.16 
  -3  -5  -6   28.75    0.99 
  -3  -5  -6   28.24    1.14 
  -3   5  -6   27.08    1.11 
   3   5   6   26.92    1.01 
  -4  -5  -6    4.96    0.36 
   4  -5   6    5.75    0.47 
  -4  -5  -6    5.22    0.51 
   4  -5   6    4.81    0.48 
  -4  -5  -6    5.13    0.49 
   4   5   6    5.52    0.41 
  -4   5  -6    5.17    0.50 
   5  -5   6    1.45    0.33 
  -5  -5  -6    1.92    0.38 
   5  -5   6    0.40    0.22 
   5   5   6    1.55    0.26 
   5   5   6    0.91    0.28 
  -5   5  -6    1.44    0.32 
   6  -5   6   29.96    1.23 
  -6  -5  -6   30.54    1.36 
   6  -5   6   30.86    1.36 
   6   5   6   33.07    1.17 
  -6   5  -6   31.88    1.37 
   6   5   6   33.25    1.40 
   7  -5   6    4.84    0.52 
   7  -5   6    5.26    0.49 
  -7  -5  -6    4.77    0.62 
  -7   5  -6    4.40    0.54 
   7   5   6    4.77    0.56 
   8  -5   6   -0.01    0.19 
  -8  -5  -6   -0.12    0.29 
   8  -5   6    0.02    0.20 
  -8   5  -6    0.16    0.24 
   8   5   6   -0.21    0.19 
   9  -5   6    5.29    0.60 
  -9  -5  -6    6.29    0.74 
   9  -5   6    5.71    0.55 
   9   5   6    5.25    0.63 
  -9   5  -6    5.31    0.62 
  10  -5   6    9.41    0.81 
 -10  -5  -6   10.78    0.98 
 -10   5  -6    9.61    0.89 
  10   5   6    9.92    0.90 
  11  -5   6    0.89    0.38 
 -11  -5  -6    0.72    0.45 
  11   5   6    0.61    0.40 
 -11   5  -6    0.85    0.42 
 -12  -5  -6    5.44    0.88 
  12  -5   6    4.12    0.64 
  12   5   6    4.65    0.73 
 -12   5  -6    4.10    0.71 
 -13  -5  -6    4.51    0.83 
  13  -5   6    3.02    0.63 
  13   5   6    2.44    0.63 
 -13   5  -6    5.14    0.83 
  13  -6  -6    1.12    0.45 
 -13  -6   6    0.60    0.53 
  13   6  -6    1.42    0.57 
 -13   6   6    1.24    0.50 
 -12  -6   6    1.27    0.54 
  12  -6  -6    1.90    0.52 
 -12   6   6    2.76    0.59 
  12   6  -6    1.57    0.49 
  12   6  -6    1.39    0.54 
  11  -6  -6    0.30    0.29 
 -11  -6   6    0.07    0.37 
 -11  -6   6    0.20    0.31 
 -11   6   6   -0.07    0.35 
  11   6  -6   -0.37    0.36 
  10  -6  -6    0.94    0.35 
 -10  -6   6    1.34    0.44 
 -10  -6   6    1.41    0.44 
  10   6  -6    0.45    0.36 
 -10   6   6    0.69    0.38 
   9  -6  -6    8.81    0.78 
  -9  -6   6    8.02    0.72 
  -9  -6   6    6.55    0.74 
  -9   6   6    6.83    0.72 
   9   6  -6    7.96    0.75 
  -8  -6   6   21.45    1.18 
  -8  -6   6   21.73    1.14 
   8  -6  -6   22.52    1.21 
   8   6  -6   23.34    1.21 
  -8   6   6   22.68    1.23 
  -7  -6   6    3.87    0.53 
   7  -6  -6    2.42    0.46 
  -7  -6   6    3.28    0.47 
   7   6  -6    3.37    0.53 
  -7   6   6    3.11    0.50 
   6  -6  -6    0.13    0.18 
  -6  -6   6   -0.14    0.24 
  -6  -6   6    0.07    0.22 
   6   6  -6    0.10    0.19 
  -6   6   6    0.35    0.22 
  -5  -6   6    7.22    0.57 
  -5  -6   6    7.85    0.66 
   5  -6  -6    7.16    0.63 
   5  -6  -6    7.76    0.64 
  -5   6   6    7.55    0.66 
   5   6  -6    7.95    0.63 
   4  -6  -6   -0.07    0.16 
  -4  -6   6    0.10    0.17 
   4  -6  -6   -0.11    0.13 
  -4  -6   6    0.46    0.24 
  -4   6   6    0.20    0.20 
   4   6  -6    0.44    0.23 
  -4   6   6    0.07    0.15 
  -3  -6   6    1.37    0.34 
  -3  -6   6    1.52    0.27 
   3  -6  -6    1.26    0.29 
   3  -6  -6    1.20    0.24 
  -3   6   6    1.25    0.30 
  -3   6   6    1.44    0.26 
   3   6  -6    1.72    0.33 
   2  -6  -6   10.11    0.59 
  -2  -6   6   10.11    0.55 
  -2  -6   6   10.96    0.71 
   2  -6  -6   10.35    0.67 
   2  -6  -6   11.20    0.67 
   2   6  -6   10.41    0.67 
   2   6  -6   11.22    0.54 
  -2   6   6    9.71    0.57 
  -1  -6   6   19.54    0.97 
  -1  -6   6   19.00    0.73 
   1  -6  -6   18.46    0.86 
   1  -6  -6   18.59    0.81 
   1  -6  -6   18.80    0.89 
   1  -6  -6   17.81    0.82 
   1   6  -6   18.17    0.78 
   1   6  -6   20.00    0.95 
   0  -6  -6    3.82    0.38 
   0  -6  -6    3.18    0.40 
   0  -6  -6    4.03    0.39 
   0  -6   6    3.05    0.42 
   0  -6  -6    4.10    0.41 
   0   6  -6    3.86    0.38 
   0   6  -6    3.87    0.43 
  -1  -6  -6   93.06    2.63 
  -1  -6  -6   89.00    2.70 
   1  -6   6   86.26    2.79 
  -1  -6  -6   91.08    2.67 
  -1  -6  -6   92.93    2.72 
  -1   6  -6   90.01    2.65 
  -1   6  -6   95.90    2.80 
  -2  -6  -6    3.33    0.35 
   2  -6   6    2.41    0.43 
  -2  -6  -6    3.16    0.42 
  -2  -6  -6    3.14    0.39 
   2  -6   6    3.16    0.43 
  -2  -6  -6    3.79    0.43 
   2   6   6    3.28    0.37 
  -2   6  -6    2.39    0.36 
   3  -6   6  124.58    3.73 
  -3  -6  -6  129.83    3.66 
   3  -6   6  127.78    3.67 
  -3  -6  -6  132.73    3.45 
  -3  -6  -6  125.81    3.67 
  -3   6  -6  124.28    3.63 
   3   6   6  130.23    3.55 
  -4  -6  -6    0.50    0.26 
  -4  -6  -6    0.66    0.29 
   4  -6   6    0.92    0.28 
   4  -6   6    1.04    0.32 
   4   6   6    0.47    0.19 
  -4   6  -6    0.66    0.26 
  -5  -6  -6    6.20    0.59 
   5  -6   6    6.80    0.57 
  -5  -6  -6    5.35    0.60 
   5  -6   6    7.51    0.64 
   5   6   6    6.75    0.50 
  -5   6  -6    6.91    0.63 
   6  -6   6    0.74    0.27 
  -6  -6  -6    1.42    0.40 
   6  -6   6    0.45    0.26 
   6   6   6    0.49    0.25 
   6   6   6    0.75    0.23 
  -6   6  -6    0.67    0.30 
  -7  -6  -6    4.05    0.61 
   7  -6   6    3.25    0.47 
   7  -6   6    2.97    0.46 
   7   6   6    2.73    0.47 
  -7   6  -6    3.60    0.54 
  -8  -6  -6    0.21    0.31 
   8  -6   6    0.44    0.24 
   8  -6   6    0.13    0.24 
  -8   6  -6    0.38    0.28 
   8   6   6    0.09    0.27 
  -9  -6  -6    0.22    0.39 
   9  -6   6    0.27    0.25 
   9  -6   6    0.66    0.30 
   9   6   6    0.36    0.33 
  -9   6  -6    1.01    0.40 
 -10  -6  -6    9.01    0.91 
  10  -6   6    9.13    0.85 
 -10   6  -6   10.39    0.90 
  10   6   6    9.01    0.90 
  11  -6   6    0.87    0.35 
 -11  -6  -6    0.49    0.46 
  11   6   6    0.29    0.34 
 -11   6  -6    0.22    0.37 
  12  -6   6    1.71    0.51 
 -12  -6  -6    2.54    0.65 
  12   6   6    1.93    0.58 
 -12   6  -6    2.11    0.58 
 -12  -7   6    0.06    0.43 
  12  -7  -6    0.13    0.29 
  12   7  -6    0.05    0.34 
 -12   7   6   -0.18    0.38 
  12   7  -6   -0.68    0.43 
 -11  -7   6   -0.05    0.32 
  11  -7  -6   -0.07    0.25 
 -11  -7   6    0.10    0.36 
 -11   7   6    0.34    0.46 
  11   7  -6   -0.28    0.30 
 -10  -7   6    0.07    0.31 
 -10  -7   6    0.36    0.38 
  10  -7  -6    0.11    0.27 
  10   7  -6    0.37    0.42 
 -10   7   6    0.41    0.35 
  -9  -7   6   -0.05    0.33 
  -9  -7   6   -0.31    0.26 
   9  -7  -6   -0.17    0.23 
  -9   7   6    0.34    0.32 
   9   7  -6   -0.16    0.32 
  -8  -7   6    0.31    0.31 
   8  -7  -6    0.46    0.30 
  -8  -7   6    0.23    0.28 
   8   7  -6   -0.02    0.28 
  -8   7   6    0.31    0.33 
  -7  -7   6    4.60    0.55 
  -7  -7   6    4.48    0.60 
   7  -7  -6    3.78    0.55 
   7   7  -6    3.10    0.54 
  -7   7   6    4.46    0.60 
  -6  -7   6    0.46    0.26 
  -6  -7   6   -0.33    0.20 
   6  -7  -6    0.08    0.23 
   6   7  -6    0.16    0.28 
  -6   7   6    0.43    0.32 
  -5  -7   6    7.95    0.62 
   5  -7  -6    6.20    0.61 
  -5  -7   6    7.99    0.70 
   5   7  -6    7.28    0.65 
  -5   7   6    8.57    0.70 
  -4  -7   6    5.15    0.50 
   4  -7  -6    5.09    0.46 
   4  -7  -6    5.58    0.58 
  -4  -7   6    5.98    0.60 
   4   7  -6    5.14    0.55 
  -4   7   6    5.68    0.57 
  -3  -7   6    0.07    0.16 
   3  -7  -6   -0.05    0.16 
   3  -7  -6    0.07    0.20 
  -3  -7   6    0.11    0.23 
  -3   7   6    0.13    0.21 
   3   7  -6    0.13    0.23 
  -2  -7   6    4.70    0.54 
   2  -7  -6    5.72    0.49 
   2  -7  -6    5.74    0.57 
   2   7  -6    4.79    0.52 
  -2   7   6    6.02    0.45 
  -2   7   6    5.60    0.53 
   1  -7  -6    0.00    0.15 
   1  -7  -6    0.00    0.18 
  -1  -7   6   -0.06    0.23 
   1  -7  -6   -0.01    0.16 
   1   7  -6   -0.11    0.16 
  -1   7   6    0.10    0.17 
   1   7  -6   -0.11    0.13 
   0  -7  -6   16.44    0.89 
   0  -7   6   14.92    0.92 
   0  -7  -6   17.51    0.84 
   0  -7  -6   15.25    0.81 
   0  -7  -6   18.18    0.89 
   0   7  -6   15.92    0.92 
   0   7  -6   17.83    0.82 
   0   7   6   15.56    0.82 
  -1  -7  -6    1.66    0.33 
  -1  -7  -6    1.60    0.37 
  -1  -7  -6    1.89    0.38 
   1  -7   6    2.62    0.43 
  -1  -7  -6    1.89    0.31 
  -1   7  -6    1.80    0.38 
  -1   7  -6    1.16    0.29 
  -2  -7  -6    6.32    0.57 
  -2  -7  -6    6.64    0.49 
   2  -7   6    6.73    0.61 
   2  -7   6    6.43    0.61 
  -2  -7  -6    6.95    0.56 
   2   7   6    7.17    0.57 
  -2   7  -6    7.14    0.63 
  -2   7  -6    6.66    0.56 
  -3  -7  -6    0.11    0.22 
   3  -7   6   -0.08    0.21 
   3  -7   6    0.17    0.22 
  -3  -7  -6    0.10    0.21 
  -3   7  -6   -0.11    0.16 
   3   7   6    0.02    0.17 
  -4  -7  -6   24.96    1.18 
  -4  -7  -6   24.50    1.20 
   4  -7   6   23.71    1.22 
   4  -7   6   23.47    1.18 
  -4   7  -6   24.03    1.15 
   4   7   6   24.08    1.07 
  -5  -7  -6    4.11    0.53 
   5  -7   6    5.23    0.59 
  -5  -7  -6    3.94    0.55 
   5  -7   6    5.84    0.57 
   5   7   6    5.99    0.53 
  -5   7  -6    5.66    0.60 
   6  -7   6    1.16    0.36 
  -6  -7  -6    0.49    0.33 
   6  -7   6    1.18    0.39 
  -6  -7  -6    0.08    0.29 
   6   7   6    0.85    0.26 
  -6   7  -6    1.08    0.35 
  -7  -7  -6    3.64    0.62 
   7  -7   6    3.82    0.53 
   7  -7   6    4.64    0.63 
  -7   7  -6    5.28    0.64 
   7   7   6    3.48    0.57 
  -8  -7  -6    1.43    0.49 
   8  -7   6    1.77    0.47 
   8  -7   6    1.15    0.36 
   8   7   6    0.80    0.34 
  -8   7  -6    1.09    0.39 
  -9  -7  -6    0.41    0.36 
   9  -7   6    0.02    0.25 
   9  -7   6    0.08    0.26 
  -9   7  -6    0.08    0.30 
   9   7   6   -0.27    0.26 
 -10  -7  -6   -0.03    0.39 
  10  -7   6   -0.11    0.28 
  10   7   6    0.29    0.33 
 -10   7  -6    0.08    0.39 
  11  -7   6    1.24    0.51 
 -11  -7  -6    0.93    0.51 
  11   7   6    0.94    0.47 
 -11   7  -6    1.11    0.53 
 -11  -8   6   -0.12    0.40 
 -11  -8   6   -0.05    0.39 
  11  -8  -6    0.14    0.33 
  11   8  -6   -0.15    0.39 
 -11   8   6    0.09    0.42 
 -10  -8   6    1.43    0.46 
 -10  -8   6    2.14    0.53 
  10  -8  -6    2.05    0.52 
 -10   8   6    1.86    0.51 
  10   8  -6    1.41    0.54 
   9  -8  -6    5.52    0.75 
  -9  -8   6    4.77    0.73 
  -9  -8   6    4.30    0.64 
  -9   8   6    5.22    0.74 
   9   8  -6    4.14    0.68 
  -8  -8   6    1.33    0.43 
  -8  -8   6    1.58    0.46 
   8  -8  -6    1.71    0.47 
   8   8  -6    1.51    0.47 
  -8   8   6    2.36    0.56 
  -7  -8   6    0.76    0.40 
  -7  -8   6    0.70    0.36 
   7  -8  -6    0.64    0.38 
  -7   8   6    0.90    0.38 
   7   8  -6    0.86    0.39 
  -6  -8   6    3.22    0.48 
  -6  -8   6    2.41    0.51 
   6  -8  -6    3.58    0.58 
   6   8  -6    2.43    0.53 
  -6   8   6    2.16    0.48 
   5  -8  -6    2.52    0.52 
  -5  -8   6    1.47    0.41 
  -5   8   6    2.72    0.52 
   5   8  -6    2.85    0.55 
  -4  -8   6    9.38    0.81 
   4  -8  -6    8.50    0.76 
  -4   8   6    9.05    0.74 
   4   8  -6    8.60    0.77 
  -3  -8   6   27.01    1.34 
   3  -8  -6   25.99    1.29 
   3  -8  -6   26.10    1.17 
  -3   8   6   26.04    1.25 
   3   8  -6   26.88    1.33 
   2  -8  -6    2.17    0.40 
   2  -8  -6    2.19    0.43 
  -2  -8   6    1.83    0.45 
  -2   8   6    2.45    0.41 
   2   8  -6    1.96    0.43 
  -1  -8   6    0.29    0.30 
   1  -8  -6    0.51    0.27 
   1  -8  -6    1.23    0.33 
  -1   8   6    0.51    0.26 
   1   8  -6    0.52    0.28 
   0  -8  -6   18.54    0.99 
   0  -8  -6   19.53    1.06 
   0  -8   6   19.30    1.10 
   0   8  -6   16.52    1.02 
   0   8  -6   17.25    0.89 
   0   8   6   18.50    0.93 
  -1  -8  -6    6.05    0.53 
  -1  -8  -6    5.84    0.57 
   1  -8   6    6.15    0.65 
  -1  -8  -6    4.87    0.57 
   1   8   6    5.34    0.49 
  -1   8  -6    6.24    0.54 
  -1   8  -6    5.57    0.59 
  -2  -8  -6    2.87    0.42 
  -2  -8  -6    2.02    0.44 
   2  -8   6    3.00    0.56 
   2   8   6    2.38    0.44 
  -2   8  -6    2.51    0.43 
  -2   8  -6    3.05    0.50 
  -3  -8  -6   28.79    1.29 
   3  -8   6   28.66    1.41 
  -3  -8  -6   26.30    1.31 
   3  -8   6   27.34    1.34 
   3   8   6   28.24    1.28 
  -3   8  -6   27.83    1.27 
  -4  -8  -6    4.17    0.55 
  -4  -8  -6    3.56    0.50 
   4  -8   6    5.40    0.66 
   4  -8   6    3.61    0.52 
  -4   8  -6    3.79    0.51 
   4   8   6    4.69    0.51 
   5  -8   6    4.21    0.59 
  -5  -8  -6    1.86    0.43 
  -5  -8  -6    3.74    0.62 
   5  -8   6    4.07    0.58 
  -5   8  -6    3.17    0.54 
   5   8   6    3.12    0.45 
   6  -8   6    0.30    0.31 
  -6  -8  -6   -0.22    0.24 
  -6  -8  -6   -0.08    0.29 
   6  -8   6    0.39    0.32 
  -6   8  -6   -0.26    0.21 
   7  -8   6    6.10    0.70 
   7  -8   6    6.37    0.70 
  -7  -8  -6    5.72    0.73 
   7   8   6    5.96    0.70 
  -7   8  -6    5.78    0.68 
   8  -8   6    1.03    0.41 
   8  -8   6    1.19    0.45 
  -8  -8  -6    1.09    0.44 
  -8   8  -6    0.49    0.40 
   8   8   6    0.94    0.43 
  -9  -8  -6    1.82    0.56 
   9  -8   6    1.91    0.57 
   9  -8   6    1.72    0.46 
   9   8   6    1.51    0.51 
  -9   8  -6    1.26    0.51 
 -10  -8  -6    0.26    0.42 
  10  -8   6    0.35    0.37 
 -10   8  -6    0.76    0.45 
  10   8   6    0.14    0.40 
  10  -9  -6    3.06    0.68 
 -10  -9   6    1.42    0.54 
 -10  -9   6    3.35    0.69 
 -10   9   6    2.62    0.64 
  10   9  -6    2.33    0.66 
   9  -9  -6   -0.10    0.34 
  -9  -9   6    0.12    0.39 
  -9  -9   6   -0.06    0.39 
  -9   9   6    0.33    0.38 
   9   9  -6   -0.77    0.37 
  -8  -9   6    3.03    0.63 
   8  -9  -6    3.29    0.66 
  -8   9   6    2.20    0.59 
   8   9  -6    2.54    0.58 
  -7  -9   6   -0.29    0.26 
   7  -9  -6   -0.03    0.28 
  -7   9   6    0.04    0.30 
   7   9  -6   -0.04    0.32 
   6  -9  -6    0.05    0.31 
  -6  -9   6    0.37    0.34 
  -6   9   6   -0.17    0.25 
   6   9  -6   -0.03    0.28 
   5  -9  -6   15.46    1.08 
  -5  -9   6   14.87    1.08 
  -5   9   6   16.54    1.07 
   5   9  -6   16.51    1.10 
  -4  -9   6    8.05    0.80 
   4  -9  -6    7.70    0.79 
  -4   9   6    8.29    0.76 
   4   9  -6    6.89    0.77 
   3  -9  -6    0.77    0.31 
   3  -9  -6    0.55    0.37 
  -3  -9   6    0.91    0.39 
   3   9  -6    0.75    0.32 
  -3   9   6    0.69    0.31 
   2  -9  -6    2.33    0.47 
  -2  -9   6    1.99    0.50 
   2  -9  -6    1.89    0.43 
   2   9  -6    2.35    0.50 
  -2   9   6    2.17    0.44 
   1  -9  -6    0.55    0.31 
  -1  -9   6    0.74    0.41 
   1  -9  -6    0.81    0.33 
  -1   9   6    0.59    0.27 
   1   9  -6    0.64    0.32 
   0  -9  -6    0.70    0.29 
   0  -9   6   -0.01    0.26 
   0  -9  -6    0.00    0.26 
   0   9  -6    0.07    0.27 
   0   9   6   -0.02    0.21 
   1  -9   6   -0.08    0.29 
  -1  -9  -6   -0.24    0.22 
   1   9   6    0.40    0.28 
  -1   9  -6    0.26    0.30 
  -1   9  -6    0.08    0.23 
   2  -9   6    0.70    0.36 
  -2  -9  -6   -0.05    0.28 
  -2   9  -6    1.01    0.33 
   2   9   6    0.20    0.26 
  -2   9  -6    1.04    0.38 
  -3  -9  -6    0.64    0.50 
   3  -9   6    0.60    0.37 
  -3  -9  -6    0.54    0.37 
   3   9   6    0.31    0.25 
  -3   9  -6    0.14    0.24 
  -3   9  -6    1.32    0.43 
   4  -9   6    0.12    0.27 
  -4  -9  -6    0.14    0.27 
  -4  -9  -6   -0.17    0.26 
   4  -9   6   -0.15    0.26 
  -4   9  -6   -0.10    0.21 
   4   9   6    0.15    0.23 
   5  -9   6   -0.22    0.26 
  -5  -9  -6   -0.37    0.26 
   5  -9   6    0.08    0.27 
  -5  -9  -6   -0.06    0.25 
  -5   9  -6   -0.52    0.25 
   5   9   6    0.07    0.25 
  -6  -9  -6   10.06    0.99 
   6  -9   6   11.29    0.96 
  -6  -9  -6   11.37    0.95 
   6  -9   6   13.86    1.02 
  -6   9  -6    9.48    0.87 
  -7  -9  -6   14.65    1.11 
  -7  -9  -6   17.02    1.21 
   7  -9   6   13.39    1.10 
   7  -9   6   16.33    1.14 
   7   9   6   14.85    1.17 
  -7   9  -6   16.82    1.14 
  -8  -9  -6    0.09    0.38 
   8  -9   6    0.22    0.35 
   8  -9   6    0.50    0.46 
  -8   9  -6    0.40    0.40 
   8   9   6    0.20    0.39 
   9  -9   6    1.24    0.51 
  -9  -9  -6    0.58    0.46 
   9  -9   6    1.34    0.49 
  -9   9  -6    0.93    0.45 
   9   9   6    1.63    0.52 
  -8 -10   6   -0.08    0.39 
   8 -10  -6   -0.11    0.29 
  -8  10   6   -0.05    0.41 
   8  10  -6   -0.28    0.38 
   7 -10  -6    0.46    0.35 
  -7 -10   6    1.23    0.49 
   7  10  -6   -0.13    0.39 
  -7  10   6    0.48    0.45 
  -6 -10   6    1.28    0.53 
   6 -10  -6    1.81    0.52 
  -6  10   6    2.34    0.55 
   6  10  -6    1.87    0.53 
   5 -10  -6    4.87    0.72 
  -5 -10   6    6.92    0.86 
  -5  10   6    6.12    0.76 
   5  10  -6    4.62    0.68 
   4 -10  -6    0.33    0.37 
  -4 -10   6    0.16    0.43 
   4  10  -6   -0.15    0.28 
  -4  10   6   -0.15    0.27 
   3 -10  -6   -0.13    0.28 
  -3 -10   6   -0.07    0.29 
   3  10  -6    0.06    0.29 
  -3  10   6   -0.43    0.22 
   2 -10  -6    1.90    0.47 
   2 -10  -6    1.16    0.44 
  -2 -10   6    0.62    0.37 
   2  10  -6    0.98    0.40 
  -2  10   6    1.24    0.38 
  -1 -10   6    2.19    0.56 
   1 -10  -6    2.30    0.53 
   1 -10  -6    1.52    0.44 
   1  10  -6    1.43    0.44 
   0 -10  -6    0.51    0.36 
   0 -10   6    0.62    0.39 
   0 -10  -6    0.73    0.38 
   0  10   6    1.39    0.43 
   0  10  -6    0.96    0.38 
  -1 -10  -6    2.50    0.53 
   1 -10   6    2.38    0.57 
   1  10   6    2.52    0.57 
  -1  10  -6    2.99    0.63 
   2 -10   6    5.35    0.74 
  -2 -10  -6    5.09    0.66 
   2  10   6    4.90    0.66 
  -2  10  -6    5.47    0.72 
   3 -10   6    1.23    0.44 
  -3 -10  -6    1.92    0.53 
   3  10   6    1.31    0.41 
  -3  10  -6    1.13    0.40 
  -3  10  -6    1.62    0.45 
   4 -10   6    0.29    0.34 
  -4 -10  -6    1.03    0.43 
  -4  10  -6    0.04    0.31 
  -4  10  -6    0.17    0.31 
   4  10   6   -0.08    0.27 
  -5 -10  -6    6.98    0.82 
   5 -10   6    6.30    0.76 
   5 -10   6    6.11    0.82 
  -5  10  -6    5.24    0.74 
  -6 -10  -6    2.83    0.70 
   6 -10   6    2.79    0.61 
   6 -10   6    4.43    0.76 
  -6  10  -6    2.47    0.59 
  -7 -10  -6    0.16    0.42 
   7 -10   6    0.69    0.44 
  -7 -10  -6    0.24    0.43 
   7 -10   6    0.71    0.44 
  -7  10  -6    1.15    0.50 
   7  10   6    1.39    0.51 
  -5 -11   6    0.03    0.42 
   5 -11  -6    0.10    0.37 
  -5  11   6   -0.14    0.34 
   5  11  -6   -0.05    0.31 
   4 -11  -6    2.68    0.63 
  -4 -11   6    2.26    0.63 
  -4  11   6    2.41    0.56 
   4  11  -6    2.76    0.64 
   3 -11  -6    0.32    0.39 
  -3 -11   6    0.91    0.47 
   3  11  -6    1.06    0.49 
  -3  11   6    1.20    0.43 
  -2 -11   6   -0.16    0.41 
   2 -11  -6    0.01    0.32 
   2  11  -6    0.12    0.39 
   1 -11  -6    3.90    0.67 
   1 -11  -6    1.85    0.53 
  -1 -11   6    3.00    0.67 
   1  11  -6    2.39    0.57 
   0 -11   6   -0.40    0.30 
   0 -11  -6   -0.14    0.30 
   0  11   6   -0.01    0.28 
   0  11  -6    0.06    0.26 
  -1 -11  -6    0.25    0.37 
   1 -11   6    1.06    0.48 
   1  11   6    0.96    0.40 
  -1  11  -6    0.43    0.36 
   2 -11   6    0.24    0.39 
  -2 -11  -6   -0.19    0.38 
   2  11   6    0.41    0.34 
  -2  11  -6   -0.61    0.33 
   3 -11   6    0.32    0.38 
  -3 -11  -6    0.00    0.38 
  -3  11  -6   -0.36    0.29 
   3  11   6    0.77    0.36 
  -4 -11  -6    0.63    0.44 
   4 -11   6    0.53    0.41 
   4  11   6    0.11    0.34 
  -4  11  -6    0.04    0.40 
  -4  11  -6   -0.26    0.33 
 -15   0   7   28.83    1.68 
  15   0  -7   31.30    1.68 
  14   0  -7    0.42    0.34 
 -14   0   7   -0.21    0.33 
  13   0  -7   16.45    1.10 
 -13   0   7   15.86    1.13 
 -12   0   7    0.41    0.40 
  12   0  -7    0.13    0.22 
  11   0  -7    0.88    0.32 
 -11   0   7    0.56    0.33 
 -10   0   7    0.06    0.18 
 -10   0   7    0.38    0.30 
  10   0  -7    0.02    0.18 
  -9   0   7    3.50    0.50 
   9   0  -7    2.62    0.47 
  -9   0   7    2.73    0.36 
  -8   0   7    0.17    0.18 
   8   0  -7    0.40    0.22 
  -8   0   7    0.07    0.21 
   7   0  -7   78.60    2.47 
  -7   0   7   84.80    2.53 
   7   0  -7   80.69    2.32 
   7   0  -7   82.72    2.16 
   6   0  -7    0.10    0.18 
  -6   0   7   -0.24    0.15 
   6   0  -7   -0.01    0.11 
   6   0  -7    0.07    0.07 
   5   0  -7   23.81    0.97 
   5   0  -7   24.23    0.68 
   5   0  -7   23.04    0.85 
  -5   0   7   22.62    0.95 
  -4   0   7    0.05    0.14 
   4   0  -7   -0.15    0.18 
   4   0  -7    0.00    0.09 
  -4   0   7    0.04    0.05 
   3   0  -7    0.27    0.12 
   3   0  -7    0.07    0.15 
  -3   0   7    0.12    0.15 
  -3   0   7    0.08    0.06 
  -2   0   7    0.06    0.07 
  -2   0   7   -0.12    0.11 
   2   0  -7   -0.07    0.11 
   2   0  -7    0.01    0.10 
   1   0  -7   12.63    0.54 
  -1   0   7   11.48    0.54 
  -1   0   7   12.32    0.46 
   1   0  -7   12.17    0.48 
   0   0   7    0.01    0.10 
   0   0  -7   -0.06    0.10 
   0   0   7    0.29    0.14 
   0   0  -7    0.12    0.09 
   1   0   7   54.92    1.60 
  -1   0  -7   55.60    1.62 
  -1   0  -7   53.93    1.61 
  -1   0  -7   57.66    1.40 
   2   0   7   -0.02    0.12 
  -2   0  -7   -0.07    0.12 
  -2   0  -7   -0.06    0.11 
  -3   0  -7    5.76    0.40 
  -3   0  -7    6.76    0.42 
   3   0   7    6.54    0.45 
  -4   0  -7    0.17    0.14 
  -4   0  -7   -0.06    0.13 
   4   0   7   -0.09    0.13 
  -5   0  -7   73.89    2.22 
   5   0   7   77.12    1.93 
  -5   0  -7   77.28    2.26 
   5   0   7   78.14    2.34 
   6   0   7   -0.01    0.07 
   6   0   7   -0.04    0.15 
  -6   0  -7    0.10    0.15 
  -6   0  -7    0.11    0.18 
  -7   0  -7    9.88    0.62 
   7   0   7   11.16    0.73 
  -7   0  -7   10.36    0.64 
  -8   0  -7    0.33    0.23 
  -8   0  -7   -0.01    0.18 
   8   0   7    0.01    0.21 
  -9   0  -7   17.15    0.90 
   9   0   7   17.25    1.02 
  -9   0  -7   18.34    1.00 
 -10   0  -7    0.28    0.29 
  10   0   7   -0.06    0.29 
 -10   0  -7   -0.24    0.17 
  11   0   7    0.11    0.29 
 -11   0  -7    0.10    0.24 
 -11   0  -7    0.08    0.35 
 -12   0  -7    0.08    0.35 
  12   0   7   -0.31    0.32 
 -13   0  -7    0.38    0.39 
  13   0   7    0.40    0.44 
  14   0   7   -0.30    0.41 
 -14   0  -7    0.39    0.45 
 -15  -1   7   -0.44    0.39 
  15  -1  -7   -0.02    0.35 
 -15   1   7    0.10    0.53 
  15   1  -7    0.67    0.38 
  14  -1  -7    0.53    0.38 
 -14  -1   7    0.44    0.45 
 -14   1   7    0.88    0.50 
  14   1  -7    1.41    0.44 
  13  -1  -7    0.30    0.29 
 -13  -1   7    0.12    0.32 
 -13   1   7   -0.06    0.32 
  13   1  -7    0.32    0.30 
 -12  -1   7   -0.19    0.27 
  12  -1  -7    0.26    0.25 
  12   1  -7    0.59    0.31 
 -12   1   7    0.12    0.31 
  11  -1  -7   15.96    0.98 
 -11  -1   7   12.36    0.93 
 -11   1   7   14.19    0.84 
  11   1  -7   13.61    0.97 
 -11   1   7   15.12    0.99 
 -10  -1   7   14.60    0.96 
  10  -1  -7   15.12    0.89 
 -10   1   7   14.97    0.82 
 -10   1   7   14.18    0.91 
  10   1  -7   13.89    0.90 
   9  -1  -7   13.02    0.80 
  -9  -1   7   12.92    0.86 
  -9  -1   7   11.68    0.66 
  -9   1   7   12.82    0.74 
  -9   1   7   12.88    0.83 
   9   1  -7   13.00    0.85 
  -8  -1   7    4.29    0.49 
   8  -1  -7    4.63    0.47 
  -8  -1   7    4.01    0.37 
  -8   1   7    4.68    0.44 
  -8   1   7    3.66    0.43 
   8   1  -7    4.06    0.33 
   8   1  -7    4.85    0.57 
  -7  -1   7    9.99    0.67 
   7  -1  -7    9.77    0.57 
   7  -1  -7    9.63    0.62 
  -7   1   7    9.82    0.59 
   7   1  -7   10.31    0.70 
  -7   1   7   10.25    0.65 
   7   1  -7    9.77    0.49 
   7   1  -7    9.85    0.47 
   6  -1  -7    3.64    0.33 
   6  -1  -7    3.25    0.15 
   6  -1  -7    3.11    0.35 
  -6  -1   7    3.49    0.40 
  -6  -1   7    3.34    0.26 
   6   1  -7    3.56    0.41 
   6   1  -7    3.75    0.28 
  -6   1   7    3.14    0.37 
   5  -1  -7  172.98    4.51 
   5  -1  -7  168.27    4.44 
  -5  -1   7  172.64    4.56 
  -5  -1   7  174.63    4.28 
  -5   1   7  175.46    4.54 
   5   1  -7  168.19    4.33 
   5   1  -7  168.68    4.52 
  -4  -1   7   22.79    0.94 
   4  -1  -7   22.37    0.88 
   4  -1  -7   23.97    0.88 
  -4  -1   7   24.09    0.75 
   4   1  -7   24.54    0.93 
  -4   1   7   24.21    0.93 
   4   1  -7   24.28    0.81 
  -3  -1   7    0.12    0.15 
   3  -1  -7    0.19    0.13 
   3  -1  -7    0.10    0.12 
  -3  -1   7    0.31    0.11 
  -3   1   7    0.13    0.14 
   3   1  -7    0.24    0.18 
   3   1  -7    0.21    0.12 
   2  -1  -7   23.65    0.80 
  -2  -1   7   23.37    0.75 
   2  -1  -7   22.95    0.83 
   2   1  -7   22.04    0.78 
   2   1  -7   22.22    0.79 
  -2   1   7   23.35    0.87 
  -2   1   7   23.71    0.65 
   1  -1  -7    0.33    0.13 
  -1  -1   7    0.47    0.14 
   1  -1  -7    0.25    0.10 
  -1  -1   7    0.38    0.15 
   1   1  -7    0.31    0.13 
  -1   1   7    0.30    0.10 
   1   1  -7    0.54    0.15 
  -1   1   7    0.58    0.18 
   0  -1  -7   54.11    1.62 
   0  -1  -7   57.95    1.49 
   0  -1   7   54.47    1.60 
   0  -1  -7   56.37    1.66 
   0  -1   7   55.52    1.62 
   0   1  -7   57.89    1.52 
   0   1  -7   57.42    1.63 
   0   1   7   58.17    1.57 
  -1  -1  -7    9.83    0.32 
  -1  -1  -7    9.46    0.50 
  -1  -1  -7    9.22    0.48 
   1  -1   7    9.64    0.47 
   1  -1   7    9.39    0.48 
  -1   1  -7   10.20    0.36 
   1   1   7    8.77    0.45 
  -1   1  -7    9.49    0.48 
  -1   1  -7    9.31    0.45 
  -2  -1  -7   72.62    2.12 
   2  -1   7   74.42    2.12 
  -2  -1  -7   75.15    2.08 
   2   1   7   70.12    2.08 
  -2   1  -7   73.44    2.04 
  -2   1  -7   77.19    1.87 
  -3  -1  -7   35.64    1.22 
  -3  -1  -7   36.65    1.18 
   3  -1   7   34.92    1.23 
  -3   1  -7   35.76    1.21 
  -3   1  -7   34.79    1.15 
   3   1   7   36.84    1.23 
   4  -1   7    9.92    0.36 
  -4  -1  -7    8.78    0.50 
   4  -1   7    8.74    0.56 
  -4  -1  -7    9.49    0.57 
  -4   1  -7    9.94    0.55 
  -4   1  -7    8.61    0.49 
   4   1   7   10.60    0.59 
  -5  -1  -7   39.88    1.41 
  -5  -1  -7   40.38    1.33 
   5  -1   7   40.26    1.45 
   5  -1   7   40.58    1.13 
  -5   1  -7   39.12    1.32 
  -5   1  -7   39.76    1.38 
   5   1   7   41.42    1.06 
   5   1   7   39.83    1.44 
  -6  -1  -7    0.25    0.16 
   6  -1   7    0.16    0.10 
  -6  -1  -7    0.56    0.21 
   6  -1   7    0.27    0.21 
  -6   1  -7    0.36    0.18 
  -6   1  -7    0.38    0.19 
   6   1   7    0.20    0.21 
   7  -1   7    7.50    0.62 
  -7  -1  -7    8.69    0.64 
  -7  -1  -7    7.97    0.52 
  -7   1  -7    8.49    0.57 
   7   1   7    7.36    0.61 
  -7   1  -7    7.76    0.58 
  -8  -1  -7    7.02    0.61 
  -8  -1  -7    7.73    0.54 
   8  -1   7    6.55    0.65 
  -8   1  -7    5.41    0.54 
   8   1   7    7.08    0.63 
  -8   1  -7    7.99    0.58 
  -9  -1  -7    2.34    0.45 
   9  -1   7    2.48    0.48 
  -9  -1  -7    3.06    0.40 
   9   1   7    3.10    0.49 
  -9   1  -7    2.99    0.45 
  -9   1  -7    2.64    0.43 
 -10  -1  -7    0.28    0.21 
 -10  -1  -7    0.29    0.31 
  10  -1   7    0.35    0.32 
 -10   1  -7    0.46    0.26 
  10   1   7    0.20    0.27 
 -10   1  -7    0.64    0.28 
 -11  -1  -7    2.57    0.54 
  11  -1   7    3.01    0.60 
 -11   1  -7    2.68    0.48 
  11   1   7    2.86    0.56 
 -11   1  -7    2.27    0.47 
  12  -1   7    1.30    0.48 
 -12  -1  -7    0.45    0.39 
 -12   1  -7    0.25    0.29 
 -12   1  -7    1.08    0.41 
  12   1   7    0.45    0.38 
 -13  -1  -7    5.85    0.80 
  13  -1   7    5.91    0.88 
  13   1   7    7.13    0.92 
  14  -1   7    3.65    0.76 
 -14  -1  -7    5.57    0.79 
  14   1   7    4.31    0.79 
  15  -2  -7    1.15    0.44 
 -15  -2   7    1.17    0.54 
 -14  -2   7    1.42    0.54 
  14  -2  -7    2.15    0.55 
  14   2  -7    1.90    0.51 
 -14   2   7    1.99    0.53 
  13  -2  -7    0.44    0.33 
 -13  -2   7    0.16    0.41 
 -13   2   7    0.46    0.41 
  13   2  -7    0.78    0.41 
 -12  -2   7    0.89    0.44 
  12  -2  -7    1.61    0.42 
 -12   2   7    0.52    0.31 
  12   2  -7    1.96    0.49 
 -12   2   7    2.34    0.49 
 -11  -2   7    0.48    0.35 
  11  -2  -7    1.01    0.34 
 -11   2   7    0.93    0.34 
  11   2  -7    1.55    0.47 
 -11   2   7    1.51    0.42 
  10  -2  -7    0.47    0.29 
 -10  -2   7    0.51    0.29 
 -10   2   7    0.60    0.31 
  10   2  -7    0.21    0.29 
 -10   2   7    0.15    0.27 
   9  -2  -7    0.04    0.16 
  -9  -2   7    0.30    0.27 
  -9   2   7    0.66    0.27 
  -9   2   7    0.54    0.25 
   9   2  -7    0.37    0.29 
   9   2  -7    0.41    0.19 
  -8  -2   7   37.08    1.26 
   8  -2  -7   35.44    1.44 
  -8  -2   7   37.75    1.52 
  -8   2   7   38.22    1.42 
   8   2  -7   36.34    1.49 
  -8   2   7   37.73    1.44 
   7  -2  -7    7.46    0.55 
  -7  -2   7    6.79    0.44 
  -7  -2   7    6.29    0.55 
  -7   2   7    7.28    0.55 
   7   2  -7    7.75    0.61 
  -7   2   7    7.26    0.55 
   7   2  -7    7.00    0.38 
  -6  -2   7   10.46    0.65 
   6  -2  -7    8.76    0.57 
   6  -2  -7   10.06    0.57 
  -6  -2   7    9.63    0.49 
   6   2  -7    9.68    0.63 
  -6   2   7    9.05    0.59 
   6   2  -7   10.34    0.44 
   5  -2  -7   10.92    0.61 
   5  -2  -7   11.22    0.60 
  -5  -2   7   10.66    0.64 
  -5  -2   7   11.12    0.52 
  -5   2   7   11.98    0.62 
   5   2  -7   10.67    0.63 
   5   2  -7   10.98    0.46 
   4  -2  -7    3.65    0.34 
   4  -2  -7    3.26    0.33 
  -4  -2   7    3.56    0.35 
  -4  -2   7    3.48    0.29 
  -4   2   7    3.96    0.36 
   4   2  -7    4.29    0.39 
   4   2  -7    3.86    0.26 
   3  -2  -7    0.83    0.19 
  -3  -2   7    0.82    0.21 
   3  -2  -7    0.73    0.19 
  -3  -2   7    0.38    0.14 
   3   2  -7    0.80    0.15 
   3   2  -7    0.72    0.20 
  -3   2   7    0.46    0.18 
  -3   2   7    0.77    0.07 
   2  -2  -7    7.98    0.43 
  -2  -2   7    8.64    0.46 
   2  -2  -7    9.25    0.48 
  -2  -2   7    8.47    0.44 
   2   2  -7    8.11    0.41 
  -2   2   7    8.36    0.48 
  -2   2   7    8.57    0.32 
   2   2  -7    9.34    0.48 
  -1  -2   7   30.08    1.00 
  -1  -2   7   31.51    1.01 
   1  -2  -7   29.84    0.95 
   1  -2  -7   30.80    1.03 
  -1   2   7   30.36    0.89 
   1   2  -7   29.25    0.97 
  -1   2   7   27.10    1.03 
   1   2  -7   30.95    0.99 
   0  -2   7   25.99    0.87 
   0  -2  -7   26.79    0.81 
   0  -2   7   24.64    0.90 
   0  -2  -7   25.76    0.90 
   0  -2  -7   25.66    0.93 
   0   2  -7   24.59    0.88 
   0   2  -7   26.77    0.85 
   0   2   7   24.40    0.83 
   1  -2   7   98.83    2.82 
  -1  -2  -7  103.38    2.85 
  -1  -2  -7  109.11    2.63 
  -1  -2  -7  105.31    2.79 
   1  -2   7  106.11    2.74 
  -1   2  -7  103.51    2.69 
   1   2   7  104.99    2.77 
  -1   2  -7  102.03    2.81 
   2  -2   7   34.56    1.08 
   2  -2   7   35.19    1.21 
  -2  -2  -7   35.70    1.14 
  -2  -2  -7   33.78    1.20 
  -2   2  -7   35.69    1.08 
  -2   2  -7   34.81    1.03 
   2   2   7   33.16    0.94 
   2   2   7   34.06    1.15 
  -2   2  -7   35.73    1.18 
  -3  -2  -7   18.55    0.74 
   3  -2   7   18.19    0.83 
   3  -2   7   20.30    0.67 
  -3  -2  -7   19.37    0.83 
  -3   2  -7   19.61    0.81 
   3   2   7   20.08    0.57 
   3   2   7   19.22    0.81 
  -3   2  -7   18.17    0.70 
  -4  -2  -7    9.10    0.49 
   4  -2   7    9.40    0.42 
   4  -2   7    9.60    0.58 
  -4  -2  -7    8.94    0.57 
   4   2   7    9.34    0.34 
   4   2   7    8.23    0.54 
  -4   2  -7    8.89    0.54 
  -4   2  -7    9.22    0.47 
  -5  -2  -7   17.91    0.75 
  -5  -2  -7   16.60    0.85 
   5  -2   7   18.03    0.66 
   5  -2   7   18.82    0.89 
  -5   2  -7   19.04    0.85 
   5   2   7   17.81    0.86 
   5   2   7   18.11    0.59 
  -5   2  -7   17.06    0.73 
   6  -2   7    6.14    0.57 
   6  -2   7    6.11    0.37 
  -6  -2  -7    6.65    0.54 
  -6  -2  -7    7.18    0.45 
   6   2   7    6.88    0.55 
  -6   2  -7    6.59    0.45 
  -6   2  -7    6.31    0.50 
  -7  -2  -7    7.28    0.48 
   7  -2   7    7.71    0.44 
  -7  -2  -7    7.28    0.63 
   7  -2   7    7.59    0.63 
   7   2   7    7.21    0.60 
  -7   2  -7    7.73    0.60 
  -7   2  -7    7.55    0.51 
  -8  -2  -7    0.20    0.28 
   8  -2   7    0.52    0.32 
  -8  -2  -7    0.25    0.16 
   8   2   7    0.20    0.25 
  -8   2  -7    0.26    0.21 
  -8   2  -7    0.48    0.22 
  -9  -2  -7    4.17    0.56 
   9  -2   7    3.79    0.56 
  -9  -2  -7    4.32    0.67 
  -9   2  -7    3.38    0.45 
   9   2   7    3.98    0.54 
  -9   2  -7    3.72    0.50 
  10  -2   7    2.32    0.50 
 -10  -2  -7    4.12    0.59 
 -10   2  -7    3.54    0.52 
 -10   2  -7    3.70    0.56 
  10   2   7    2.31    0.50 
  11  -2   7   -0.56    0.30 
 -11  -2  -7    0.15    0.37 
  11   2   7    0.01    0.28 
 -11   2  -7   -0.07    0.28 
  12  -2   7   -0.36    0.33 
 -12  -2  -7   -0.45    0.33 
  12   2   7    0.01    0.32 
 -12   2  -7   -0.26    0.26 
  13  -2   7    0.38    0.41 
 -13  -2  -7   -0.21    0.40 
  13   2   7    0.17    0.40 
 -13   2  -7    0.37    0.35 
 -14  -2  -7    2.05    0.62 
  14  -2   7    2.92    0.65 
  14   2   7    1.73    0.64 
  15  -3  -7    0.08    0.33 
  15   3  -7    1.38    0.50 
  14  -3  -7    0.22    0.33 
 -14  -3   7    0.50    0.47 
  14   3  -7    0.62    0.46 
  13  -3  -7   -0.08    0.23 
 -13  -3   7    0.29    0.42 
  13   3  -7   -0.34    0.35 
 -13   3   7    0.19    0.33 
  12  -3  -7    3.07    0.59 
 -12  -3   7    3.21    0.65 
 -12   3   7    3.52    0.58 
 -12   3   7    1.98    0.50 
  12   3  -7    3.28    0.62 
  11  -3  -7    8.57    0.76 
 -11  -3   7    7.48    0.79 
 -11   3   7    8.75    0.75 
  11   3  -7   11.11    0.93 
 -11   3   7    8.50    0.75 
  10  -3  -7    6.66    0.63 
 -10  -3   7    6.21    0.73 
 -10   3   7    7.14    0.66 
 -10   3   7    6.41    0.61 
  10   3  -7    7.52    0.76 
  10   3  -7    7.27    0.58 
   9  -3  -7   12.29    0.81 
  -9  -3   7   13.14    0.88 
  -9  -3   7   13.06    0.73 
   9   3  -7   12.75    0.88 
  -9   3   7   12.69    0.81 
  -9   3   7   13.26    0.80 
   8  -3  -7   20.45    1.02 
  -8  -3   7   20.15    0.89 
  -8  -3   7   18.96    1.04 
  -8   3   7   20.17    1.01 
  -8   3   7   20.94    0.98 
   8   3  -7   19.06    1.04 
  -7  -3   7    6.51    0.56 
   7  -3  -7    5.63    0.51 
  -7  -3   7    6.74    0.49 
  -7   3   7    7.24    0.57 
   7   3  -7    8.24    0.66 
  -7   3   7    6.72    0.53 
   6  -3  -7    8.01    0.56 
  -6  -3   7    7.83    0.60 
   6  -3  -7    8.48    0.58 
  -6  -3   7    8.50    0.51 
  -6   3   7    8.10    0.54 
   6   3  -7    8.34    0.62 
   6   3  -7    8.38    0.36 
   5  -3  -7    2.68    0.15 
  -5  -3   7    2.65    0.31 
   5  -3  -7    2.22    0.31 
   5  -3  -7    2.02    0.30 
  -5  -3   7    2.50    0.34 
   5   3  -7    3.11    0.38 
  -5   3   7    2.74    0.33 
   5   3  -7    2.58    0.21 
   4  -3  -7    1.82    0.28 
   4  -3  -7    1.78    0.26 
   4  -3  -7    1.80    0.13 
  -4  -3   7    1.90    0.25 
  -4  -3   7    1.46    0.26 
   4   3  -7    1.79    0.29 
   4   3  -7    1.58    0.18 
  -4   3   7    1.72    0.28 
   3  -3  -7  144.43    3.83 
   3  -3  -7  142.41    3.79 
   3  -3  -7  151.30    3.53 
  -3  -3   7  138.84    3.78 
  -3  -3   7  141.20    3.76 
   3   3  -7  145.03    3.62 
  -3   3   7  136.41    3.77 
   3   3  -7  142.33    3.81 
   2  -3  -7  101.15    2.75 
  -2  -3   7   99.16    2.69 
  -2  -3   7  100.32    2.72 
   2  -3  -7   97.64    2.51 
   2  -3  -7  100.45    2.69 
  -2   3   7   91.93    2.70 
   2   3  -7   99.76    2.60 
   2   3  -7   96.84    2.71 
  -1  -3   7  235.70    5.89 
   1  -3  -7  230.47    5.72 
  -1  -3   7  231.73    5.80 
   1  -3  -7  233.10    5.80 
   1  -3  -7  230.86    5.87 
   1  -3  -7  225.54    5.86 
   1   3  -7  223.56    5.78 
   1   3  -7  243.14    5.86 
   0  -3   7  339.18    8.46 
   0  -3  -7  332.75    8.40 
   0  -3  -7  348.63    8.32 
   0  -3  -7  335.40    8.32 
   0  -3  -7  344.77    8.45 
   0  -3   7  349.11    8.31 
   0   3  -7  340.74    8.37 
   0   3   7  329.31    8.32 
   0   3  -7  337.66    8.38 
  -1  -3  -7   49.51    1.53 
  -1  -3  -7   52.46    1.62 
   1  -3   7   48.89    1.60 
  -1  -3  -7   50.29    1.45 
   1  -3   7   52.23    1.45 
  -1   3  -7   52.06    1.52 
  -1   3  -7   50.64    1.57 
   1   3   7   50.06    1.54 
  -2  -3  -7    0.19    0.13 
  -2  -3  -7    0.21    0.10 
   2  -3   7    0.02    0.14 
  -2  -3  -7    0.07    0.16 
   2  -3   7    0.22    0.11 
   2   3   7    0.13    0.14 
  -2   3  -7    0.07    0.13 
  -2   3  -7    0.13    0.12 
   3  -3   7    1.37    0.23 
   3  -3   7    1.79    0.29 
   3  -3   7    1.47    0.19 
  -3  -3  -7    1.39    0.28 
  -3  -3  -7    1.96    0.25 
   3   3   7    1.64    0.27 
   3   3   7    1.48    0.18 
  -3   3  -7    2.05    0.29 
  -4  -3  -7   15.09    0.66 
  -4  -3  -7   15.96    0.80 
   4  -3   7   15.56    0.65 
   4  -3   7   15.46    0.79 
  -4   3  -7   15.29    0.77 
   4   3   7   15.55    0.56 
   4   3   7   14.89    0.76 
  -4   3  -7   15.43    0.60 
  -5  -3  -7   -0.06    0.10 
   5  -3   7   -0.12    0.13 
   5  -3   7   -0.22    0.09 
  -5  -3  -7   -0.40    0.11 
  -5   3  -7   -0.03    0.16 
   5   3   7   -0.14    0.10 
   5   3   7    0.01    0.16 
  -5   3  -7   -0.04    0.12 
   6  -3   7    3.30    0.33 
  -6  -3  -7    3.10    0.32 
  -6  -3  -7    3.15    0.46 
   6  -3   7    3.40    0.44 
  -6   3  -7    3.63    0.33 
  -6   3  -7    4.14    0.44 
   6   3   7    3.33    0.44 
  -7  -3  -7   14.86    0.89 
  -7  -3  -7   15.92    0.71 
   7  -3   7   15.23    0.70 
   7  -3   7   15.79    0.92 
  -7   3  -7   15.79    0.71 
   7   3   7   13.40    0.85 
  -7   3  -7   14.77    0.85 
  -8  -3  -7   17.22    1.02 
   8  -3   7   16.83    0.99 
  -8   3  -7   17.07    0.97 
   8   3   7   17.55    1.01 
  -9  -3  -7    1.03    0.39 
   9  -3   7    1.62    0.42 
   9   3   7    1.42    0.39 
  -9   3  -7    1.96    0.40 
 -10  -3  -7    3.31    0.59 
  10  -3   7    4.62    0.62 
 -10   3  -7    4.74    0.62 
  10   3   7    5.41    0.68 
  11  -3   7    0.11    0.28 
 -11  -3  -7   -0.27    0.31 
  11   3   7   -0.05    0.30 
 -11   3  -7   -0.07    0.26 
 -12  -3  -7   -0.13    0.36 
  12  -3   7    0.21    0.36 
  12   3   7   -0.02    0.34 
 -12   3  -7   -0.27    0.31 
 -13  -3  -7    7.19    0.95 
  13  -3   7    6.92    0.85 
  13   3   7    5.17    0.87 
 -13   3  -7    7.58    0.83 
 -14  -4   7    1.67    0.61 
  14  -4  -7    2.03    0.56 
  14   4  -7    1.54    0.59 
 -14   4   7    1.22    0.48 
 -13  -4   7    4.99    0.79 
  13  -4  -7    3.37    0.63 
 -13   4   7    4.05    0.69 
  13   4  -7    4.36    0.73 
  12  -4  -7    5.70    0.70 
 -12  -4   7    7.02    0.84 
 -12   4   7    7.59    0.81 
  12   4  -7    5.46    0.81 
  11  -4  -7   12.83    0.94 
 -11  -4   7   12.26    0.97 
  11   4  -7   12.42    0.98 
 -11   4   7   13.26    0.94 
 -10  -4   7   -0.45    0.28 
  10  -4  -7    0.31    0.24 
 -10  -4   7    0.25    0.22 
  10   4  -7    0.35    0.36 
 -10   4   7   -0.25    0.22 
 -10   4   7    0.04    0.26 
  -9  -4   7    0.23    0.30 
   9  -4  -7    0.32    0.24 
  -9  -4   7    1.12    0.31 
  -9   4   7    0.97    0.29 
  -9   4   7    0.66    0.30 
   9   4  -7    0.34    0.33 
  -8  -4   7    0.87    0.30 
  -8  -4   7    1.23    0.38 
   8  -4  -7    0.60    0.29 
   8   4  -7    0.45    0.30 
  -8   4   7    0.45    0.28 
  -8   4   7    0.61    0.25 
   7  -4  -7    9.64    0.70 
  -7  -4   7   10.59    0.65 
  -7  -4   7    9.39    0.70 
   7   4  -7   10.39    0.73 
  -7   4   7    9.89    0.62 
  -7   4   7   10.12    0.70 
   6  -4  -7    1.94    0.35 
  -6  -4   7    1.03    0.27 
  -6  -4   7    1.11    0.29 
  -6   4   7    1.49    0.34 
  -6   4   7    1.24    0.26 
   6   4  -7    2.10    0.40 
  -5  -4   7    2.11    0.34 
  -5  -4   7    1.96    0.33 
   5  -4  -7    3.18    0.38 
   5  -4  -7    2.33    0.33 
  -5   4   7    1.95    0.30 
   5   4  -7    2.39    0.38 
   4  -4  -7    4.49    0.41 
  -4  -4   7    3.96    0.40 
   4  -4  -7    3.52    0.37 
  -4  -4   7    3.93    0.38 
   4  -4  -7    4.46    0.27 
   4   4  -7    4.17    0.43 
  -4   4   7    3.63    0.35 
   4   4  -7    3.61    0.25 
  -3  -4   7   16.42    0.78 
   3  -4  -7   16.77    0.78 
  -3  -4   7   17.27    0.76 
   3  -4  -7   16.78    0.79 
   3  -4  -7   17.47    0.62 
   3   4  -7   16.55    0.62 
   3   4  -7   15.73    0.77 
  -3   4   7   17.65    0.76 
  -2  -4   7    1.36    0.26 
   2  -4  -7    1.55    0.26 
   2  -4  -7    1.11    0.23 
  -2  -4   7    0.97    0.20 
   2  -4  -7    1.24    0.17 
  -2   4   7    0.81    0.20 
   2   4  -7    1.02    0.18 
   2   4  -7    1.18    0.25 
   1  -4  -7    8.38    0.50 
  -1  -4   7    7.66    0.42 
   1  -4  -7    8.78    0.49 
  -1  -4   7    8.53    0.55 
   1  -4  -7    8.40    0.50 
   1  -4  -7    7.96    0.43 
   1   4  -7    7.57    0.48 
   1   4  -7    7.81    0.44 
   0  -4   7  155.00    4.16 
   0  -4  -7  155.56    4.02 
   0  -4  -7  155.15    4.10 
   0  -4  -7  158.43    4.08 
   0  -4  -7  158.94    4.02 
   0  -4   7  155.24    3.91 
   0   4  -7  149.88    4.06 
   0   4  -7  145.71    4.01 
   1  -4   7   12.92    0.50 
  -1  -4  -7   13.26    0.67 
  -1  -4  -7   12.71    0.59 
   1  -4   7   13.03    0.71 
  -1  -4  -7   12.91    0.61 
  -1  -4  -7   13.19    0.63 
  -1   4  -7   13.09    0.64 
  -1   4  -7   13.22    0.64 
  -2  -4  -7    6.00    0.44 
  -2  -4  -7    5.65    0.37 
  -2  -4  -7    5.38    0.44 
   2  -4   7    5.92    0.30 
  -2  -4  -7    5.96    0.40 
   2  -4   7    5.50    0.46 
  -2   4  -7    4.72    0.40 
  -2   4  -7    6.20    0.43 
   3  -4   7    3.62    0.40 
   3  -4   7    3.23    0.23 
   3  -4   7    3.16    0.33 
  -3  -4  -7    3.52    0.31 
  -3  -4  -7    3.79    0.40 
   3   4   7    2.67    0.34 
   3   4   7    3.02    0.27 
  -3   4  -7    3.09    0.38 
   4  -4   7    2.50    0.32 
  -4  -4  -7    2.60    0.37 
   4  -4   7    2.65    0.35 
  -4  -4  -7    2.28    0.27 
   4   4   7    2.76    0.26 
  -4   4  -7    2.71    0.36 
   4   4   7    2.96    0.36 
   5  -4   7    3.64    0.37 
  -5  -4  -7    3.43    0.47 
   5  -4   7    3.42    0.43 
  -5  -4  -7    3.29    0.32 
   5   4   7    4.19    0.45 
  -5   4  -7    3.81    0.44 
   5   4   7    3.45    0.31 
   6  -4   7   16.07    0.92 
   6  -4   7   16.61    0.78 
  -6  -4  -7   17.69    0.96 
  -6  -4  -7   17.09    0.73 
   6   4   7   16.84    0.93 
  -6   4  -7   15.62    0.91 
  -7  -4  -7   21.11    1.12 
   7  -4   7   22.15    0.95 
   7  -4   7   21.66    1.12 
   7   4   7   21.67    1.13 
  -7   4  -7   21.69    1.10 
   8  -4   7    2.14    0.46 
  -8  -4  -7    3.01    0.50 
   8   4   7    2.07    0.43 
  -8   4  -7    2.38    0.46 
   9  -4   7    0.73    0.31 
  -9  -4  -7    0.37    0.34 
   9   4   7    0.40    0.29 
  -9   4  -7   -0.05    0.24 
  10  -4   7   12.81    0.93 
 -10  -4  -7   11.17    1.00 
 -10   4  -7   15.04    1.02 
  10   4   7   12.80    0.98 
 -11  -4  -7    1.21    0.46 
  11  -4   7    1.62    0.46 
 -11   4  -7    1.45    0.44 
  11   4   7    3.17    0.64 
  12  -4   7    6.05    0.71 
 -12  -4  -7    4.95    0.85 
 -12   4  -7    5.52    0.78 
  12   4   7    4.39    0.72 
  13  -4   7    1.37    0.49 
 -13  -4  -7    0.46    0.48 
 -13   4  -7    0.15    0.40 
  13   4   7   -0.35    0.40 
  14  -5  -7    3.87    0.71 
 -14  -5   7    6.19    0.98 
 -14   5   7    3.93    0.72 
  14   5  -7    4.14    0.79 
  13  -5  -7    0.38    0.34 
 -13  -5   7    0.57    0.47 
  13   5  -7    0.49    0.49 
 -13   5   7    0.45    0.40 
 -12  -5   7    4.61    0.80 
  12  -5  -7    3.86    0.68 
  12   5  -7    4.54    0.72 
 -12   5   7    3.47    0.64 
 -11  -5   7   -0.14    0.25 
  11  -5  -7   -0.03    0.20 
 -11  -5   7   -0.58    0.30 
  11   5  -7    0.25    0.28 
 -11   5   7   -0.18    0.27 
  11   5  -7    0.53    0.39 
  10  -5  -7    0.00    0.21 
 -10  -5   7    0.43    0.30 
 -10  -5   7   -0.09    0.27 
  10   5  -7    0.25    0.35 
 -10   5   7    0.12    0.28 
  -9  -5   7    4.04    0.54 
  -9  -5   7    4.12    0.62 
   9  -5  -7    5.84    0.62 
  -9   5   7    3.70    0.59 
   9   5  -7    4.26    0.65 
  -8  -5   7    1.20    0.33 
   8  -5  -7    1.21    0.34 
  -8  -5   7    0.71    0.29 
   8   5  -7    0.77    0.33 
  -8   5   7    0.54    0.28 
  -7  -5   7    3.51    0.47 
   7  -5  -7    4.68    0.53 
  -7  -5   7    4.29    0.54 
   7   5  -7    4.53    0.54 
  -7   5   7    4.30    0.53 
  -7   5   7    4.20    0.43 
  -6  -5   7   18.40    0.96 
  -6  -5   7   17.28    0.91 
   6  -5  -7   19.85    0.99 
   6   5  -7   18.38    0.97 
  -6   5   7   17.44    0.98 
  -6   5   7   19.68    0.86 
  -5  -5   7    8.18    0.60 
  -5  -5   7    9.30    0.63 
   5  -5  -7    8.44    0.62 
  -5   5   7    8.45    0.54 
   5   5  -7    9.09    0.64 
  -5   5   7   10.23    0.71 
   4  -5  -7    1.23    0.30 
   4  -5  -7    1.19    0.30 
  -4  -5   7    1.15    0.30 
   4  -5  -7    1.74    0.23 
  -4  -5   7    1.55    0.29 
  -4   5   7    1.30    0.27 
   4   5  -7    1.75    0.32 
   3  -5  -7   11.13    0.66 
   3  -5  -7   11.47    0.55 
  -3  -5   7   11.30    0.61 
   3  -5  -7   10.62    0.66 
  -3  -5   7   12.26    0.70 
   3   5  -7   11.72    0.52 
   3   5  -7   11.18    0.67 
  -3   5   7   12.59    0.63 
   2  -5  -7   24.95    0.91 
  -2  -5   7   25.15    0.93 
   2  -5  -7   24.93    1.04 
   2  -5  -7   24.18    1.02 
  -2  -5   7   24.32    1.06 
   2   5  -7   25.10    0.88 
   2   5  -7   24.79    1.05 
  -2   5   7   23.20    0.96 
   1  -5  -7    1.38    0.23 
   1  -5  -7    1.42    0.27 
  -1  -5   7    1.59    0.32 
   1  -5  -7    1.57    0.27 
  -1  -5   7    1.93    0.24 
   1  -5  -7    1.41    0.26 
   1   5  -7    1.38    0.27 
   1   5  -7    1.69    0.25 
   0  -5   7    4.60    0.30 
   0  -5  -7    4.59    0.42 
   0  -5  -7    4.76    0.41 
   0  -5  -7    4.74    0.39 
   0  -5   7    4.95    0.46 
   0  -5  -7    4.85    0.38 
   0   5  -7    5.01    0.39 
   0   5  -7    4.53    0.43 
  -1  -5  -7    4.71    0.41 
   1  -5   7    5.72    0.49 
  -1  -5  -7    4.76    0.41 
  -1  -5  -7    4.48    0.38 
   1  -5   7    5.13    0.41 
  -1  -5  -7    4.80    0.41 
  -1   5  -7    4.50    0.41 
  -1   5  -7    5.11    0.43 
  -2  -5  -7    4.82    0.44 
   2  -5   7    4.55    0.46 
  -2  -5  -7    4.76    0.38 
  -2  -5  -7    4.16    0.40 
  -2  -5  -7    4.70    0.39 
  -2   5  -7    4.45    0.42 
  -2   5  -7    4.48    0.44 
   3  -5   7   37.64    1.34 
  -3  -5  -7   34.47    1.36 
   3  -5   7   37.64    1.45 
  -3  -5  -7   35.59    1.37 
  -3  -5  -7   37.10    1.24 
  -3   5  -7   34.92    1.35 
   3   5   7   34.23    1.21 
   4  -5   7   -0.07    0.16 
  -4  -5  -7    0.13    0.13 
  -4  -5  -7   -0.05    0.19 
   4  -5   7    0.09    0.18 
  -4   5  -7    0.09    0.20 
   4   5   7   -0.05    0.16 
   4   5   7    0.02    0.13 
  -5  -5  -7    2.63    0.30 
  -5  -5  -7    2.79    0.47 
   5  -5   7    2.69    0.37 
   5  -5   7    2.64    0.41 
   5   5   7    2.74    0.31 
   5   5   7    2.86    0.45 
  -5   5  -7    2.08    0.39 
   6  -5   7    7.05    0.63 
  -6  -5  -7    8.13    0.68 
   6  -5   7    6.43    0.52 
   6   5   7    6.64    0.61 
  -6   5  -7    6.51    0.60 
  -7  -5  -7    3.11    0.51 
   7  -5   7    3.03    0.42 
   7  -5   7    3.32    0.47 
  -7   5  -7    2.92    0.46 
   7   5   7    2.69    0.45 
   8  -5   7    8.55    0.62 
  -8  -5  -7    8.46    0.76 
   8  -5   7    7.74    0.70 
   8   5   7    8.26    0.77 
  -8   5  -7    8.03    0.72 
   9  -5   7    2.56    0.52 
  -9  -5  -7    2.13    0.53 
  -9   5  -7    1.95    0.48 
   9   5   7    2.31    0.53 
 -10  -5  -7   11.24    0.96 
  10  -5   7   10.15    0.87 
  10   5   7   11.58    0.98 
 -10   5  -7   10.99    0.95 
  11  -5   7   -0.10    0.24 
 -11  -5  -7    0.00    0.34 
  11   5   7   -0.46    0.21 
 -11   5  -7   -0.06    0.37 
  12  -5   7   12.06    1.02 
 -12  -5  -7   12.63    1.12 
  12   5   7   11.24    1.06 
 -12   5  -7   11.67    1.05 
  13  -6  -7   11.32    1.04 
 -13  -6   7   10.97    1.16 
 -13   6   7   10.82    1.02 
  13   6  -7   10.70    1.12 
  12  -6  -7    0.97    0.40 
 -12  -6   7    1.03    0.47 
 -12   6   7    0.56    0.47 
  12   6  -7   -0.26    0.41 
 -11  -6   7    0.69    0.40 
 -11  -6   7    0.78    0.42 
  11  -6  -7    0.32    0.28 
 -11   6   7   -0.05    0.38 
  11   6  -7    0.80    0.44 
 -10  -6   7   12.22    0.98 
  10  -6  -7   12.69    0.98 
 -10  -6   7   12.91    0.93 
 -10   6   7   14.99    1.05 
  10   6  -7   11.23    0.95 
  -9  -6   7    0.42    0.37 
  -9  -6   7    0.28    0.27 
   9  -6  -7    0.33    0.28 
  -9   6   7   -0.24    0.28 
   9   6  -7   -0.24    0.28 
  -8  -6   7    0.27    0.30 
   8  -6  -7    0.09    0.23 
  -8  -6   7    0.30    0.28 
  -8   6   7   -0.36    0.22 
   8   6  -7   -0.11    0.24 
   7  -6  -7    2.59    0.46 
  -7  -6   7    2.66    0.47 
  -7  -6   7    2.34    0.44 
   7   6  -7    2.49    0.46 
  -7   6   7    2.31    0.48 
  -6  -6   7    0.43    0.25 
  -6  -6   7    0.69    0.25 
   6  -6  -7    0.54    0.27 
  -6   6   7    0.30    0.24 
   6   6  -7    0.91    0.32 
  -5  -6   7   11.65    0.72 
   5  -6  -7   10.51    0.75 
  -5  -6   7   10.48    0.76 
  -5   6   7   12.13    0.65 
  -5   6   7   12.08    0.82 
   5   6  -7   11.23    0.76 
  -4  -6   7    4.09    0.47 
   4  -6  -7    3.63    0.45 
   4  -6  -7    4.53    0.38 
  -4  -6   7    3.56    0.40 
  -4   6   7    5.24    0.43 
   4   6  -7    4.98    0.50 
  -4   6   7    3.70    0.47 
  -3  -6   7   13.89    0.70 
  -3  -6   7   13.69    0.81 
   3  -6  -7   13.61    0.79 
   3  -6  -7   12.63    0.76 
   3  -6  -7   14.34    0.67 
  -3   6   7   13.97    0.69 
   3   6  -7   12.38    0.77 
  -2  -6   7   16.07    0.90 
   2  -6  -7   18.69    0.91 
  -2  -6   7   16.99    0.75 
   2  -6  -7   17.22    0.78 
   2  -6  -7   18.09    0.89 
   2   6  -7   17.77    0.74 
  -2   6   7   16.61    0.80 
   2   6  -7   16.34    0.89 
   1  -6  -7    8.32    0.56 
   1  -6  -7    8.93    0.56 
  -1  -6   7    8.38    0.65 
  -1  -6   7    8.87    0.55 
   1  -6  -7    8.14    0.58 
   1  -6  -7    8.88    0.56 
   1   6  -7    8.40    0.62 
   1   6  -7    8.23    0.50 
   0  -6  -7    9.92    0.60 
   0  -6  -7    9.81    0.60 
   0  -6  -7   10.24    0.63 
   0  -6   7    9.30    0.68 
   0  -6  -7    9.13    0.59 
   0   6  -7    8.23    0.61 
   0   6  -7    9.72    0.58 
  -1  -6  -7    1.69    0.29 
  -1  -6  -7    3.03    0.36 
  -1  -6  -7    2.27    0.38 
   1  -6   7    1.57    0.35 
  -1  -6  -7    1.77    0.33 
  -1   6  -7    1.68    0.31 
  -1   6  -7    1.92    0.37 
  -2  -6  -7   18.32    0.90 
   2  -6   7   18.00    0.97 
  -2  -6  -7   18.88    0.83 
  -2  -6  -7   21.03    0.91 
  -2  -6  -7   17.41    0.90 
  -2   6  -7   20.16    0.95 
   2   6   7   16.87    0.84 
  -2   6  -7   18.20    0.90 
  -3  -6  -7   14.56    0.83 
   3  -6   7   15.06    0.83 
  -3  -6  -7   14.70    0.84 
  -3  -6  -7   14.07    0.70 
   3  -6   7   14.65    0.88 
   3   6   7   14.82    0.74 
  -3   6  -7   14.37    0.83 
  -4  -6  -7   16.06    0.92 
  -4  -6  -7   16.15    0.92 
   4  -6   7   16.19    0.95 
   4  -6   7   16.45    0.89 
  -4   6  -7   16.84    0.91 
   4   6   7   17.23    0.80 
   5  -6   7    6.41    0.61 
   5  -6   7    5.01    0.51 
  -5  -6  -7    5.34    0.57 
  -5   6  -7    5.97    0.57 
   5   6   7    4.74    0.52 
   5   6   7    5.50    0.45 
  -6  -6  -7    1.86    0.41 
   6  -6   7    1.15    0.32 
   6  -6   7    1.34    0.39 
  -6   6  -7    0.66    0.29 
   6   6   7    1.77    0.42 
  -7  -6  -7    4.64    0.63 
   7  -6   7    4.07    0.54 
   7  -6   7    3.80    0.49 
  -7   6  -7    4.22    0.57 
   7   6   7    3.40    0.54 
  -8  -6  -7    0.88    0.43 
   8  -6   7    1.36    0.35 
   8  -6   7    1.19    0.38 
  -8   6  -7    1.22    0.41 
   8   6   7    1.11    0.41 
  -9  -6  -7    1.09    0.42 
   9  -6   7    1.22    0.37 
   9   6   7    1.92    0.52 
  -9   6  -7    1.09    0.40 
  10  -6   7    0.31    0.33 
 -10  -6  -7   -0.08    0.39 
  10   6   7   -0.17    0.31 
 -10   6  -7   -0.28    0.34 
 -11  -6  -7    1.29    0.52 
  11  -6   7    1.55    0.48 
 -11   6  -7    0.84    0.44 
  11   6   7    0.93    0.48 
 -12  -6  -7    3.62    0.73 
  12  -6   7    2.57    0.61 
 -12   6  -7    2.13    0.62 
  12   6   7    2.10    0.64 
  12  -7  -7    1.25    0.46 
 -12  -7   7    0.36    0.45 
 -12  -7   7    1.05    0.53 
 -12   7   7    1.13    0.50 
  12   7  -7   -0.02    0.40 
  12   7  -7    0.62    0.39 
 -11  -7   7    6.77    0.80 
  11  -7  -7    8.56    0.89 
 -11  -7   7    8.14    0.87 
  11   7  -7    5.48    0.80 
 -11   7   7    6.19    0.83 
  10  -7  -7    3.41    0.59 
 -10  -7   7    2.97    0.63 
 -10  -7   7    2.16    0.53 
 -10   7   7    2.43    0.58 
  10   7  -7    2.92    0.61 
  -9  -7   7    1.54    0.44 
   9  -7  -7    1.24    0.42 
  -9  -7   7    1.77    0.49 
  -9   7   7    0.97    0.41 
   9   7  -7    1.90    0.52 
  -8  -7   7    0.54    0.32 
  -8  -7   7    0.87    0.41 
   8  -7  -7    0.68    0.31 
  -8   7   7    1.65    0.46 
   8   7  -7    0.58    0.39 
  -7  -7   7   11.22    0.82 
  -7  -7   7    9.63    0.78 
   7  -7  -7    8.77    0.77 
  -7   7   7   11.05    0.91 
   7   7  -7    9.75    0.81 
  -6  -7   7    0.16    0.26 
  -6  -7   7    0.55    0.30 
   6  -7  -7   -0.01    0.22 
   6   7  -7    0.09    0.23 
  -6   7   7    0.28    0.28 
  -5  -7   7    3.70    0.52 
   5  -7  -7    3.97    0.50 
  -5  -7   7    2.45    0.42 
  -5   7   7    2.26    0.45 
   5   7  -7    3.05    0.47 
  -4  -7   7    0.52    0.22 
  -4  -7   7    0.73    0.29 
   4  -7  -7    0.41    0.25 
   4   7  -7    0.21    0.24 
  -4   7   7    0.78    0.30 
   3  -7  -7    4.95    0.44 
  -3  -7   7    3.87    0.56 
   3  -7  -7    4.83    0.52 
   3   7  -7    3.67    0.49 
  -3   7   7    4.50    0.53 
   2  -7  -7   -0.11    0.16 
  -2  -7   7    0.13    0.25 
   2  -7  -7    0.07    0.21 
   2   7  -7    0.14    0.21 
  -2   7   7   -0.08    0.20 
  -2   7   7    0.03    0.17 
   1  -7  -7   20.99    1.04 
   1  -7  -7   21.27    1.02 
   1  -7  -7   21.09    0.98 
   1  -7  -7   22.05    0.95 
  -1  -7   7   21.55    1.12 
   1   7  -7   22.64    0.93 
   1   7  -7   21.17    1.08 
   0  -7   7   44.08    1.76 
   0  -7  -7   46.92    1.60 
   0  -7  -7   44.67    1.67 
   0  -7  -7   45.84    1.61 
   0  -7  -7   44.11    1.62 
   0   7  -7   45.18    1.56 
   0   7  -7   43.95    1.72 
   1  -7   7   11.64    0.85 
  -1  -7  -7   12.44    0.77 
  -1  -7  -7   13.35    0.76 
  -1  -7  -7   12.42    0.78 
  -1  -7  -7   13.54    0.72 
  -1   7  -7   11.98    0.73 
  -1   7  -7   12.87    0.81 
  -2  -7  -7    9.09    0.70 
  -2  -7  -7    9.94    0.60 
   2  -7   7    8.77    0.71 
  -2  -7  -7    8.56    0.65 
  -2   7  -7    9.59    0.67 
  -2   7  -7    7.60    0.66 
   2   7   7    9.76    0.65 
   3  -7   7    8.60    0.69 
   3  -7   7    8.39    0.72 
  -3  -7  -7    8.30    0.69 
  -3  -7  -7    6.94    0.61 
  -3   7  -7    8.05    0.64 
   3   7   7    7.88    0.59 
  -4  -7  -7    0.03    0.23 
   4  -7   7    0.05    0.20 
   4  -7   7   -0.08    0.18 
  -4  -7  -7    0.09    0.26 
   4   7   7    0.02    0.17 
  -4   7  -7    0.11    0.23 
  -5  -7  -7    2.97    0.52 
  -5  -7  -7    3.85    0.53 
   5  -7   7    2.82    0.48 
   5  -7   7    1.94    0.46 
   5   7   7    2.36    0.39 
  -5   7  -7    2.92    0.50 
  -6  -7  -7    0.49    0.32 
   6  -7   7    0.35    0.29 
   6  -7   7   -0.06    0.24 
   6   7   7    0.42    0.28 
  -6   7  -7   -0.01    0.24 
   7  -7   7    0.18    0.27 
   7  -7   7    0.06    0.24 
  -7  -7  -7   -0.02    0.27 
  -7   7  -7    0.28    0.33 
   7   7   7    0.41    0.28 
   8  -7   7    0.20    0.27 
  -8  -7  -7    0.41    0.34 
   8  -7   7   -0.27    0.21 
   8   7   7    0.41    0.33 
  -8   7  -7   -0.38    0.25 
   9  -7   7    2.34    0.56 
  -9  -7  -7    1.71    0.56 
  -9   7  -7    1.71    0.51 
   9   7   7    1.22    0.46 
  10  -7   7    1.76    0.47 
 -10  -7  -7    1.15    0.51 
  10   7   7    1.69    0.50 
 -10   7  -7    1.56    0.48 
 -11  -7  -7   -0.01    0.42 
  11  -7   7    0.22    0.37 
 -11   7  -7   -0.07    0.40 
  11   7   7    0.18    0.34 
  11  -8  -7    0.27    0.39 
 -11  -8   7    0.09    0.41 
 -11  -8   7   -0.31    0.30 
 -11   8   7    0.20    0.39 
  11   8  -7   -0.30    0.42 
 -10  -8   7    0.94    0.48 
 -10  -8   7    1.88    0.56 
  10  -8  -7    2.45    0.59 
  10   8  -7    1.52    0.57 
 -10   8   7    0.75    0.52 
  -9  -8   7    3.07    0.61 
   9  -8  -7    2.57    0.56 
  -9  -8   7    3.72    0.65 
   9   8  -7    2.37    0.62 
  -9   8   7    3.40    0.66 
  -8  -8   7    1.09    0.44 
   8  -8  -7    2.78    0.57 
  -8  -8   7    2.55    0.53 
   8   8  -7    0.74    0.40 
  -8   8   7    1.43    0.49 
   7  -8  -7   15.43    1.07 
  -7  -8   7   14.43    0.97 
  -7  -8   7   14.67    1.04 
  -7   8   7   15.33    1.07 
   7   8  -7   15.75    1.10 
  -6  -8   7    2.55    0.47 
  -6  -8   7    1.39    0.46 
   6  -8  -7    1.95    0.47 
   6   8  -7    2.05    0.46 
  -6   8   7    2.11    0.48 
   5  -8  -7   -0.07    0.25 
  -5  -8   7    0.07    0.29 
  -5   8   7   -0.24    0.22 
   5   8  -7    0.00    0.22 
   4  -8  -7    2.58    0.49 
  -4  -8   7    2.05    0.45 
  -4   8   7    3.51    0.56 
   4   8  -7    2.15    0.48 
  -3  -8   7   -0.15    0.25 
   3  -8  -7    0.13    0.25 
   3  -8  -7   -0.06    0.22 
   3   8  -7    0.16    0.23 
  -3   8   7   -0.16    0.20 
   2  -8  -7    1.11    0.30 
  -2  -8   7    1.21    0.37 
   2  -8  -7    0.85    0.34 
  -2   8   7    0.65    0.25 
   2   8  -7    1.20    0.38 
   1  -8  -7    6.93    0.60 
  -1  -8   7    7.18    0.70 
   1  -8  -7    5.51    0.60 
  -1   8   7    5.07    0.54 
   1   8  -7    6.88    0.65 
   0  -8  -7    3.09    0.48 
   0  -8  -7    1.56    0.36 
   0  -8  -7    2.39    0.44 
   0  -8   7    2.46    0.49 
   0   8   7    2.16    0.39 
   0   8  -7    2.09    0.36 
   0   8  -7    1.38    0.38 
  -1  -8  -7    0.94    0.29 
  -1  -8  -7    0.35    0.27 
  -1  -8  -7    0.86    0.30 
   1  -8   7    0.46    0.32 
  -1   8  -7    0.49    0.30 
   1   8   7    0.82    0.27 
  -1   8  -7    0.55    0.27 
  -2  -8  -7    0.37    0.30 
   2  -8   7    0.11    0.27 
  -2  -8  -7    0.23    0.26 
  -2   8  -7    0.27    0.22 
  -2   8  -7    0.57    0.29 
   2   8   7   -0.12    0.22 
  -3  -8  -7    0.37    0.27 
  -3  -8  -7    0.25    0.27 
   3  -8   7    0.09    0.25 
  -3   8  -7    0.14    0.28 
  -3   8  -7    0.27    0.25 
   3   8   7    0.63    0.26 
  -4  -8  -7    1.54    0.42 
  -4  -8  -7    1.93    0.47 
   4  -8   7    1.44    0.43 
   4  -8   7    1.96    0.43 
  -4   8  -7    1.53    0.36 
   4   8   7    2.25    0.40 
  -5  -8  -7    3.37    0.61 
   5  -8   7    4.77    0.64 
  -5  -8  -7    5.28    0.65 
   5  -8   7    6.16    0.65 
  -5   8  -7    4.21    0.62 
   6  -8   7    5.00    0.69 
  -6  -8  -7    6.74    0.78 
  -6  -8  -7    5.51    0.68 
   6  -8   7    5.67    0.67 
   6   8   7    5.75    0.68 
  -6   8  -7    5.41    0.71 
   7  -8   7    6.72    0.74 
   7  -8   7    7.79    0.80 
  -7  -8  -7    8.14    0.86 
   7   8   7    8.27    0.84 
  -7   8  -7    7.56    0.79 
  -8  -8  -7    4.10    0.67 
   8  -8   7    3.38    0.61 
   8  -8   7    4.52    0.67 
   8   8   7    3.48    0.66 
  -8   8  -7    4.29    0.70 
   9  -8   7    0.42    0.37 
  -9  -8  -7    1.25    0.53 
   9   8   7    0.50    0.44 
  -9   8  -7    0.09    0.38 
  10  -8   7    3.98    0.75 
 -10  -8  -7    2.99    0.71 
  10   8   7    3.41    0.73 
 -10   8  -7    4.42    0.76 
  10  -9  -7   13.98    1.12 
 -10  -9   7   13.86    1.17 
 -10  -9   7   11.77    1.08 
  10   9  -7   10.78    1.11 
 -10   9   7   11.10    1.15 
  -9  -9   7    0.45    0.49 
  -9  -9   7    0.35    0.39 
   9  -9  -7    0.62    0.39 
   9   9  -7    0.13    0.44 
  -9   9   7    0.43    0.44 
   8  -9  -7    2.27    0.56 
  -8  -9   7    1.42    0.49 
  -8   9   7    1.99    0.54 
   8   9  -7    1.44    0.55 
  -7  -9   7    5.46    0.73 
   7  -9  -7    4.38    0.71 
  -7   9   7    7.58    0.85 
   7   9  -7    4.95    0.76 
  -6  -9   7    0.19    0.37 
   6  -9  -7    0.17    0.32 
   6   9  -7   -0.36    0.22 
  -6   9   7   -0.05    0.29 
  -5  -9   7    2.41    0.53 
   5  -9  -7    2.17    0.49 
   5   9  -7    1.64    0.45 
  -5   9   7    2.37    0.52 
   4  -9  -7    0.04    0.27 
  -4  -9   7   -0.07    0.30 
  -4   9   7   -0.12    0.27 
   4   9  -7    0.19    0.27 
  -3  -9   7    0.90    0.38 
   3  -9  -7    0.64    0.36 
   3   9  -7    0.38    0.30 
  -3   9   7    0.54    0.33 
   2  -9  -7    3.15    0.55 
  -2  -9   7    4.96    0.64 
   2  -9  -7    2.92    0.48 
  -2   9   7    3.10    0.52 
   2   9  -7    3.37    0.60 
   1  -9  -7    7.97    0.69 
  -1  -9   7    6.49    0.76 
   1  -9  -7    5.34    0.63 
   1   9  -7    7.14    0.72 
  -1   9   7    6.21    0.61 
   0  -9  -7    0.78    0.32 
   0  -9  -7    0.83    0.32 
   0  -9   7    0.20    0.31 
   0   9   7    0.94    0.29 
   0   9  -7    0.50    0.36 
  -1  -9  -7   -0.07    0.21 
   1  -9   7    0.06    0.27 
   1   9   7   -0.35    0.20 
  -1   9  -7   -0.47    0.25 
  -1   9  -7    0.21    0.23 
  -2  -9  -7    5.98    0.65 
   2  -9   7    3.91    0.60 
  -2   9  -7    4.39    0.57 
   2   9   7    5.18    0.58 
  -2   9  -7    4.12    0.59 
   3  -9   7    0.74    0.39 
  -3  -9  -7    0.65    0.36 
  -3  -9  -7    0.23    0.28 
   3   9   7   -0.08    0.21 
  -3   9  -7    0.68    0.35 
  -3   9  -7    0.06    0.28 
  -4  -9  -7    0.05    0.29 
   4  -9   7    0.00    0.25 
  -4  -9  -7    0.21    0.35 
  -4   9  -7    0.16    0.29 
  -4   9  -7    0.07    0.29 
   4   9   7    0.13    0.22 
  -5  -9  -7    0.13    0.38 
   5  -9   7    0.97    0.42 
   5  -9   7   -0.11    0.32 
  -5  -9  -7    0.45    0.36 
  -5   9  -7    0.20    0.30 
   6  -9   7    0.54    0.35 
  -6  -9  -7    0.28    0.31 
  -6  -9  -7    0.11    0.38 
   6  -9   7   -0.19    0.26 
   6   9   7    0.31    0.32 
  -6   9  -7    0.28    0.33 
   7  -9   7    1.07    0.48 
  -7  -9  -7    0.41    0.44 
   7  -9   7   -0.14    0.29 
   7   9   7   -0.31    0.27 
  -7   9  -7    0.78    0.46 
  -8  -9  -7    1.10    0.47 
   8  -9   7    0.40    0.39 
   8  -9   7    0.90    0.45 
  -8   9  -7    0.40    0.42 
   8   9   7    0.77    0.40 
  -8 -10   7   -0.04    0.44 
   8 -10  -7   -0.17    0.34 
  -8  10   7    0.60    0.42 
   8  10  -7   -0.50    0.35 
   7 -10  -7    2.69    0.65 
  -7 -10   7    1.21    0.52 
   7  10  -7    3.28    0.71 
  -7  10   7    2.95    0.67 
  -6 -10   7    2.22    0.57 
   6 -10  -7    0.69    0.43 
  -6  10   7    0.41    0.43 
   6  10  -7    0.56    0.41 
   5 -10  -7    0.32    0.33 
  -5 -10   7    0.03    0.35 
   5  10  -7    0.57    0.42 
  -5  10   7    0.03    0.32 
   4 -10  -7   13.75    1.11 
  -4 -10   7   14.86    1.14 
   4  10  -7   16.05    1.16 
  -4  10   7   15.22    1.07 
   3 -10  -7    0.58    0.36 
  -3 -10   7    0.29    0.40 
   3  10  -7    0.75    0.43 
  -3  10   7    0.62    0.33 
   2 -10  -7    2.26    0.52 
  -2 -10   7    2.22    0.57 
  -2  10   7    2.69    0.54 
   2  10  -7    1.97    0.50 
   1 -10  -7    0.14    0.34 
  -1 -10   7   -0.07    0.27 
   1 -10  -7   -0.58    0.23 
   1  10  -7    0.05    0.27 
   0 -10  -7    0.12    0.28 
   0 -10   7    0.07    0.33 
   0 -10  -7   -0.12    0.23 
   0  10  -7    0.07    0.32 
   1 -10   7    1.24    0.45 
  -1 -10  -7    0.79    0.42 
  -1  10  -7    1.17    0.45 
   1  10   7    0.63    0.37 
  -2 -10  -7    0.07    0.30 
   2 -10   7    0.89    0.44 
  -2  10  -7    0.18    0.32 
   2  10   7    0.58    0.36 
  -3 -10  -7   -0.10    0.32 
   3 -10   7   -0.20    0.34 
   3  10   7    0.21    0.27 
  -3  10  -7    0.35    0.35 
  -3  10  -7    0.03    0.28 
   4 -10   7    1.30    0.49 
  -4 -10  -7    2.12    0.56 
   4  10   7    1.55    0.49 
  -4  10  -7    1.48    0.48 
  -4  10  -7    1.38    0.46 
  -5 -10  -7    4.12    0.72 
   5 -10   7    4.34    0.71 
  -5  10  -7    4.30    0.68 
  -5  10  -7    3.72    0.71 
  -6 -10  -7   -0.19    0.31 
  -6 -10  -7    0.01    0.44
[truncated: 431,016 more chars]
