# Supplementary material for: Oxa-Iboga alkaloids lack cardiac risk and disrupt opioid use in animal models
Source: Nat Commun. 2024 Sep 20;15:8118. doi: 10.1038/s41467-024-51856-y (PMC11415492; doi:10.1038/s41467-024-51856-y)
Supplement: Supplementary file 7 — Supplementary Dataset 4 [file 41467_2024_51856_MOESM7_ESM.txt]

HEADER                                                        ACK676_KOR
EXPDTA    X-RAY DIFFRACTION
REMARK   2 RESOLUTION. 3.10 ANGSTROMS.                                 
REMARK   3                                                              
REMARK   3 REFINEMENT OR HYDROGEN PLACEMENT:                            
REMARK   3   PROGRAM 1                  ICM 3.8                     
REMARK   3   AUTHORS 1      R.ABAGYAN, M.TOTROV                         
REMARK  76                                                              
REMARK  76 SOLUBLE CYTOCHROME B562, KAPPA-TYPE OPIOID RECEPTOR CHAIN: A,
REMARK 800                                                             
REMARK 800 SITE                                                        
REMARK 800 SITE_IDENTIFIER: AC1                                    
REMARK 800 SITE_DESCRIPTION: ID:MISS_RES  -59 gly -58 gly -57 thr -56 thr -55 met -54 ala -53 asp -52 leu -51 glu -50 asp -49 asn -48 trp -47 glu -46 thr -45 leu -44 asn -43 asp -42 asn -41 leu -40 lys -39 val -38 ile -37 glu -36 lys -35 ala -34 asp -33 asn -32 ala -31 ala -30 gln -29 val -28 lys -27 asp -26 ala -25 leu -24 thr -23 lys -22 met -21 arg -20 ala -19 ala -18 ala -17 leu -16 asp -15 ala -14 gln -13 lys -12 ala -11 thr -10 pro -9 pro -8 lys -7 leu -6 glu -5 asp -4 lys -3 ser -2 pro -1 asp 0 ser 1 pro 2 glu 3 met 4 lys 5 asp 6 phe 7 arg 8 his 9 gly 10 phe 11 asp 12 ile 13 leu 14 val 15 gly 16 gln 17 ile 18 asp 19 asp 20 ala 21 leu 22 lys 23 leu 24 ala 25 asn 26 glu 27 gly 28 lys 29 val 30 lys 31 glu 32 ala 33 gln 34 ala 35 ala 36 ala 37 glu 38 gln 39 leu 40 lys 41 thr 42 thr 43 arg 44 asn 45 ala 46 tyr 47 ile 48 gln 49 lys 50 tyr
REMARK 800                                                             
REMARK 800 SITE                                                        
REMARK 800 SITE_IDENTIFIER: AC2                                    
REMARK 800 SITE_DESCRIPTION: ID:MISS_RES  203 glu 204 asp 205 val                        
REMARK 800                                                             
REMARK 800 SITE                                                        
REMARK 800 SITE_IDENTIFIER: AC3                                    
REMARK 800 SITE_DESCRIPTION: ID:MISS_RES  258 leu 259 leu 260 ser 261 gly                
REMARK 800                                                             
REMARK 800 SITE                                                        
REMARK 800 SITE_IDENTIFIER: AC4                                    
REMARK 800 SITE_DESCRIPTION: ID:MISS_RES  301 ser                                        
REMARK 800                                                             
REMARK 800 SITE                                                        
REMARK 800 SITE_IDENTIFIER: AC5                                    
REMARK 800 SITE_DESCRIPTION: ID:MISS_RES  340 cys 341 phe 342 arg 343 asp 344 phe 345 cys 346 phe 347 pro 348 leu 349 lys 350 met 351 arg 352 met 353 glu 354 arg 355 gln 356 ser 357 thr 358 ser
REMARK 800                                                             
REMARK 800 SITE                                                        
REMARK 800 SITE_IDENTIFIER: AC6                                    
REMARK 800 SITE_DESCRIPTION: ID:ac1 binding site for residue cvv a 2001                  
REMARK 800                                                             
REMARK 800 SITE                                                        
REMARK 800 SITE_IDENTIFIER: AC7                                    
REMARK 800 SITE_DESCRIPTION: ID:ac2 binding site for residue clr a 2002                  
REMARK 800                                                             
REMARK 800 SITE                                                        
REMARK 800 SITE_IDENTIFIER: AC8                                    
REMARK 800 SITE_DESCRIPTION: ID:ac3 binding site for residue ola a 2003                  
SITE     1 AC1  1 LEU A  51  
SITE     1 AC2  2 ARG A 202  ASP A 206  
SITE     1 AC3  2 ARG A 257  SER A 262  
SITE     1 AC4  2 GLY A 300  THR A 302  
SITE     1 AC5  1 ARG A 339  
SITE     1 AC6 13 GLN A 115  VAL A 134  LEU A 135  ASP A 138  
SITE     2 AC6 13 TYR A 139  MET A 142  CYS A 210  TRP A 287  
SITE     3 AC6 13 ILE A 294  TYR A 312  ILE A 316  GLY A 319  
SITE     4 AC6 13 TYR A 320  
SITE     1 AC7  3 VAL A 284  PHE A 293  THR A 302  
SITE     1 AC8  2 ALA A  57  ILE A  61  
SEQRES   1 A  418  GLY GLY THR THR MET ALA ASP LEU GLU ASP ASN TRP GLU 
SEQRES   2 A  418  THR LEU ASN ASP ASN LEU LYS VAL ILE GLU LYS ALA ASP 
SEQRES   3 A  418  ASN ALA ALA GLN VAL LYS ASP ALA LEU THR LYS MET ARG 
SEQRES   4 A  418  ALA ALA ALA LEU ASP ALA GLN LYS ALA THR PRO PRO LYS 
SEQRES   5 A  418  LEU GLU ASP LYS SER PRO ASP SER PRO GLU MET LYS ASP 
SEQRES   6 A  418  PHE ARG HIS GLY PHE ASP ILE LEU VAL GLY GLN ILE ASP 
SEQRES   7 A  418  ASP ALA LEU LYS LEU ALA ASN GLU GLY LYS VAL LYS GLU 
SEQRES   8 A  418  ALA GLN ALA ALA ALA GLU GLN LEU LYS THR THR ARG ASN 
SEQRES   9 A  418  ALA TYR ILE GLN LYS TYR LEU GLY SER ILE SER PRO ALA 
SEQRES  10 A  418  ILE PRO VAL ILE ILE THR ALA VAL TYR SER VAL VAL PHE 
SEQRES  11 A  418  VAL VAL GLY LEU VAL GLY ASN SER LEU VAL MET PHE VAL 
SEQRES  12 A  418  ILE ILE ARG TYR THR LYS MET LYS THR ALA THR ASN ILE 
SEQRES  13 A  418  TYR ILE PHE ASN LEU ALA LEU ALA ASP ALA LEU VAL THR 
SEQRES  14 A  418  THR THR MET PRO PHE GLN SER THR VAL TYR LEU MET ASN 
SEQRES  15 A  418  SER TRP PRO PHE GLY ASP VAL LEU CYS LYS ILE VAL LEU 
SEQRES  16 A  418  SER ILE ASP TYR TYR ASN MET PHE THR SER ILE PHE THR 
SEQRES  17 A  418  LEU THR MET MET SER VAL ASP ARG TYR ILE ALA VAL CYS 
SEQRES  18 A  418  HIS PRO VAL LYS ALA LEU ASP PHE ARG THR PRO LEU LYS 
SEQRES  19 A  418  ALA LYS ILE ILE ASN ILE CYS ILE TRP LEU LEU SER SER 
SEQRES  20 A  418  SER VAL GLY ILE SER ALA ILE VAL LEU GLY GLY THR LYS 
SEQRES  21 A  418  VAL ARG GLU ASP VAL ASP VAL ILE GLU CYS SER LEU GLN 
SEQRES  22 A  418  PHE PRO ASP ASP ASP TYR SER TRP TRP ASP LEU PHE MET 
SEQRES  23 A  418  LYS ILE CYS VAL PHE ILE PHE ALA PHE VAL ILE PRO VAL 
SEQRES  24 A  418  LEU ILE ILE ILE VAL CYS TYR THR LEU MET ILE LEU ARG 
SEQRES  25 A  418  LEU LYS SER VAL ARG LEU LEU SER GLY SER ARG GLU LYS 
SEQRES  26 A  418  ASP ARG ASN LEU ARG ARG ILE THR ARG LEU VAL LEU VAL 
SEQRES  27 A  418  VAL VAL ALA VAL PHE VAL VAL CYS TRP THR PRO ILE HIS 
SEQRES  28 A  418  ILE PHE ILE LEU VAL GLU ALA LEU GLY SER THR SER HIS 
SEQRES  29 A  418  SER THR ALA ALA LEU SER SER TYR TYR PHE CYS ILE ALA 
SEQRES  30 A  418  LEU GLY TYR THR ASN SER SER LEU ASN PRO ILE LEU TYR 
SEQRES  31 A  418  ALA PHE LEU ASP GLU ASN PHE LYS ARG CYS PHE ARG ASP 
SEQRES  32 A  418  PHE CYS PHE PRO LEU LYS MET ARG MET GLU ARG GLN SER 
SEQRES  33 A  418  THR SER                                             
HELIX    1  HA ILE A   58  VAL A   83  1
HELIX    2  HB ILE A   84  THR A   88  1
HELIX    3  HC ALA A   93  VAL A  108  1
HELIX    4  HD THR A  109  THR A  111  1
HELIX    5  HE MET A  112  MET A  121  1
HELIX    6  HF GLY A  127  SER A  136  1
HELIX    7  HG ASP A  138  TYR A  140  1
HELIX    8  HH MET A  142  SER A  153  1
HELIX    9  HI ASP A  155  CYS A  161  1
HELIX   10  HJ PRO A  163  LEU A  167  1
HELIX   11  HK ASP A  168  ASP A  168  5
HELIX   12  HL PRO A  172  LEU A  196  1
HELIX   13  HM TRP A  222  PHE A  231  1
HELIX   14  HN ILE A  232  VAL A  236  1
HELIX   15  HO ILE A  237  LYS A  254  1
HELIX   16  HP ARG A  263  CYS A  286  1
HELIX   17  HQ THR A  288  LEU A  299  1
HELIX   18  HR THR A  306  TYR A  312  1
HELIX   19  HS PHE A  314  ASN A  326  1
HELIX   20  HT PRO A  327  ALA A  331  1
HELIX   21  HU GLU A  335  LYS A  338  1
SHEET    1  SA 1 GLY A 197  LYS A 200  0
SHEET    2  SB 1 GLU A 209  LEU A 212  0
SSBOND   1 CYS A  131    CYS A  210 
CRYST1   62.310  150.750  100.280  90.00 105.66  90.00 P 1 21 1      4
ATOM      1  N   LEU A  51      83.769 -36.095 -17.227  1.00127.37           N
ATOM      2  CA  LEU A  51      84.754 -36.186 -18.302  1.00129.42           C
ATOM      3  C   LEU A  51      84.428 -37.335 -19.272  1.00133.66           C
ATOM      4  O   LEU A  51      84.644 -37.190 -20.478  1.00134.66           O
ATOM      5  HA  LEU A  51      84.706 -35.256 -18.869  1.00 20.00           H
ATOM      6  CB  LEU A  51      86.159 -36.381 -17.721  1.00131.00           C
ATOM      7 1HB  LEU A  51      86.146 -37.262 -17.080  1.00 20.00           H
ATOM      8 2HB  LEU A  51      86.844 -36.594 -18.542  1.00 20.00           H
ATOM      9  HN  LEU A  51      83.036 -36.774 -17.267  1.00 20.00           H
ATOM     10  N   GLY A  52      83.926 -38.454 -18.734  1.00129.00           N
ATOM     11  CA  GLY A  52      83.574 -39.647 -19.506  1.00129.07           C
ATOM     12  C   GLY A  52      82.106 -40.036 -19.451  1.00130.23           C
ATOM     13  O   GLY A  52      81.280 -39.296 -18.900  1.00128.26           O
ATOM     14 1HA  GLY A  52      83.836 -39.497 -20.553  1.00 20.00           H
ATOM     15 2HA  GLY A  52      84.154 -40.499 -19.151  1.00 20.00           H
ATOM     16  HN  GLY A  52      83.747 -38.574 -17.757  1.00 20.00           H
ATOM     17  N   SER A  53      81.773 -41.219 -20.022  1.00126.13           N
ATOM     18  CA  SER A  53      80.401 -41.745 -20.092  1.00124.06           C
ATOM     19  C   SER A  53      79.914 -42.258 -18.716  1.00124.30           C
ATOM     20  O   SER A  53      78.797 -41.912 -18.311  1.00122.50           O
ATOM     21  HA  SER A  53      79.785 -40.904 -20.411  1.00 20.00           H
ATOM     22  CB  SER A  53      80.307 -42.867 -21.124  1.00128.95           C
ATOM     23 1HB  SER A  53      80.646 -42.498 -22.092  1.00 20.00           H
ATOM     24 2HB  SER A  53      80.977 -43.678 -20.840  1.00 20.00           H
ATOM     25  HG  SER A  53      78.385 -42.660 -21.621  1.00 20.00           H
ATOM     26  OG  SER A  53      78.984 -43.366 -21.244  1.00136.69           O
ATOM     27  HN  SER A  53      82.432 -41.840 -20.447  1.00 20.00           H
ATOM     28  N   ILE A  54      80.738 -43.084 -18.010  1.00119.19           N
ATOM     29  CA  ILE A  54      80.400 -43.636 -16.689  1.00116.63           C
ATOM     30  C   ILE A  54      80.144 -42.484 -15.714  1.00115.86           C
ATOM     31  O   ILE A  54      81.016 -41.636 -15.511  1.00116.04           O
ATOM     32  HA  ILE A  54      79.478 -44.207 -16.800  1.00 20.00           H
ATOM     33  HB  ILE A  54      82.456 -44.051 -16.203  1.00 20.00           H
ATOM     34  CB  ILE A  54      81.505 -44.583 -16.167  1.00120.98           C
ATOM     35  HN  ILE A  54      81.637 -43.383 -18.329  1.00 20.00           H
ATOM     36  N   SER A  55      78.919 -42.423 -15.171  1.00108.27           N
ATOM     37  CA  SER A  55      78.477 -41.362 -14.268  1.00105.56           C
ATOM     38  C   SER A  55      78.810 -41.687 -12.799  1.00106.88           C
ATOM     39  O   SER A  55      78.666 -42.842 -12.390  1.00106.87           O
ATOM     40  HA  SER A  55      79.021 -40.471 -14.581  1.00 20.00           H
ATOM     41  CB  SER A  55      76.974 -41.145 -14.415  1.00107.61           C
ATOM     42 1HB  SER A  55      76.444 -42.033 -14.070  1.00 20.00           H
ATOM     43 2HB  SER A  55      76.662 -40.319 -13.775  1.00 20.00           H
ATOM     44  HG  SER A  55      77.052 -40.021 -16.062  1.00 20.00           H
ATOM     45  OG  SER A  55      76.615 -40.868 -15.759  1.00116.92           O
ATOM     46  HN  SER A  55      78.200 -43.098 -15.336  1.00 20.00           H
ATOM     47  N   PRO A  56      79.238 -40.697 -11.972  1.00101.22           N
ATOM     48  CA  PRO A  56      79.496 -40.999 -10.549  1.00 99.90           C
ATOM     49  C   PRO A  56      78.184 -41.233  -9.793  1.00 99.25           C
ATOM     50  O   PRO A  56      77.134 -40.732 -10.210  1.00 98.29           O
ATOM     51  HA  PRO A  56      80.060 -41.927 -10.458  1.00 20.00           H
ATOM     52  CB  PRO A  56      80.238 -39.753 -10.035  1.00101.68           C
ATOM     53 1HB  PRO A  56      79.648 -39.211  -9.296  1.00 20.00           H
ATOM     54 2HB  PRO A  56      81.182 -40.017  -9.557  1.00 20.00           H
ATOM     55  CG  PRO A  56      80.486 -38.888 -11.247  1.00106.95           C
ATOM     56 1HG  PRO A  56      80.402 -37.830 -11.000  1.00 20.00           H
ATOM     57 2HG  PRO A  56      81.489 -39.043 -11.644  1.00 20.00           H
ATOM     58  CD  PRO A  56      79.461 -39.268 -12.262  1.00102.38           C
ATOM     59 1HD  PRO A  56      78.550 -38.679 -12.153  1.00 20.00           H
ATOM     60 2HD  PRO A  56      79.824 -39.110 -13.278  1.00 20.00           H
ATOM     61  N   ALA A  57      78.238 -42.011  -8.692  1.00 92.44           N
ATOM     62  CA  ALA A  57      77.059 -42.379  -7.898  1.00 89.53           C
ATOM     63  C   ALA A  57      76.520 -41.187  -7.047  1.00 88.19           C
ATOM     64  O   ALA A  57      75.915 -41.410  -5.995  1.00 87.30           O
ATOM     65  HA  ALA A  57      76.270 -42.671  -8.591  1.00 20.00           H
ATOM     66  CB  ALA A  57      77.392 -43.549  -6.993  1.00 90.91           C
ATOM     67 1HB  ALA A  57      77.785 -44.371  -7.592  1.00 20.00           H
ATOM     68 2HB  ALA A  57      78.140 -43.242  -6.262  1.00 20.00           H
ATOM     69 3HB  ALA A  57      76.491 -43.875  -6.474  1.00 20.00           H
ATOM     70  HN  ALA A  57      79.082 -42.402  -8.324  1.00 20.00           H
ATOM     71  N   ILE A  58      76.650 -39.948  -7.561  1.00 80.88           N
ATOM     72  CA  ILE A  58      76.149 -38.732  -6.915  1.00 78.12           C
ATOM     73  C   ILE A  58      74.597 -38.822  -6.752  1.00 77.95           C
ATOM     74  O   ILE A  58      74.121 -38.490  -5.663  1.00 76.99           O
ATOM     75  HA  ILE A  58      76.595 -38.682  -5.921  1.00 20.00           H
ATOM     76  HB  ILE A  58      76.031 -37.435  -8.651  1.00 20.00           H
ATOM     77  CB  ILE A  58      76.560 -37.440  -7.698  1.00 81.22           C
ATOM     78  CG1 ILE A  58      78.075 -37.414  -8.032  1.00 83.49           C
ATOM     79 1HG1 ILE A  58      78.650 -37.270  -7.117  1.00 20.00           H
ATOM     80 2HG1 ILE A  58      78.376 -38.375  -8.449  1.00 20.00           H
ATOM     81  CG2 ILE A  58      76.103 -36.158  -6.958  1.00 79.79           C
ATOM     82 1HG2 ILE A  58      75.024 -36.192  -6.804  1.00 20.00           H
ATOM     83 2HG2 ILE A  58      76.606 -36.097  -5.993  1.00 20.00           H
ATOM     84 3HG2 ILE A  58      76.357 -35.283  -7.556  1.00 20.00           H
ATOM     85  CD1 ILE A  58      78.533 -36.296  -9.054  1.00 94.21           C
ATOM     86 1HD1 ILE A  58      77.975 -36.403  -9.984  1.00 20.00           H
ATOM     87 2HD1 ILE A  58      78.340 -35.312  -8.626  1.00 20.00           H
ATOM     88 3HD1 ILE A  58      79.599 -36.403  -9.255  1.00 20.00           H
ATOM     89  HN  ILE A  58      77.101 -39.748  -8.431  1.00 20.00           H
ATOM     90  N   PRO A  59      73.788 -39.288  -7.759  1.00 71.96           N
ATOM     91  CA  PRO A  59      72.326 -39.333  -7.557  1.00 70.29           C
ATOM     92  C   PRO A  59      71.919 -40.241  -6.397  1.00 73.58           C
ATOM     93  O   PRO A  59      70.936 -39.937  -5.717  1.00 72.40           O
ATOM     94  HA  PRO A  59      71.953 -38.346  -7.284  1.00 20.00           H
ATOM     95  CB  PRO A  59      71.804 -39.887  -8.883  1.00 72.39           C
ATOM     96 1HB  PRO A  59      71.641 -40.963  -8.832  1.00 20.00           H
ATOM     97 2HB  PRO A  59      70.852 -39.434  -9.160  1.00 20.00           H
ATOM     98  CG  PRO A  59      72.850 -39.558  -9.863  1.00 77.73           C
ATOM     99 1HG  PRO A  59      72.801 -40.219 -10.728  1.00 20.00           H
ATOM    100 2HG  PRO A  59      72.736 -38.539 -10.234  1.00 20.00           H
ATOM    101  CD  PRO A  59      74.130 -39.725  -9.128  1.00 73.94           C
ATOM    102 1HD  PRO A  59      74.474 -40.759  -9.151  1.00 20.00           H
ATOM    103 2HD  PRO A  59      74.923 -39.114  -9.560  1.00 20.00           H
ATOM    104  N   VAL A  60      72.691 -41.322  -6.146  1.00 70.69           N
ATOM    105  CA  VAL A  60      72.439 -42.250  -5.036  1.00 70.77           C
ATOM    106  C   VAL A  60      72.674 -41.504  -3.704  1.00 73.83           C
ATOM    107  O   VAL A  60      71.847 -41.615  -2.802  1.00 73.31           O
ATOM    108  HA  VAL A  60      71.394 -42.555  -5.093  1.00 20.00           H
ATOM    109  HB  VAL A  60      74.345 -43.249  -5.092  1.00 20.00           H
ATOM    110  CB  VAL A  60      73.295 -43.539  -5.136  1.00 76.29           C
ATOM    111  CG1 VAL A  60      73.020 -44.475  -3.962  1.00 76.57           C
ATOM    112 1HG1 VAL A  60      73.322 -43.991  -3.033  1.00 20.00           H
ATOM    113 2HG1 VAL A  60      71.955 -44.706  -3.923  1.00 20.00           H
ATOM    114 3HG1 VAL A  60      73.587 -45.397  -4.092  1.00 20.00           H
ATOM    115  CG2 VAL A  60      73.040 -44.264  -6.454  1.00 76.76           C
ATOM    116 1HG2 VAL A  60      71.973 -44.462  -6.559  1.00 20.00           H
ATOM    117 2HG2 VAL A  60      73.377 -43.641  -7.283  1.00 20.00           H
ATOM    118 3HG2 VAL A  60      73.587 -45.207  -6.462  1.00 20.00           H
ATOM    119  HN  VAL A  60      73.490 -41.577  -6.690  1.00 20.00           H
ATOM    120  N   ILE A  61      73.770 -40.713  -3.608  1.00 69.77           N
ATOM    121  CA  ILE A  61      74.123 -39.911  -2.422  1.00 68.64           C
ATOM    122  C   ILE A  61      73.012 -38.880  -2.153  1.00 71.48           C
ATOM    123  O   ILE A  61      72.617 -38.681  -1.005  1.00 70.73           O
ATOM    124  HA  ILE A  61      74.175 -40.591  -1.572  1.00 20.00           H
ATOM    125  HB  ILE A  61      75.421 -38.460  -3.381  1.00 20.00           H
ATOM    126  CB  ILE A  61      75.512 -39.209  -2.594  1.00 71.76           C
ATOM    127  CG1 ILE A  61      76.619 -40.188  -3.047  1.00 72.96           C
ATOM    128 1HG1 ILE A  61      76.843 -40.887  -2.241  1.00 20.00           H
ATOM    129 2HG1 ILE A  61      76.264 -40.779  -3.891  1.00 20.00           H
ATOM    130  CG2 ILE A  61      75.914 -38.448  -1.319  1.00 72.03           C
ATOM    131 1HG2 ILE A  61      75.159 -37.695  -1.092  1.00 20.00           H
ATOM    132 2HG2 ILE A  61      75.991 -39.148  -0.487  1.00 20.00           H
ATOM    133 3HG2 ILE A  61      76.877 -37.962  -1.475  1.00 20.00           H
ATOM    134  CD1 ILE A  61      77.942 -39.521  -3.468  1.00 77.84           C
ATOM    135 1HD1 ILE A  61      77.728 -38.611  -4.029  1.00 20.00           H
ATOM    136 2HD1 ILE A  61      78.522 -39.272  -2.579  1.00 20.00           H
ATOM    137 3HD1 ILE A  61      78.512 -40.208  -4.094  1.00 20.00           H
ATOM    138  HN  ILE A  61      74.444 -40.600  -4.338  1.00 20.00           H
ATOM    139  N   ILE A  62      72.517 -38.237  -3.223  1.00 67.90           N
ATOM    140  CA  ILE A  62      71.458 -37.228  -3.158  1.00 66.77           C
ATOM    141  C   ILE A  62      70.163 -37.884  -2.625  1.00 70.04           C
ATOM    142  O   ILE A  62      69.563 -37.347  -1.690  1.00 69.59           O
ATOM    143  HA  ILE A  62      71.777 -36.465  -2.448  1.00 20.00           H
ATOM    144  HB  ILE A  62      71.149 -37.353  -5.295  1.00 20.00           H
ATOM    145  CB  ILE A  62      71.252 -36.563  -4.551  1.00 69.52           C
ATOM    146  CG1 ILE A  62      72.500 -35.723  -4.926  1.00 70.08           C
ATOM    147 1HG1 ILE A  62      72.619 -34.905  -4.215  1.00 20.00           H
ATOM    148 2HG1 ILE A  62      73.394 -36.342  -4.853  1.00 20.00           H
ATOM    149  CG2 ILE A  62      70.002 -35.687  -4.565  1.00 69.22           C
ATOM    150 1HG2 ILE A  62      69.140 -36.279  -4.256  1.00 20.00           H
ATOM    151 2HG2 ILE A  62      70.135 -34.853  -3.876  1.00 20.00           H
ATOM    152 3HG2 ILE A  62      69.838 -35.304  -5.572  1.00 20.00           H
ATOM    153  CD1 ILE A  62      72.493 -35.112  -6.311  1.00 76.45           C
ATOM    154 1HD1 ILE A  62      72.417 -35.903  -7.057  1.00 20.00           H
ATOM    155 2HD1 ILE A  62      71.641 -34.439  -6.407  1.00 20.00           H
ATOM    156 3HD1 ILE A  62      73.416 -34.554  -6.466  1.00 20.00           H
ATOM    157  HN  ILE A  62      72.828 -38.390  -4.161  1.00 20.00           H
ATOM    158  N   THR A  63      69.790 -39.074  -3.159  1.00 65.33           N
ATOM    159  CA  THR A  63      68.584 -39.807  -2.745  1.00 64.30           C
ATOM    160  C   THR A  63      68.708 -40.206  -1.267  1.00 65.95           C
ATOM    161  O   THR A  63      67.695 -40.237  -0.566  1.00 64.68           O
ATOM    162  HA  THR A  63      67.728 -39.138  -2.832  1.00 20.00           H
ATOM    163  HB  THR A  63      69.102 -41.807  -3.437  1.00 20.00           H
ATOM    164  CB  THR A  63      68.368 -41.030  -3.650  1.00 75.17           C
ATOM    165  OG1 THR A  63      68.388 -40.594  -5.006  1.00 75.32           O
ATOM    166  HG1 THR A  63      69.279 -40.790  -5.415  1.00 20.00           H
ATOM    167  CG2 THR A  63      67.049 -41.754  -3.375  1.00 74.74           C
ATOM    168 1HG2 THR A  63      66.221 -41.052  -3.475  1.00 20.00           H
ATOM    169 2HG2 THR A  63      67.061 -42.159  -2.363  1.00 20.00           H
ATOM    170 3HG2 THR A  63      66.925 -42.567  -4.091  1.00 20.00           H
ATOM    171  HN  THR A  63      70.301 -39.550  -3.875  1.00 20.00           H
ATOM    172  N   ALA A  64      69.954 -40.457  -0.794  1.00 62.34           N
ATOM    173  CA  ALA A  64      70.251 -40.817   0.595  1.00 62.26           C
ATOM    174  C   ALA A  64      70.127 -39.590   1.529  1.00 66.48           C
ATOM    175  O   ALA A  64      69.576 -39.732   2.627  1.00 65.97           O
ATOM    176  HA  ALA A  64      69.517 -41.558   0.910  1.00 20.00           H
ATOM    177  CB  ALA A  64      71.642 -41.416   0.696  1.00 63.79           C
ATOM    178 1HB  ALA A  64      71.725 -42.260   0.011  1.00 20.00           H
ATOM    179 2HB  ALA A  64      72.383 -40.661   0.434  1.00 20.00           H
ATOM    180 3HB  ALA A  64      71.817 -41.758   1.716  1.00 20.00           H
ATOM    181  HN  ALA A  64      70.782 -40.419  -1.353  1.00 20.00           H
ATOM    182  N   VAL A  65      70.626 -38.387   1.099  1.00 62.61           N
ATOM    183  CA  VAL A  65      70.512 -37.164   1.911  1.00 61.83           C
ATOM    184  C   VAL A  65      69.020 -36.845   2.051  1.00 65.51           C
ATOM    185  O   VAL A  65      68.536 -36.705   3.176  1.00 65.45           O
ATOM    186  HA  VAL A  65      70.934 -37.380   2.892  1.00 20.00           H
ATOM    187  HB  VAL A  65      70.966 -35.748   0.342  1.00 20.00           H
ATOM    188  CB  VAL A  65      71.327 -35.956   1.349  1.00 65.33           C
ATOM    189  CG1 VAL A  65      71.112 -34.694   2.189  1.00 64.18           C
ATOM    190 1HG1 VAL A  65      70.081 -34.356   2.080  1.00 20.00           H
ATOM    191 2HG1 VAL A  65      71.312 -34.917   3.237  1.00 20.00           H
ATOM    192 3HG1 VAL A  65      71.789 -33.911   1.848  1.00 20.00           H
ATOM    193  CG2 VAL A  65      72.817 -36.285   1.254  1.00 66.22           C
ATOM    194 1HG2 VAL A  65      73.217 -36.451   2.254  1.00 20.00           H
ATOM    195 2HG2 VAL A  65      72.953 -37.185   0.655  1.00 20.00           H
ATOM    196 3HG2 VAL A  65      73.343 -35.453   0.786  1.00 20.00           H
ATOM    197  HN  VAL A  65      71.092 -38.256   0.224  1.00 20.00           H
ATOM    198  N   TYR A  66      68.279 -36.844   0.916  1.00 61.64           N
ATOM    199  CA  TYR A  66      66.834 -36.617   0.882  1.00 61.37           C
ATOM    200  C   TYR A  66      66.109 -37.528   1.876  1.00 65.95           C
ATOM    201  O   TYR A  66      65.257 -37.040   2.617  1.00 65.76           O
ATOM    202  HA  TYR A  66      66.650 -35.578   1.154  1.00 20.00           H
ATOM    203  CB  TYR A  66      66.275 -36.827  -0.530  1.00 63.17           C
ATOM    204 1HB  TYR A  66      66.856 -37.603  -1.028  1.00 20.00           H
ATOM    205 2HB  TYR A  66      65.252 -37.195  -0.454  1.00 20.00           H
ATOM    206  CG  TYR A  66      66.287 -35.576  -1.386  1.00 65.73           C
ATOM    207  HD1 TYR A  66      68.405 -35.630  -1.775  1.00 20.00           H
ATOM    208  CD1 TYR A  66      67.468 -35.101  -1.948  1.00 68.04           C
ATOM    209  HD2 TYR A  66      64.166 -35.297  -1.301  1.00 20.00           H
ATOM    210  CD2 TYR A  66      65.103 -34.917  -1.708  1.00 66.65           C
ATOM    211  CE1 TYR A  66      67.484 -33.953  -2.736  1.00 69.38           C
ATOM    212  HE1 TYR A  66      68.423 -33.553  -3.119  1.00 20.00           H
ATOM    213  HE2 TYR A  66      64.158 -33.289  -2.750  1.00 20.00           H
ATOM    214  CE2 TYR A  66      65.101 -33.787  -2.524  1.00 67.57           C
ATOM    215  CZ  TYR A  66      66.295 -33.309  -3.038  1.00 76.94           C
ATOM    216  OH  TYR A  66      66.308 -32.198  -3.846  1.00 80.13           O
ATOM    217  HH  TYR A  66      67.197 -31.743  -3.787  1.00 20.00           H
ATOM    218  HN  TYR A  66      68.655 -36.998   0.002  1.00 20.00           H
ATOM    219  N   SER A  67      66.492 -38.820   1.945  1.00 62.63           N
ATOM    220  CA  SER A  67      65.890 -39.774   2.872  1.00 62.62           C
ATOM    221  C   SER A  67      66.080 -39.317   4.323  1.00 67.40           C
ATOM    222  O   SER A  67      65.119 -39.334   5.091  1.00 67.38           O
ATOM    223  HA  SER A  67      64.830 -39.793   2.619  1.00 20.00           H
ATOM    224  CB  SER A  67      66.483 -41.165   2.676  1.00 65.66           C
ATOM    225 1HB  SER A  67      67.555 -41.132   2.869  1.00 20.00           H
ATOM    226 2HB  SER A  67      66.049 -41.850   3.404  1.00 20.00           H
ATOM    227  HG  SER A  67      66.977 -41.344   0.754  1.00 20.00           H
ATOM    228  OG  SER A  67      66.251 -41.653   1.368  1.00 72.75           O
ATOM    229  HN  SER A  67      67.209 -39.222   1.375  1.00 20.00           H
ATOM    230  N   VAL A  68      67.299 -38.862   4.678  1.00 64.35           N
ATOM    231  CA  VAL A  68      67.624 -38.417   6.034  1.00 64.90           C
ATOM    232  C   VAL A  68      66.788 -37.165   6.360  1.00 68.42           C
ATOM    233  O   VAL A  68      65.955 -37.219   7.263  1.00 67.92           O
ATOM    234  HA  VAL A  68      67.345 -39.218   6.719  1.00 20.00           H
ATOM    235  HB  VAL A  68      69.471 -37.459   5.448  1.00 20.00           H
ATOM    236  CB  VAL A  68      69.153 -38.162   6.218  1.00 69.34           C
ATOM    237  CG1 VAL A  68      69.463 -37.527   7.580  1.00 69.29           C
ATOM    238 1HG1 VAL A  68      69.014 -36.535   7.629  1.00 20.00           H
ATOM    239 2HG1 VAL A  68      69.053 -38.151   8.374  1.00 20.00           H
ATOM    240 3HG1 VAL A  68      70.543 -37.444   7.705  1.00 20.00           H
ATOM    241  CG2 VAL A  68      69.954 -39.450   6.027  1.00 70.21           C
ATOM    242 1HG2 VAL A  68      69.683 -40.165   6.804  1.00 20.00           H
ATOM    243 2HG2 VAL A  68      69.731 -39.875   5.048  1.00 20.00           H
ATOM    244 3HG2 VAL A  68      71.019 -39.228   6.093  1.00 20.00           H
ATOM    245  HN  VAL A  68      68.074 -38.792   4.050  1.00 20.00           H
ATOM    246  N   VAL A  69      66.959 -36.085   5.571  1.00 64.80           N
ATOM    247  CA  VAL A  69      66.283 -34.787   5.734  1.00 63.83           C
ATOM    248  C   VAL A  69      64.737 -34.986   5.795  1.00 67.98           C
ATOM    249  O   VAL A  69      64.080 -34.340   6.617  1.00 67.97           O
ATOM    250  HA  VAL A  69      66.611 -34.362   6.682  1.00 20.00           H
ATOM    251  HB  VAL A  69      66.292 -34.189   3.656  1.00 20.00           H
ATOM    252  CB  VAL A  69      66.671 -33.789   4.597  1.00 66.66           C
ATOM    253  CG1 VAL A  69      66.026 -32.422   4.815  1.00 65.67           C
ATOM    254 1HG1 VAL A  69      64.942 -32.518   4.756  1.00 20.00           H
ATOM    255 2HG1 VAL A  69      66.304 -32.041   5.798  1.00 20.00           H
ATOM    256 3HG1 VAL A  69      66.372 -31.731   4.046  1.00 20.00           H
ATOM    257  CG2 VAL A  69      68.185 -33.636   4.478  1.00 66.77           C
ATOM    258 1HG2 VAL A  69      68.620 -33.542   5.473  1.00 20.00           H
ATOM    259 2HG2 VAL A  69      68.601 -34.512   3.981  1.00 20.00           H
ATOM    260 3HG2 VAL A  69      68.415 -32.744   3.895  1.00 20.00           H
ATOM    261  HN  VAL A  69      67.574 -36.060   4.783  1.00 20.00           H
ATOM    262  N   PHE A  70      64.177 -35.889   4.952  1.00 63.81           N
ATOM    263  CA  PHE A  70      62.734 -36.153   4.912  1.00 62.82           C
ATOM    264  C   PHE A  70      62.251 -36.790   6.226  1.00 67.71           C
ATOM    265  O   PHE A  70      61.348 -36.237   6.854  1.00 67.53           O
ATOM    266  HA  PHE A  70      62.234 -35.195   4.770  1.00 20.00           H
ATOM    267  CB  PHE A  70      62.362 -37.053   3.718  1.00 64.01           C
ATOM    268 1HB  PHE A  70      62.540 -36.504   2.793  1.00 20.00           H
ATOM    269 2HB  PHE A  70      63.025 -37.918   3.708  1.00 20.00           H
ATOM    270  CG  PHE A  70      60.938 -37.548   3.709  1.00 64.83           C
ATOM    271  HD1 PHE A  70      60.092 -35.649   3.166  1.00 20.00           H
ATOM    272  CD1 PHE A  70      59.891 -36.693   3.406  1.00 66.54           C
ATOM    273  HD2 PHE A  70      61.468 -39.580   4.124  1.00 20.00           H
ATOM    274  CD2 PHE A  70      60.652 -38.888   3.917  1.00 67.48           C
ATOM    275  CE1 PHE A  70      58.572 -37.150   3.403  1.00 67.87           C
ATOM    276  HE1 PHE A  70      57.754 -36.452   3.227  1.00 20.00           H
ATOM    277  CE2 PHE A  70      59.334 -39.352   3.883  1.00 70.77           C
ATOM    278  HE2 PHE A  70      59.124 -40.406   4.064  1.00 20.00           H
ATOM    279  CZ  PHE A  70      58.303 -38.480   3.622  1.00 68.22           C
ATOM    280  HZ  PHE A  70      57.275 -38.841   3.588  1.00 20.00           H
ATOM    281  HN  PHE A  70      64.696 -36.440   4.298  1.00 20.00           H
ATOM    282  N   VAL A  71      62.850 -37.922   6.643  1.00 64.64           N
ATOM    283  CA  VAL A  71      62.444 -38.637   7.854  1.00 65.44           C
ATOM    284  C   VAL A  71      62.735 -37.754   9.103  1.00 70.64           C
ATOM    285  O   VAL A  71      61.818 -37.532   9.893  1.00 70.83           O
ATOM    286  HA  VAL A  71      61.369 -38.808   7.791  1.00 20.00           H
ATOM    287  HB  VAL A  71      64.195 -39.882   7.965  1.00 20.00           H
ATOM    288  CB  VAL A  71      63.115 -40.029   7.970  1.00 70.01           C
ATOM    289  CG1 VAL A  71      62.746 -40.715   9.281  1.00 70.73           C
ATOM    290 1HG1 VAL A  71      63.134 -40.133  10.117  1.00 20.00           H
ATOM    291 2HG1 VAL A  71      61.661 -40.787   9.361  1.00 20.00           H
ATOM    292 3HG1 VAL A  71      63.179 -41.715   9.302  1.00 20.00           H
ATOM    293  CG2 VAL A  71      62.722 -40.915   6.794  1.00 70.24           C
ATOM    294 1HG2 VAL A  71      61.640 -41.049   6.785  1.00 20.00           H
ATOM    295 2HG2 VAL A  71      63.037 -40.444   5.863  1.00 20.00           H
ATOM    296 3HG2 VAL A  71      63.207 -41.886   6.893  1.00 20.00           H
ATOM    297  HN  VAL A  71      63.611 -38.361   6.165  1.00 20.00           H
ATOM    298  N   VAL A  72      63.970 -37.225   9.254  1.00 67.17           N
ATOM    299  CA  VAL A  72      64.351 -36.374  10.395  1.00 67.16           C
ATOM    300  C   VAL A  72      63.320 -35.229  10.543  1.00 72.35           C
ATOM    301  O   VAL A  72      62.801 -35.015  11.639  1.00 72.63           O
ATOM    302  HA  VAL A  72      64.320 -36.993  11.292  1.00 20.00           H
ATOM    303  HB  VAL A  72      65.904 -35.407   9.245  1.00 20.00           H
ATOM    304  CB  VAL A  72      65.805 -35.827  10.246  1.00 70.52           C
ATOM    305  CG1 VAL A  72      66.109 -34.706  11.240  1.00 70.00           C
ATOM    306 1HG1 VAL A  72      65.476 -33.846  11.022  1.00 20.00           H
ATOM    307 2HG1 VAL A  72      65.912 -35.056  12.253  1.00 20.00           H
ATOM    308 3HG1 VAL A  72      67.156 -34.417  11.153  1.00 20.00           H
ATOM    309  CG2 VAL A  72      66.832 -36.953  10.360  1.00 71.26           C
ATOM    310 1HG2 VAL A  72      66.791 -37.382  11.361  1.00 20.00           H
ATOM    311 2HG2 VAL A  72      66.608 -37.725   9.624  1.00 20.00           H
ATOM    312 3HG2 VAL A  72      67.830 -36.555  10.176  1.00 20.00           H
ATOM    313  HN  VAL A  72      64.721 -37.366   8.609  1.00 20.00           H
ATOM    314  N   GLY A  73      62.994 -34.575   9.429  1.00 69.31           N
ATOM    315  CA  GLY A  73      62.046 -33.466   9.388  1.00 68.72           C
ATOM    316  C   GLY A  73      60.603 -33.842   9.648  1.00 72.85           C
ATOM    317  O   GLY A  73      59.900 -33.129  10.371  1.00 72.63           O
ATOM    318 1HA  GLY A  73      62.327 -32.715  10.127  1.00 20.00           H
ATOM    319 2HA  GLY A  73      62.087 -32.983   8.412  1.00 20.00           H
ATOM    320  HN  GLY A  73      63.369 -34.786   8.526  1.00 20.00           H
ATOM    321  N   LEU A  74      60.150 -34.961   9.070  1.00 69.33           N
ATOM    322  CA  LEU A  74      58.768 -35.390   9.223  1.00 69.80           C
ATOM    323  C   LEU A  74      58.533 -35.940  10.656  1.00 74.99           C
ATOM    324  O   LEU A  74      57.535 -35.584  11.272  1.00 74.55           O
ATOM    325  HA  LEU A  74      58.137 -34.511   9.091  1.00 20.00           H
ATOM    326  CB  LEU A  74      58.418 -36.438   8.157  1.00 70.19           C
ATOM    327 1HB  LEU A  74      58.885 -36.142   7.218  1.00 20.00           H
ATOM    328 2HB  LEU A  74      58.865 -37.388   8.450  1.00 20.00           H
ATOM    329  HG  LEU A  74      56.447 -36.870   8.838  1.00 20.00           H
ATOM    330  CG  LEU A  74      56.943 -36.682   7.886  1.00 75.71           C
ATOM    331  CD1 LEU A  74      56.287 -35.441   7.270  1.00 75.19           C
ATOM    332 1HD1 LEU A  74      56.278 -34.634   8.002  1.00 20.00           H
ATOM    333 2HD1 LEU A  74      56.853 -35.129   6.392  1.00 20.00           H
ATOM    334 3HD1 LEU A  74      55.264 -35.678   6.978  1.00 20.00           H
ATOM    335  CD2 LEU A  74      56.768 -37.840   6.926  1.00 79.28           C
ATOM    336 1HD2 LEU A  74      57.247 -37.600   5.976  1.00 20.00           H
ATOM    337 2HD2 LEU A  74      57.226 -38.734   7.348  1.00 20.00           H
ATOM    338 3HD2 LEU A  74      55.705 -38.019   6.762  1.00 20.00           H
ATOM    339  HN  LEU A  74      60.712 -35.567   8.507  1.00 20.00           H
ATOM    340  N   VAL A  75      59.478 -36.745  11.199  1.00 72.14           N
ATOM    341  CA  VAL A  75      59.392 -37.307  12.560  1.00 72.91           C
ATOM    342  C   VAL A  75      59.550 -36.171  13.595  1.00 76.81           C
ATOM    343  O   VAL A  75      58.724 -36.057  14.497  1.00 77.33           O
ATOM    344  HA  VAL A  75      58.401 -37.747  12.672  1.00 20.00           H
ATOM    345  HB  VAL A  75      61.423 -38.048  12.566  1.00 20.00           H
ATOM    346  CB  VAL A  75      60.436 -38.443  12.805  1.00 77.14           C
ATOM    347  CG1 VAL A  75      60.461 -38.887  14.266  1.00 78.14           C
ATOM    348 1HG1 VAL A  75      60.827 -38.070  14.888  1.00 20.00           H
ATOM    349 2HG1 VAL A  75      59.453 -39.160  14.580  1.00 20.00           H
ATOM    350 3HG1 VAL A  75      61.120 -39.748  14.373  1.00 20.00           H
ATOM    351  CG2 VAL A  75      60.178 -39.632  11.892  1.00 77.34           C
ATOM    352 1HG2 VAL A  75      59.208 -40.068  12.129  1.00 20.00           H
ATOM    353 2HG2 VAL A  75      60.183 -39.301  10.854  1.00 20.00           H
ATOM    354 3HG2 VAL A  75      60.958 -40.379  12.039  1.00 20.00           H
ATOM    355  HN  VAL A  75      60.312 -37.026  10.725  1.00 20.00           H
ATOM    356  N   GLY A  76      60.593 -35.352  13.432  1.00 72.40           N
ATOM    357  CA  GLY A  76      60.914 -34.238  14.317  1.00 71.84           C
ATOM    358  C   GLY A  76      59.760 -33.293  14.558  1.00 75.20           C
ATOM    359  O   GLY A  76      59.336 -33.118  15.702  1.00 74.88           O
ATOM    360 1HA  GLY A  76      61.247 -34.620  15.282  1.00 20.00           H
ATOM    361 2HA  GLY A  76      61.741 -33.664  13.899  1.00 20.00           H
ATOM    362  HN  GLY A  76      61.252 -35.428  12.684  1.00 20.00           H
ATOM    363  N   ASN A  77      59.206 -32.726  13.470  1.00 71.48           N
ATOM    364  CA  ASN A  77      58.096 -31.769  13.525  1.00 71.01           C
ATOM    365  C   ASN A  77      56.791 -32.445  13.969  1.00 76.36           C
ATOM    366  O   ASN A  77      55.976 -31.793  14.621  1.00 75.96           O
ATOM    367  HA  ASN A  77      58.411 -31.005  14.235  1.00 20.00           H
ATOM    368  CB  ASN A  77      57.900 -31.090  12.179  1.00 68.23           C
ATOM    369 1HB  ASN A  77      57.869 -31.841  11.390  1.00 20.00           H
ATOM    370 2HB  ASN A  77      56.941 -30.573  12.165  1.00 20.00           H
ATOM    371  CG  ASN A  77      58.995 -30.099  11.868  1.00 81.27           C
ATOM    372  OD1 ASN A  77      59.116 -29.043  12.506  1.00 70.98           O
ATOM    373  ND2 ASN A  77      59.787 -30.388  10.851  1.00 72.72           N
ATOM    374 1HD2 ASN A  77      59.645 -31.230  10.330  1.00 20.00           H
ATOM    375 2HD2 ASN A  77      60.529 -29.765  10.602  1.00 20.00           H
ATOM    376  HN  ASN A  77      59.503 -32.908  12.532  1.00 20.00           H
ATOM    377  N   SER A  78      56.605 -33.738  13.668  1.00 74.50           N
ATOM    378  CA  SER A  78      55.411 -34.439  14.132  1.00 76.11           C
ATOM    379  C   SER A  78      55.508 -34.708  15.630  1.00 82.08           C
ATOM    380  O   SER A  78      54.482 -34.733  16.312  1.00 82.74           O
ATOM    381  HA  SER A  78      54.580 -33.766  13.918  1.00 20.00           H
ATOM    382  CB  SER A  78      55.203 -35.739  13.367  1.00 80.14           C
ATOM    383 1HB  SER A  78      56.084 -36.371  13.480  1.00 20.00           H
ATOM    384 2HB  SER A  78      54.363 -36.284  13.799  1.00 20.00           H
ATOM    385  HG  SER A  78      55.789 -35.124  11.560  1.00 20.00           H
ATOM    386  OG  SER A  78      54.961 -35.482  11.992  1.00 86.28           O
ATOM    387  HN  SER A  78      57.246 -34.284  13.128  1.00 20.00           H
ATOM    388  N   LEU A  79      56.748 -34.867  16.144  1.00 79.28           N
ATOM    389  CA  LEU A  79      57.011 -35.114  17.556  1.00 80.67           C
ATOM    390  C   LEU A  79      56.715 -33.856  18.366  1.00 85.02           C
ATOM    391  O   LEU A  79      56.069 -33.951  19.408  1.00 86.02           O
ATOM    392  HA  LEU A  79      56.328 -35.898  17.883  1.00 20.00           H
ATOM    393  CB  LEU A  79      58.469 -35.561  17.751  1.00 80.94           C
ATOM    394 1HB  LEU A  79      58.741 -36.216  16.924  1.00 20.00           H
ATOM    395 2HB  LEU A  79      59.110 -34.682  17.685  1.00 20.00           H
ATOM    396  HG  LEU A  79      58.230 -35.825  19.849  1.00 20.00           H
ATOM    397  CG  LEU A  79      58.804 -36.283  19.044  1.00 87.65           C
ATOM    398  CD1 LEU A  79      58.381 -37.747  18.945  1.00 89.30           C
ATOM    399 1HD1 LEU A  79      57.304 -37.804  18.786  1.00 20.00           H
ATOM    400 2HD1 LEU A  79      58.897 -38.219  18.109  1.00 20.00           H
ATOM    401 3HD1 LEU A  79      58.640 -38.263  19.869  1.00 20.00           H
ATOM    402  CD2 LEU A  79      60.276 -36.325  19.234  1.00 90.72           C
ATOM    403 1HD2 LEU A  79      60.736 -36.848  18.395  1.00 20.00           H
ATOM    404 2HD2 LEU A  79      60.665 -35.308  19.286  1.00 20.00           H
ATOM    405 3HD2 LEU A  79      60.508 -36.850  20.161  1.00 20.00           H
ATOM    406  HN  LEU A  79      57.587 -34.829  15.602  1.00 20.00           H
ATOM    407  N   VAL A  80      57.152 -32.675  17.860  1.00 80.75           N
ATOM    408  CA  VAL A  80      56.963 -31.359  18.495  1.00 80.79           C
ATOM    409  C   VAL A  80      55.463 -31.078  18.674  1.00 86.38           C
ATOM    410  O   VAL A  80      55.035 -30.779  19.792  1.00 87.30           O
ATOM    411  HA  VAL A  80      57.428 -31.399  19.480  1.00 20.00           H
ATOM    412  HB  VAL A  80      57.265 -30.233  16.676  1.00 20.00           H
ATOM    413  CB  VAL A  80      57.650 -30.209  17.695  1.00 82.95           C
ATOM    414  CG1 VAL A  80      57.316 -28.841  18.283  1.00 82.30           C
ATOM    415 1HG1 VAL A  80      56.253 -28.638  18.151  1.00 20.00           H
ATOM    416 2HG1 VAL A  80      57.558 -28.833  19.346  1.00 20.00           H
ATOM    417 3HG1 VAL A  80      57.898 -28.074  17.772  1.00 20.00           H
ATOM    418  CG2 VAL A  80      59.158 -30.403  17.638  1.00 82.51           C
ATOM    419 1HG2 VAL A  80      59.548 -30.519  18.649  1.00 20.00           H
ATOM    420 2HG2 VAL A  80      59.388 -31.295  17.055  1.00 20.00           H
ATOM    421 3HG2 VAL A  80      59.619 -29.534  17.169  1.00 20.00           H
ATOM    422  HN  VAL A  80      57.650 -32.586  16.997  1.00 20.00           H
ATOM    423  N   MET A  81      54.675 -31.194  17.583  1.00 82.88           N
ATOM    424  CA  MET A  81      53.229 -30.959  17.603  1.00 83.61           C
ATOM    425  C   MET A  81      52.543 -31.880  18.610  1.00 89.35           C
ATOM    426  O   MET A  81      51.737 -31.399  19.405  1.00 89.94           O
ATOM    427  HA  MET A  81      53.105 -29.919  17.906  1.00 20.00           H
ATOM    428  CB  MET A  81      52.610 -31.147  16.213  1.00 85.67           C
ATOM    429 1HB  MET A  81      52.833 -32.148  15.844  1.00 20.00           H
ATOM    430 2HB  MET A  81      51.525 -31.066  16.280  1.00 20.00           H
ATOM    431  CG  MET A  81      53.103 -30.142  15.199  1.00 88.24           C
ATOM    432 1HG  MET A  81      52.926 -29.130  15.562  1.00 20.00           H
ATOM    433 2HG  MET A  81      54.179 -30.248  15.063  1.00 20.00           H
ATOM    434  SD  MET A  81      52.330 -30.283  13.572  1.00 92.60           S
ATOM    435  CE  MET A  81      52.878 -31.913  13.071  1.00 89.82           C
ATOM    436 1HE  MET A  81      53.967 -31.938  13.044  1.00 20.00           H
ATOM    437 2HE  MET A  81      52.515 -32.653  13.784  1.00 20.00           H
ATOM    438 3HE  MET A  81      52.485 -32.140  12.080  1.00 20.00           H
ATOM    439  HN  MET A  81      55.010 -31.448  16.676  1.00 20.00           H
ATOM    440  N   PHE A  82      52.909 -33.185  18.619  1.00 86.26           N
ATOM    441  CA  PHE A  82      52.357 -34.179  19.537  1.00 87.76           C
ATOM    442  C   PHE A  82      52.509 -33.724  20.996  1.00 92.72           C
ATOM    443  O   PHE A  82      51.533 -33.769  21.751  1.00 94.51           O
ATOM    444  HA  PHE A  82      51.299 -34.286  19.300  1.00 20.00           H
ATOM    445  CB  PHE A  82      53.030 -35.551  19.340  1.00 90.08           C
ATOM    446 1HB  PHE A  82      52.767 -35.935  18.354  1.00 20.00           H
ATOM    447 2HB  PHE A  82      54.112 -35.419  19.353  1.00 20.00           H
ATOM    448  CG  PHE A  82      52.641 -36.570  20.391  1.00 94.09           C
ATOM    449  HD1 PHE A  82      50.810 -37.148  19.416  1.00 20.00           H
ATOM    450  CD1 PHE A  82      51.460 -37.296  20.278  1.00 98.72           C
ATOM    451  HD2 PHE A  82      54.383 -36.239  21.600  1.00 20.00           H
ATOM    452  CD2 PHE A  82      53.454 -36.799  21.499  1.00 97.22           C
ATOM    453  CE1 PHE A  82      51.091 -38.221  21.262  1.00101.81           C
ATOM    454  HE1 PHE A  82      50.159 -38.777  21.165  1.00 20.00           H
ATOM    455  CE2 PHE A  82      53.082 -37.721  22.484  1.00102.17           C
ATOM    456  HE2 PHE A  82      53.722 -37.879  23.352  1.00 20.00           H
ATOM    457  CZ  PHE A  82      51.907 -38.429  22.356  1.00101.63           C
ATOM    458  HZ  PHE A  82      51.622 -39.154  23.119  1.00 20.00           H
ATOM    459  HN  PHE A  82      53.587 -33.580  17.999  1.00 20.00           H
ATOM    460  N   VAL A  83      53.723 -33.282  21.381  1.00 87.51           N
ATOM    461  CA  VAL A  83      54.038 -32.839  22.740  1.00 87.67           C
ATOM    462  C   VAL A  83      53.142 -31.633  23.110  1.00 90.82           C
ATOM    463  O   VAL A  83      52.531 -31.648  24.175  1.00 92.08           O
ATOM    464  HA  VAL A  83      53.811 -33.663  23.416  1.00 20.00           H
ATOM    465  HB  VAL A  83      55.804 -31.759  22.130  1.00 20.00           H
ATOM    466  CB  VAL A  83      55.551 -32.503  22.886  1.00 90.46           C
ATOM    467  CG1 VAL A  83      55.864 -31.898  24.251  1.00 91.07           C
ATOM    468 1HG1 VAL A  83      55.384 -30.923  24.335  1.00 20.00           H
ATOM    469 2HG1 VAL A  83      55.489 -32.556  25.035  1.00 20.00           H
ATOM    470 3HG1 VAL A  83      56.943 -31.783  24.358  1.00 20.00           H
ATOM    471  CG2 VAL A  83      56.412 -33.740  22.643  1.00 90.62           C
ATOM    472 1HG2 VAL A  83      56.288 -34.437  23.472  1.00 20.00           H
ATOM    473 2HG2 VAL A  83      56.104 -34.221  21.714  1.00 20.00           H
ATOM    474 3HG2 VAL A  83      57.459 -33.445  22.570  1.00 20.00           H
ATOM    475  HN  VAL A  83      54.514 -33.218  20.772  1.00 20.00           H
ATOM    476  N   ILE A  84      53.021 -30.640  22.209  1.00 85.10           N
ATOM    477  CA  ILE A  84      52.237 -29.420  22.431  1.00 84.70           C
ATOM    478  C   ILE A  84      50.723 -29.761  22.550  1.00 90.96           C
ATOM    479  O   ILE A  84      50.064 -29.237  23.449  1.00 91.55           O
ATOM    480  HA  ILE A  84      52.560 -28.992  23.380  1.00 20.00           H
ATOM    481  HB  ILE A  84      52.337 -28.880  20.338  1.00 20.00           H
ATOM    482  CB  ILE A  84      52.500 -28.385  21.295  1.00 85.62           C
ATOM    483  CG1 ILE A  84      53.976 -27.912  21.331  1.00 84.66           C
ATOM    484 1HG1 ILE A  84      54.171 -27.389  22.267  1.00 20.00           H
ATOM    485 2HG1 ILE A  84      54.639 -28.777  21.305  1.00 20.00           H
ATOM    486  CG2 ILE A  84      51.550 -27.181  21.392  1.00 86.08           C
ATOM    487 1HG2 ILE A  84      50.523 -27.515  21.241  1.00 20.00           H
ATOM    488 2HG2 ILE A  84      51.642 -26.724  22.377  1.00 20.00           H
ATOM    489 3HG2 ILE A  84      51.810 -26.450  20.626  1.00 20.00           H
ATOM    490  CD1 ILE A  84      54.400 -26.992  20.210  1.00 88.38           C
ATOM    491 1HD1 ILE A  84      54.035 -27.384  19.261  1.00 20.00           H
ATOM    492 2HD1 ILE A  84      53.983 -25.999  20.377  1.00 20.00           H
ATOM    493 3HD1 ILE A  84      55.488 -26.929  20.183  1.00 20.00           H
ATOM    494  HN  ILE A  84      53.455 -30.646  21.308  1.00 20.00           H
ATOM    495  N   ILE A  85      50.191 -30.634  21.677  1.00 88.67           N
ATOM    496  CA  ILE A  85      48.766 -30.992  21.689  1.00 90.37           C
ATOM    497  C   ILE A  85      48.421 -31.805  22.968  1.00 98.22           C
ATOM    498  O   ILE A  85      47.423 -31.496  23.628  1.00 99.60           O
ATOM    499  HA  ILE A  85      48.196 -30.063  21.718  1.00 20.00           H
ATOM    500  HB  ILE A  85      49.016 -32.656  20.316  1.00 20.00           H
ATOM    501  CB  ILE A  85      48.364 -31.786  20.399  1.00 92.96           C
ATOM    502  CG1 ILE A  85      48.584 -30.925  19.131  1.00 91.47           C
ATOM    503 1HG1 ILE A  85      47.910 -30.068  19.148  1.00 20.00           H
ATOM    504 2HG1 ILE A  85      49.600 -30.531  19.126  1.00 20.00           H
ATOM    505  CG2 ILE A  85      46.898 -32.271  20.469  1.00 95.28           C
ATOM    506 1HG2 ILE A  85      46.747 -32.842  21.385  1.00 20.00           H
ATOM    507 2HG2 ILE A  85      46.230 -31.410  20.463  1.00 20.00           H
ATOM    508 3HG2 ILE A  85      46.683 -32.904  19.608  1.00 20.00           H
ATOM    509  CD1 ILE A  85      48.370 -31.644  17.786  1.00 98.38           C
ATOM    510 1HD1 ILE A  85      49.122 -32.424  17.667  1.00 20.00           H
ATOM    511 2HD1 ILE A  85      47.376 -32.092  17.767  1.00 20.00           H
ATOM    512 3HD1 ILE A  85      48.460 -30.925  16.971  1.00 20.00           H
ATOM    513  HN  ILE A  85      50.714 -31.100  20.963  1.00 20.00           H
ATOM    514  N   ARG A  86      49.243 -32.815  23.318  1.00 95.94           N
ATOM    515  CA  ARG A  86      48.945 -33.724  24.426  1.00 98.28           C
ATOM    516  C   ARG A  86      49.466 -33.245  25.807  1.00103.67           C
ATOM    517  O   ARG A  86      49.013 -33.804  26.812  1.00105.59           O
ATOM    518  HA  ARG A  86      47.857 -33.783  24.453  1.00 20.00           H
ATOM    519  CB  ARG A  86      49.560 -35.106  24.150  1.00 98.55           C
ATOM    520 1HB  ARG A  86      50.626 -35.000  23.947  1.00 20.00           H
ATOM    521 2HB  ARG A  86      49.466 -35.734  25.036  1.00 20.00           H
ATOM    522  HN  ARG A  86      50.106 -33.019  22.856  1.00 20.00           H
ATOM    523  N   TYR A  87      50.401 -32.265  25.886  1.00 98.79           N
ATOM    524  CA  TYR A  87      50.948 -31.922  27.204  1.00 99.63           C
ATOM    525  C   TYR A  87      50.941 -30.408  27.504  1.00103.33           C
ATOM    526  O   TYR A  87      50.568 -30.042  28.623  1.00104.85           O
ATOM    527  HA  TYR A  87      50.336 -32.413  27.960  1.00 20.00           H
ATOM    528  CB  TYR A  87      52.398 -32.431  27.337  1.00100.54           C
ATOM    529 1HB  TYR A  87      53.015 -31.939  26.586  1.00 20.00           H
ATOM    530 2HB  TYR A  87      52.787 -32.137  28.312  1.00 20.00           H
ATOM    531  CG  TYR A  87      52.532 -33.933  27.182  1.00103.91           C
ATOM    532  HD1 TYR A  87      52.262 -34.366  29.275  1.00 20.00           H
ATOM    533  CD1 TYR A  87      52.425 -34.781  28.280  1.00108.29           C
ATOM    534  HD2 TYR A  87      52.834 -33.857  25.063  1.00 20.00           H
ATOM    535  CD2 TYR A  87      52.750 -34.509  25.933  1.00103.60           C
ATOM    536  CE1 TYR A  87      52.522 -36.165  28.139  1.00110.08           C
ATOM    537  HE1 TYR A  87      52.434 -36.821  29.005  1.00 20.00           H
ATOM    538  HE2 TYR A  87      52.993 -36.312  24.785  1.00 20.00           H
ATOM    539  CE2 TYR A  87      52.839 -35.892  25.779  1.00105.44           C
ATOM    540  CZ  TYR A  87      52.732 -36.715  26.885  1.00115.19           C
ATOM    541  OH  TYR A  87      52.835 -38.076  26.733  1.00118.43           O
ATOM    542  HH  TYR A  87      52.969 -38.303  25.768  1.00 20.00           H
ATOM    543  HN  TYR A  87      50.745 -31.756  25.097  1.00 20.00           H
ATOM    544  N   THR A  88      51.391 -29.544  26.571  1.00 97.49           N
ATOM    545  CA  THR A  88      51.500 -28.111  26.873  1.00 96.46           C
ATOM    546  C   THR A  88      50.149 -27.385  26.685  1.00101.60           C
ATOM    547  O   THR A  88      49.930 -26.364  27.340  1.00101.76           O
ATOM    548  HA  THR A  88      51.767 -28.001  27.924  1.00 20.00           H
ATOM    549  HB  THR A  88      52.910 -26.501  26.468  1.00 20.00           H
ATOM    550  CB  THR A  88      52.577 -27.433  26.012  1.00100.37           C
ATOM    551  OG1 THR A  88      52.109 -27.237  24.682  1.00 99.00           O
ATOM    552  HG1 THR A  88      52.689 -26.573  24.210  1.00 20.00           H
ATOM    553  CG2 THR A  88      53.923 -28.168  26.042  1.00 97.29           C
ATOM    554 1HG2 THR A  88      53.816 -29.142  25.565  1.00 20.00           H
ATOM    555 2HG2 THR A  88      54.240 -28.303  27.076  1.00 20.00           H
ATOM    556 3HG2 THR A  88      54.669 -27.581  25.507  1.00 20.00           H
ATOM    557  HN  THR A  88      51.669 -29.812  25.649  1.00 20.00           H
ATOM    558  N   LYS A  89      49.273 -27.885  25.774  1.00 98.93           N
ATOM    559  CA  LYS A  89      47.929 -27.347  25.448  1.00 99.58           C
ATOM    560  C   LYS A  89      48.000 -25.920  24.784  1.00102.42           C
ATOM    561  O   LYS A  89      46.951 -25.312  24.534  1.00102.22           O
ATOM    562  HA  LYS A  89      47.477 -28.018  24.717  1.00 20.00           H
ATOM    563  CB  LYS A  89      47.034 -27.281  26.705  1.00104.14           C
ATOM    564 1HB  LYS A  89      47.553 -26.743  27.498  1.00 20.00           H
ATOM    565 2HB  LYS A  89      46.127 -26.719  26.481  1.00 20.00           H
ATOM    566  HN  LYS A  89      49.451 -28.693  25.212  1.00 20.00           H
ATOM    567  N   MET A  90      49.213 -25.464  24.491  1.00 97.73           N
ATOM    568  CA  MET A  90      49.444 -24.178  23.840  1.00 96.30           C
ATOM    569  C   MET A  90      48.563 -23.036  24.337  1.00 99.89           C
ATOM    570  O   MET A  90      47.877 -22.386  23.548  1.00 99.07           O
ATOM    571  HA  MET A  90      50.481 -23.922  24.056  1.00 20.00           H
ATOM    572  CB  MET A  90      49.297 -24.321  22.322  1.00 97.75           C
ATOM    573 1HB  MET A  90      49.712 -23.442  21.829  1.00 20.00           H
ATOM    574 2HB  MET A  90      49.871 -25.181  21.977  1.00 20.00           H
ATOM    575  CG  MET A  90      47.862 -24.492  21.851  1.00102.81           C
ATOM    576 1HG  MET A  90      47.480 -25.462  22.168  1.00 20.00           H
ATOM    577 2HG  MET A  90      47.227 -23.734  22.310  1.00 20.00           H
ATOM    578  SD  MET A  90      47.699 -24.369  20.059  1.00106.10           S
ATOM    579  CE  MET A  90      46.017 -24.940  19.832  1.00104.79           C
ATOM    580 1HE  MET A  90      45.931 -25.967  20.188  1.00 20.00           H
ATOM    581 2HE  MET A  90      45.337 -24.301  20.396  1.00 20.00           H
ATOM    582 3HE  MET A  90      45.759 -24.900  18.774  1.00 20.00           H
ATOM    583  HN  MET A  90      50.059 -25.958  24.690  1.00 20.00           H
ATOM    584  N   LYS A  91      48.583 -22.792  25.642  1.00 96.49           N
ATOM    585  CA  LYS A  91      47.805 -21.688  26.219  1.00 96.14           C
ATOM    586  C   LYS A  91      48.626 -20.385  26.176  1.00 96.62           C
ATOM    587  O   LYS A  91      48.046 -19.300  26.179  1.00 96.30           O
ATOM    588  HA  LYS A  91      46.920 -21.552  25.597  1.00 20.00           H
ATOM    589  CB  LYS A  91      47.359 -22.006  27.657  1.00100.43           C
ATOM    590 1HB  LYS A  91      48.228 -22.264  28.263  1.00 20.00           H
ATOM    591 2HB  LYS A  91      46.910 -21.120  28.106  1.00 20.00           H
ATOM    592  CG  LYS A  91      46.354 -23.153  27.740  1.00113.29           C
ATOM    593 1HG  LYS A  91      45.470 -22.910  27.151  1.00 20.00           H
ATOM    594 2HG  LYS A  91      46.788 -24.054  27.306  1.00 20.00           H
ATOM    595  CD  LYS A  91      45.918 -23.461  29.171  1.00123.40           C
ATOM    596 1HD  LYS A  91      45.512 -22.561  29.633  1.00 20.00           H
ATOM    597 2HD  LYS A  91      45.119 -24.202  29.160  1.00 20.00           H
ATOM    598  CE  LYS A  91      47.028 -23.982  30.057  1.00131.90           C
ATOM    599 1HE  LYS A  91      47.843 -23.259  30.093  1.00 20.00           H
ATOM    600 2HE  LYS A  91      46.662 -24.100  31.077  1.00 20.00           H
ATOM    601  NZ  LYS A  91      47.571 -25.288  29.592  1.00139.57           N
ATOM    602 1HZ  LYS A  91      48.138 -25.699  30.325  1.00 20.00           H
ATOM    603 2HZ  LYS A  91      46.804 -25.912  29.368  1.00 20.00           H
ATOM    604 3HZ  LYS A  91      48.141 -25.142  28.766  1.00 20.00           H
ATOM    605  HN  LYS A  91      49.112 -23.325  26.303  1.00 20.00           H
ATOM    606  N   THR A  92      49.972 -20.504  26.110  1.00 90.43           N
ATOM    607  CA  THR A  92      50.917 -19.382  26.028  1.00 88.13           C
ATOM    608  C   THR A  92      51.183 -19.020  24.562  1.00 88.52           C
ATOM    609  O   THR A  92      51.047 -19.873  23.684  1.00 87.59           O
ATOM    610  HA  THR A  92      50.458 -18.511  26.496  1.00 20.00           H
ATOM    611  HB  THR A  92      52.888 -18.849  26.815  1.00 20.00           H
ATOM    612  CB  THR A  92      52.242 -19.725  26.750  1.00 94.19           C
ATOM    613  OG1 THR A  92      52.881 -20.826  26.098  1.00 91.86           O
ATOM    614  HG1 THR A  92      53.813 -20.934  26.443  1.00 20.00           H
ATOM    615  CG2 THR A  92      52.053 -20.029  28.232  1.00 94.66           C
ATOM    616 1HG2 THR A  92      51.437 -20.921  28.344  1.00 20.00           H
ATOM    617 2HG2 THR A  92      51.562 -19.185  28.716  1.00 20.00           H
ATOM    618 3HG2 THR A  92      53.025 -20.198  28.695  1.00 20.00           H
ATOM    619  HN  THR A  92      50.457 -21.379  26.111  1.00 20.00           H
ATOM    620  N   ALA A  93      51.595 -17.764  24.310  1.00 82.76           N
ATOM    621  CA  ALA A  93      51.918 -17.251  22.976  1.00 80.29           C
ATOM    622  C   ALA A  93      53.155 -17.943  22.396  1.00 82.14           C
ATOM    623  O   ALA A  93      53.222 -18.158  21.184  1.00 81.14           O
ATOM    624  HA  ALA A  93      51.073 -17.468  22.323  1.00 20.00           H
ATOM    625  CB  ALA A  93      52.148 -15.750  23.041  1.00 80.54           C
ATOM    626 1HB  ALA A  93      51.203 -15.246  23.241  1.00 20.00           H
ATOM    627 2HB  ALA A  93      52.856 -15.525  23.839  1.00 20.00           H
ATOM    628 3HB  ALA A  93      52.551 -15.403  22.090  1.00 20.00           H
ATOM    629  HN  ALA A  93      51.718 -17.064  25.014  1.00 20.00           H
ATOM    630  N   THR A  94      54.121 -18.304  23.268  1.00 77.99           N
ATOM    631  CA  THR A  94      55.380 -18.970  22.919  1.00 76.74           C
ATOM    632  C   THR A  94      55.086 -20.288  22.177  1.00 78.64           C
ATOM    633  O   THR A  94      55.500 -20.437  21.026  1.00 77.23           O
ATOM    634  HA  THR A  94      55.930 -18.327  22.232  1.00 20.00           H
ATOM    635  HB  THR A  94      55.752 -19.979  24.818  1.00 20.00           H
ATOM    636  CB  THR A  94      56.208 -19.208  24.197  1.00 89.80           C
ATOM    637  OG1 THR A  94      56.378 -17.968  24.894  1.00 91.87           O
ATOM    638  HG1 THR A  94      56.700 -18.140  25.825  1.00 20.00           H
ATOM    639  CG2 THR A  94      57.566 -19.845  23.911  1.00 89.04           C
ATOM    640 1HG2 THR A  94      58.102 -19.244  23.176  1.00 20.00           H
ATOM    641 2HG2 THR A  94      57.420 -20.852  23.520  1.00 20.00           H
ATOM    642 3HG2 THR A  94      58.146 -19.894  24.833  1.00 20.00           H
ATOM    643  HN  THR A  94      54.070 -18.149  24.255  1.00 20.00           H
ATOM    644  N   ASN A  95      54.322 -21.202  22.818  1.00 74.76           N
ATOM    645  CA  ASN A  95      53.936 -22.512  22.280  1.00 74.00           C
ATOM    646  C   ASN A  95      53.110 -22.397  20.997  1.00 74.74           C
ATOM    647  O   ASN A  95      53.200 -23.282  20.146  1.00 73.30           O
ATOM    648  HA  ASN A  95      54.875 -23.034  22.095  1.00 20.00           H
ATOM    649  CB  ASN A  95      53.135 -23.297  23.311  1.00 78.09           C
ATOM    650 1HB  ASN A  95      52.281 -22.705  23.641  1.00 20.00           H
ATOM    651 2HB  ASN A  95      52.737 -24.203  22.854  1.00 20.00           H
ATOM    652  CG  ASN A  95      53.903 -23.708  24.539  1.00108.32           C
ATOM    653  OD1 ASN A  95      55.139 -23.809  24.541  1.00104.99           O
ATOM    654  ND2 ASN A  95      53.169 -24.063  25.581  1.00102.46           N
ATOM    655 1HD2 ASN A  95      52.171 -24.046  25.519  1.00 20.00           H
ATOM    656 2HD2 ASN A  95      53.612 -24.348  26.431  1.00 20.00           H
ATOM    657  HN  ASN A  95      53.942 -21.070  23.733  1.00 20.00           H
ATOM    658  N   ILE A  96      52.302 -21.324  20.865  1.00 70.44           N
ATOM    659  CA  ILE A  96      51.488 -21.066  19.674  1.00 69.20           C
ATOM    660  C   ILE A  96      52.444 -20.924  18.467  1.00 71.68           C
ATOM    661  O   ILE A  96      52.245 -21.606  17.462  1.00 71.08           O
ATOM    662  HA  ILE A  96      50.848 -21.935  19.521  1.00 20.00           H
ATOM    663  HB  ILE A  96      51.173 -19.009  20.248  1.00 20.00           H
ATOM    664  CB  ILE A  96      50.566 -19.832  19.872  1.00 72.18           C
ATOM    665  CG1 ILE A  96      49.489 -20.151  20.939  1.00 73.60           C
ATOM    666 1HG1 ILE A  96      48.821 -20.927  20.566  1.00 20.00           H
ATOM    667 2HG1 ILE A  96      49.966 -20.545  21.836  1.00 20.00           H
ATOM    668  CG2 ILE A  96      49.901 -19.429  18.547  1.00 72.91           C
ATOM    669 1HG2 ILE A  96      50.668 -19.132  17.831  1.00 20.00           H
ATOM    670 2HG2 ILE A  96      49.341 -20.276  18.149  1.00 20.00           H
ATOM    671 3HG2 ILE A  96      49.222 -18.594  18.720  1.00 20.00           H
ATOM    672  CD1 ILE A  96      48.613 -18.999  21.382  1.00 78.94           C
ATOM    673 1HD1 ILE A  96      49.202 -18.082  21.404  1.00 20.00           H
ATOM    674 2HD1 ILE A  96      47.785 -18.883  20.683  1.00 20.00           H
ATOM    675 3HD1 ILE A  96      48.221 -19.203  22.379  1.00 20.00           H
ATOM    676  HN  ILE A  96      52.191 -20.618  21.565  1.00 20.00           H
ATOM    677  N   TYR A  97      53.527 -20.132  18.611  1.00 67.52           N
ATOM    678  CA  TYR A  97      54.530 -19.993  17.558  1.00 66.35           C
ATOM    679  C   TYR A  97      55.199 -21.329  17.245  1.00 69.25           C
ATOM    680  O   TYR A  97      55.280 -21.705  16.072  1.00 68.00           O
ATOM    681  HA  TYR A  97      54.028 -19.632  16.661  1.00 20.00           H
ATOM    682  CB  TYR A  97      55.604 -18.967  17.934  1.00 67.69           C
ATOM    683 1HB  TYR A  97      55.890 -19.120  18.975  1.00 20.00           H
ATOM    684 2HB  TYR A  97      56.493 -19.149  17.330  1.00 20.00           H
ATOM    685  CG  TYR A  97      55.201 -17.521  17.761  1.00 70.12           C
ATOM    686  HD1 TYR A  97      55.423 -17.520  15.616  1.00 20.00           H
ATOM    687  CD1 TYR A  97      55.188 -16.927  16.500  1.00 71.37           C
ATOM    688  HD2 TYR A  97      55.036 -17.144  19.862  1.00 20.00           H
ATOM    689  CD2 TYR A  97      54.995 -16.701  18.867  1.00 71.86           C
ATOM    690  CE1 TYR A  97      54.879 -15.578  16.338  1.00 72.64           C
ATOM    691  HE1 TYR A  97      54.823 -15.134  15.344  1.00 20.00           H
ATOM    692  HE2 TYR A  97      54.494 -14.743  19.603  1.00 20.00           H
ATOM    693  CE2 TYR A  97      54.690 -15.348  18.718  1.00 73.12           C
ATOM    694  CZ  TYR A  97      54.639 -14.788  17.452  1.00 81.06           C
ATOM    695  OH  TYR A  97      54.349 -13.451  17.304  1.00 82.46           O
ATOM    696  HH  TYR A  97      54.417 -12.986  18.187  1.00 20.00           H
ATOM    697  HN  TYR A  97      53.720 -19.593  19.431  1.00 20.00           H
ATOM    698  N   ILE A  98      55.654 -22.051  18.304  1.00 65.99           N
ATOM    699  CA  ILE A  98      56.365 -23.340  18.225  1.00 65.32           C
ATOM    700  C   ILE A  98      55.518 -24.358  17.450  1.00 68.17           C
ATOM    701  O   ILE A  98      56.068 -25.075  16.613  1.00 67.58           O
ATOM    702  HA  ILE A  98      57.287 -23.171  17.669  1.00 20.00           H
ATOM    703  HB  ILE A  98      55.798 -24.080  20.177  1.00 20.00           H
ATOM    704  CB  ILE A  98      56.726 -23.879  19.641  1.00 69.31           C
ATOM    705  CG1 ILE A  98      57.503 -22.818  20.455  1.00 70.18           C
ATOM    706 1HG1 ILE A  98      58.480 -22.651  20.002  1.00 20.00           H
ATOM    707 2HG1 ILE A  98      56.970 -21.868  20.422  1.00 20.00           H
ATOM    708  CG2 ILE A  98      57.533 -25.176  19.542  1.00 69.61           C
ATOM    709 1HG2 ILE A  98      57.033 -25.864  18.860  1.00 20.00           H
ATOM    710 2HG2 ILE A  98      58.532 -24.954  19.167  1.00 20.00           H
ATOM    711 3HG2 ILE A  98      57.608 -25.634  20.528  1.00 20.00           H
ATOM    712  CD1 ILE A  98      57.745 -23.161  21.966  1.00 83.40           C
ATOM    713 1HD1 ILE A  98      56.803 -23.091  22.510  1.00 20.00           H
ATOM    714 2HD1 ILE A  98      58.138 -24.174  22.050  1.00 20.00           H
ATOM    715 3HD1 ILE A  98      58.462 -22.457  22.388  1.00 20.00           H
ATOM    716  HN  ILE A  98      55.548 -21.771  19.258  1.00 20.00           H
ATOM    717  N   PHE A  99      54.192 -24.391  17.698  1.00 64.49           N
ATOM    718  CA  PHE A  99      53.278 -25.309  17.022  1.00 64.52           C
ATOM    719  C   PHE A  99      53.154 -24.966  15.538  1.00 66.99           C
ATOM    720  O   PHE A  99      53.312 -25.855  14.700  1.00 65.65           O
ATOM    721  HA  PHE A  99      53.691 -26.312  17.128  1.00 20.00           H
ATOM    722  CB  PHE A  99      51.886 -25.287  17.684  1.00 67.83           C
ATOM    723 1HB  PHE A  99      51.992 -25.546  18.737  1.00 20.00           H
ATOM    724 2HB  PHE A  99      51.492 -24.272  17.644  1.00 20.00           H
ATOM    725  CG  PHE A  99      50.882 -26.225  17.049  1.00 70.61           C
ATOM    726  HD1 PHE A  99      51.526 -27.955  18.159  1.00 20.00           H
ATOM    727  CD1 PHE A  99      50.840 -27.569  17.405  1.00 74.96           C
ATOM    728  HD2 PHE A  99      49.981 -24.709  15.829  1.00 20.00           H
ATOM    729  CD2 PHE A  99      49.965 -25.761  16.114  1.00 73.00           C
ATOM    730  CE1 PHE A  99      49.923 -28.440  16.806  1.00 76.44           C
ATOM    731  HE1 PHE A  99      49.915 -29.495  17.080  1.00 20.00           H
ATOM    732  CE2 PHE A  99      49.051 -26.636  15.511  1.00 76.68           C
ATOM    733  HE2 PHE A  99      48.357 -26.264  14.758  1.00 20.00           H
ATOM    734  CZ  PHE A  99      49.030 -27.966  15.870  1.00 75.52           C
ATOM    735  HZ  PHE A  99      48.307 -28.643  15.414  1.00 20.00           H
ATOM    736  HN  PHE A  99      53.731 -23.797  18.357  1.00 20.00           H
ATOM    737  N   ASN A 100      52.853 -23.687  15.217  1.00 63.35           N
ATOM    738  CA  ASN A 100      52.638 -23.221  13.845  1.00 62.56           C
ATOM    739  C   ASN A 100      53.921 -23.353  13.005  1.00 66.57           C
ATOM    740  O   ASN A 100      53.820 -23.648  11.808  1.00 65.57           O
ATOM    741  HA  ASN A 100      51.835 -23.845  13.453  1.00 20.00           H
ATOM    742  CB  ASN A 100      52.140 -21.792  13.838  1.00 61.61           C
ATOM    743 1HB  ASN A 100      52.845 -21.155  14.372  1.00 20.00           H
ATOM    744 2HB  ASN A 100      52.092 -21.425  12.813  1.00 20.00           H
ATOM    745  CG  ASN A 100      50.769 -21.645  14.474  1.00 87.12           C
ATOM    746  OD1 ASN A 100      49.792 -22.323  14.113  1.00 81.49           O
ATOM    747  ND2 ASN A 100      50.652 -20.738  15.419  1.00 79.47           N
ATOM    748 1HD2 ASN A 100      51.444 -20.188  15.684  1.00 20.00           H
ATOM    749 2HD2 ASN A 100      49.772 -20.599  15.872  1.00 20.00           H
ATOM    750  HN  ASN A 100      52.752 -22.951  15.887  1.00 20.00           H
ATOM    751  N   LEU A 101      55.112 -23.200  13.629  1.00 63.83           N
ATOM    752  CA  LEU A 101      56.388 -23.414  12.938  1.00 63.40           C
ATOM    753  C   LEU A 101      56.555 -24.900  12.629  1.00 69.96           C
ATOM    754  O   LEU A 101      56.882 -25.252  11.493  1.00 70.60           O
ATOM    755  HA  LEU A 101      56.344 -22.869  11.995  1.00 20.00           H
ATOM    756  CB  LEU A 101      57.585 -22.891  13.767  1.00 63.13           C
ATOM    757 1HB  LEU A 101      57.430 -21.830  13.962  1.00 20.00           H
ATOM    758 2HB  LEU A 101      57.581 -23.397  14.733  1.00 20.00           H
ATOM    759  HG  LEU A 101      59.091 -24.087  12.790  1.00 20.00           H
ATOM    760  CG  LEU A 101      58.996 -23.061  13.145  1.00 66.87           C
ATOM    761  CD1 LEU A 101      59.189 -22.155  11.936  1.00 66.58           C
ATOM    762 1HD1 LEU A 101      58.475 -22.429  11.159  1.00 20.00           H
ATOM    763 2HD1 LEU A 101      59.026 -21.118  12.229  1.00 20.00           H
ATOM    764 3HD1 LEU A 101      60.204 -22.270  11.554  1.00 20.00           H
ATOM    765  CD2 LEU A 101      60.084 -22.761  14.155  1.00 67.81           C
ATOM    766 1HD2 LEU A 101      60.137 -21.685  14.323  1.00 20.00           H
ATOM    767 2HD2 LEU A 101      59.857 -23.265  15.094  1.00 20.00           H
ATOM    768 3HD2 LEU A 101      61.041 -23.117  13.774  1.00 20.00           H
ATOM    769  HN  LEU A 101      55.211 -22.935  14.588  1.00 20.00           H
ATOM    770  N   ALA A 102      56.304 -25.772  13.641  1.00 67.14           N
ATOM    771  CA  ALA A 102      56.396 -27.228  13.518  1.00 67.29           C
ATOM    772  C   ALA A 102      55.427 -27.755  12.454  1.00 70.83           C
ATOM    773  O   ALA A 102      55.817 -28.602  11.660  1.00 70.33           O
ATOM    774  HA  ALA A 102      57.411 -27.471  13.203  1.00 20.00           H
ATOM    775  CB  ALA A 102      56.109 -27.885  14.855  1.00 69.16           C
ATOM    776 1HB  ALA A 102      56.815 -27.517  15.600  1.00 20.00           H
ATOM    777 2HB  ALA A 102      55.093 -27.644  15.167  1.00 20.00           H
ATOM    778 3HB  ALA A 102      56.213 -28.966  14.759  1.00 20.00           H
ATOM    779  HN  ALA A 102      56.033 -25.496  14.563  1.00 20.00           H
ATOM    780  N   LEU A 103      54.190 -27.211  12.410  1.00 67.34           N
ATOM    781  CA  LEU A 103      53.148 -27.582  11.446  1.00 66.97           C
ATOM    782  C   LEU A 103      53.558 -27.183  10.023  1.00 68.42           C
ATOM    783  O   LEU A 103      53.361 -27.971   9.100  1.00 67.97           O
ATOM    784  HA  LEU A 103      53.050 -28.667  11.473  1.00 20.00           H
ATOM    785  CB  LEU A 103      51.809 -26.913  11.833  1.00 67.75           C
ATOM    786 1HB  LEU A 103      51.565 -27.200  12.856  1.00 20.00           H
ATOM    787 2HB  LEU A 103      51.952 -25.832  11.830  1.00 20.00           H
ATOM    788  HG  LEU A 103      50.795 -26.947   9.940  1.00 20.00           H
ATOM    789  CG  LEU A 103      50.565 -27.206  10.973  1.00 72.81           C
ATOM    790  CD1 LEU A 103      50.204 -28.684  10.985  1.00 73.58           C
ATOM    791 1HD1 LEU A 103      51.019 -29.261  10.548  1.00 20.00           H
ATOM    792 2HD1 LEU A 103      50.039 -29.009  12.012  1.00 20.00           H
ATOM    793 3HD1 LEU A 103      49.296 -28.841  10.403  1.00 20.00           H
ATOM    794  CD2 LEU A 103      49.379 -26.410  11.469  1.00 76.34           C
ATOM    795 1HD2 LEU A 103      49.143 -26.709  12.490  1.00 20.00           H
ATOM    796 2HD2 LEU A 103      49.620 -25.347  11.448  1.00 20.00           H
ATOM    797 3HD2 LEU A 103      48.519 -26.600  10.827  1.00 20.00           H
ATOM    798  HN  LEU A 103      53.869 -26.500  13.036  1.00 20.00           H
ATOM    799  N   ALA A 104      54.145 -25.979   9.853  1.00 63.64           N
ATOM    800  CA  ALA A 104      54.608 -25.482   8.551  1.00 62.55           C
ATOM    801  C   ALA A 104      55.789 -26.305   8.040  1.00 65.01           C
ATOM    802  O   ALA A 104      55.819 -26.658   6.862  1.00 65.03           O
ATOM    803  HA  ALA A 104      53.786 -25.590   7.843  1.00 20.00           H
ATOM    804  CB  ALA A 104      54.999 -24.014   8.651  1.00 62.73           C
ATOM    805 1HB  ALA A 104      54.169 -23.445   9.069  1.00 20.00           H
ATOM    806 2HB  ALA A 104      55.871 -23.913   9.298  1.00 20.00           H
ATOM    807 3HB  ALA A 104      55.237 -23.633   7.658  1.00 20.00           H
ATOM    808  HN  ALA A 104      54.313 -25.329  10.594  1.00 20.00           H
ATOM    809  N   ASP A 105      56.739 -26.641   8.929  1.00 60.45           N
ATOM    810  CA  ASP A 105      57.913 -27.437   8.582  1.00 60.17           C
ATOM    811  C   ASP A 105      57.543 -28.910   8.347  1.00 64.06           C
ATOM    812  O   ASP A 105      58.257 -29.616   7.632  1.00 63.19           O
ATOM    813  HA  ASP A 105      58.315 -26.977   7.679  1.00 20.00           H
ATOM    814  CB  ASP A 105      58.972 -27.335   9.678  1.00 62.61           C
ATOM    815 1HB  ASP A 105      58.549 -27.660  10.629  1.00 20.00           H
ATOM    816 2HB  ASP A 105      59.801 -28.006   9.452  1.00 20.00           H
ATOM    817  CG  ASP A 105      59.558 -25.952   9.895  1.00 77.16           C
ATOM    818  OD1 ASP A 105      59.748 -25.222   8.895  1.00 78.48           O
ATOM    819  OD2 ASP A 105      59.937 -25.646  11.046  1.00 82.42           O
ATOM    820  HN  ASP A 105      56.721 -26.376   9.893  1.00 20.00           H
ATOM    821  N   ALA A 106      56.439 -29.372   8.948  1.00 61.34           N
ATOM    822  CA  ALA A 106      55.965 -30.738   8.767  1.00 61.91           C
ATOM    823  C   ALA A 106      55.341 -30.922   7.384  1.00 66.92           C
ATOM    824  O   ALA A 106      55.423 -32.010   6.811  1.00 67.35           O
ATOM    825  HA  ALA A 106      56.827 -31.401   8.843  1.00 20.00           H
ATOM    826  CB  ALA A 106      54.954 -31.090   9.844  1.00 63.51           C
ATOM    827 1HB  ALA A 106      55.419 -30.990  10.825  1.00 20.00           H
ATOM    828 2HB  ALA A 106      54.101 -30.415   9.776  1.00 20.00           H
ATOM    829 3HB  ALA A 106      54.617 -32.117   9.704  1.00 20.00           H
ATOM    830  HN  ALA A 106      55.864 -28.826   9.557  1.00 20.00           H
ATOM    831  N   LEU A 107      54.711 -29.859   6.854  1.00 63.12           N
ATOM    832  CA  LEU A 107      54.022 -29.891   5.569  1.00 62.94           C
ATOM    833  C   LEU A 107      54.961 -29.550   4.422  1.00 66.93           C
ATOM    834  O   LEU A 107      54.628 -29.862   3.278  1.00 67.28           O
ATOM    835  HA  LEU A 107      53.671 -30.911   5.412  1.00 20.00           H
ATOM    836  CB  LEU A 107      52.833 -28.920   5.570  1.00 63.10           C
ATOM    837 1HB  LEU A 107      53.200 -27.928   5.832  1.00 20.00           H
ATOM    838 2HB  LEU A 107      52.440 -28.857   4.555  1.00 20.00           H
ATOM    839  HG  LEU A 107      52.106 -29.541   7.485  1.00 20.00           H
ATOM    840  CG  LEU A 107      51.682 -29.279   6.516  1.00 68.37           C
ATOM    841  CD1 LEU A 107      50.769 -28.110   6.740  1.00 68.62           C
ATOM    842 1HD1 LEU A 107      51.331 -27.290   7.187  1.00 20.00           H
ATOM    843 2HD1 LEU A 107      50.352 -27.787   5.786  1.00 20.00           H
ATOM    844 3HD1 LEU A 107      49.960 -28.404   7.409  1.00 20.00           H
ATOM    845  CD2 LEU A 107      50.928 -30.509   6.043  1.00 71.87           C
ATOM    846 1HD2 LEU A 107      50.583 -30.353   5.021  1.00 20.00           H
ATOM    847 2HD2 LEU A 107      51.589 -31.375   6.075  1.00 20.00           H
ATOM    848 3HD2 LEU A 107      50.071 -30.682   6.693  1.00 20.00           H
ATOM    849  HN  LEU A 107      54.662 -28.962   7.293  1.00 20.00           H
ATOM    850  N   VAL A 108      56.127 -28.924   4.700  1.00 62.91           N
ATOM    851  CA  VAL A 108      57.070 -28.615   3.618  1.00 62.67           C
ATOM    852  C   VAL A 108      57.863 -29.866   3.273  1.00 67.17           C
ATOM    853  O   VAL A 108      58.165 -30.064   2.100  1.00 66.57           O
ATOM    854  HA  VAL A 108      56.486 -28.318   2.747  1.00 20.00           H
ATOM    855  HB  VAL A 108      58.667 -27.322   2.993  1.00 20.00           H
ATOM    856  CB  VAL A 108      58.028 -27.429   3.870  1.00 66.16           C
ATOM    857  CG1 VAL A 108      57.274 -26.127   4.048  1.00 66.17           C
ATOM    858 1HG1 VAL A 108      56.631 -26.197   4.925  1.00 20.00           H
ATOM    859 2HG1 VAL A 108      57.985 -25.311   4.182  1.00 20.00           H
ATOM    860 3HG1 VAL A 108      56.665 -25.937   3.164  1.00 20.00           H
ATOM    861  CG2 VAL A 108      58.965 -27.682   5.030  1.00 65.73           C
ATOM    862 1HG2 VAL A 108      58.421 -28.176   5.835  1.00 20.00           H
ATOM    863 2HG2 VAL A 108      59.785 -28.320   4.702  1.00 20.00           H
ATOM    864 3HG2 VAL A 108      59.363 -26.733   5.389  1.00 20.00           H
ATOM    865  HN  VAL A 108      56.407 -28.645   5.619  1.00 20.00           H
ATOM    866  N   THR A 109      58.166 -30.732   4.277  1.00 64.36           N
ATOM    867  CA  THR A 109      58.921 -31.973   4.045  1.00 64.36           C
ATOM    868  C   THR A 109      58.052 -32.977   3.279  1.00 67.56           C
ATOM    869  O   THR A 109      58.591 -33.845   2.610  1.00 67.62           O
ATOM    870  HA  THR A 109      59.779 -31.740   3.415  1.00 20.00           H
ATOM    871  HB  THR A 109      60.079 -33.434   5.167  1.00 20.00           H
ATOM    872  CB  THR A 109      59.431 -32.579   5.359  1.00 75.63           C
ATOM    873  OG1 THR A 109      58.320 -32.904   6.188  1.00 78.92           O
ATOM    874  HG1 THR A 109      58.631 -33.404   6.996  1.00 20.00           H
ATOM    875  CG2 THR A 109      60.405 -31.654   6.103  1.00 74.25           C
ATOM    876 1HG2 THR A 109      59.984 -30.650   6.155  1.00 20.00           H
ATOM    877 2HG2 THR A 109      61.355 -31.623   5.570  1.00 20.00           H
ATOM    878 3HG2 THR A 109      60.567 -32.033   7.112  1.00 20.00           H
ATOM    879  HN  THR A 109      57.904 -30.595   5.232  1.00 20.00           H
ATOM    880  N   THR A 110      56.715 -32.822   3.340  1.00 63.37           N
ATOM    881  CA  THR A 110      55.730 -33.658   2.650  1.00 63.36           C
ATOM    882  C   THR A 110      55.962 -33.597   1.122  1.00 66.34           C
ATOM    883  O   THR A 110      55.803 -34.606   0.434  1.00 66.38           O
ATOM    884  HA  THR A 110      55.881 -34.692   2.959  1.00 20.00           H
ATOM    885  HB  THR A 110      54.127 -32.175   2.650  1.00 20.00           H
ATOM    886  CB  THR A 110      54.316 -33.177   3.035  1.00 72.41           C
ATOM    887  OG1 THR A 110      54.167 -33.266   4.452  1.00 71.94           O
ATOM    888  HG1 THR A 110      54.291 -34.212   4.750  1.00 20.00           H
ATOM    889  CG2 THR A 110      53.206 -33.968   2.357  1.00 73.55           C
ATOM    890 1HG2 THR A 110      53.342 -35.031   2.558  1.00 20.00           H
ATOM    891 2HG2 THR A 110      53.241 -33.795   1.281  1.00 20.00           H
ATOM    892 3HG2 THR A 110      52.240 -33.645   2.746  1.00 20.00           H
ATOM    893  HN  THR A 110      56.258 -32.109   3.872  1.00 20.00           H
ATOM    894  N   THR A 111      56.358 -32.422   0.611  1.00 62.04           N
ATOM    895  CA  THR A 111      56.598 -32.193  -0.820  1.00 61.35           C
ATOM    896  C   THR A 111      57.942 -32.785  -1.276  1.00 64.07           C
ATOM    897  O   THR A 111      58.108 -33.083  -2.453  1.00 62.95           O
ATOM    898  HA  THR A 111      55.825 -32.713  -1.386  1.00 20.00           H
ATOM    899  HB  THR A 111      56.705 -30.488  -2.205  1.00 20.00           H
ATOM    900  CB  THR A 111      56.574 -30.665  -1.138  1.00 65.48           C
ATOM    901  OG1 THR A 111      57.550 -29.962  -0.358  1.00 59.99           O
ATOM    902  HG1 THR A 111      57.420 -28.976  -0.454  1.00 20.00           H
ATOM    903  CG2 THR A 111      55.194 -30.038  -0.969  1.00 63.38           C
ATOM    904 1HG2 THR A 111      54.914 -30.054   0.085  1.00 20.00           H
ATOM    905 2HG2 THR A 111      54.464 -30.604  -1.547  1.00 20.00           H
ATOM    906 3HG2 THR A 111      55.218 -29.007  -1.322  1.00 20.00           H
ATOM    907  HN  THR A 111      56.524 -31.602   1.158  1.00 20.00           H
ATOM    908  N   MET A 112      58.888 -32.945  -0.338  1.00 61.13           N
ATOM    909  CA  MET A 112      60.274 -33.349  -0.569  1.00 61.22           C
ATOM    910  C   MET A 112      60.381 -34.645  -1.466  1.00 66.05           C
ATOM    911  O   MET A 112      61.117 -34.572  -2.464  1.00 65.22           O
ATOM    912  HA  MET A 112      60.741 -32.513  -1.089  1.00 20.00           H
ATOM    913  CB  MET A 112      60.988 -33.569   0.772  1.00 63.45           C
ATOM    914 1HB  MET A 112      60.711 -32.778   1.469  1.00 20.00           H
ATOM    915 2HB  MET A 112      60.661 -34.511   1.212  1.00 20.00           H
ATOM    916  CG  MET A 112      62.470 -33.595   0.656  1.00 67.09           C
ATOM    917 1HG  MET A 112      62.785 -34.484   0.110  1.00 20.00           H
ATOM    918 2HG  MET A 112      62.814 -32.732   0.085  1.00 20.00           H
ATOM    919  SD  MET A 112      63.309 -33.586   2.250  1.00 71.43           S
ATOM    920  CE  MET A 112      64.946 -33.440   1.670  1.00 68.38           C
ATOM    921 1HE  MET A 112      65.193 -32.386   1.542  1.00 20.00           H
ATOM    922 2HE  MET A 112      65.629 -33.888   2.392  1.00 20.00           H
ATOM    923 3HE  MET A 112      65.040 -33.954   0.714  1.00 20.00           H
ATOM    924  HN  MET A 112      58.736 -32.800   0.640  1.00 20.00           H
ATOM    925  N   PRO A 113      59.664 -35.791  -1.204  1.00 63.20           N
ATOM    926  CA  PRO A 113      59.815 -36.966  -2.091  1.00 63.67           C
ATOM    927  C   PRO A 113      59.539 -36.661  -3.567  1.00 68.02           C
ATOM    928  O   PRO A 113      60.117 -37.329  -4.423  1.00 68.71           O
ATOM    929  HA  PRO A 113      60.846 -37.320  -2.075  1.00 20.00           H
ATOM    930  CB  PRO A 113      58.767 -37.948  -1.564  1.00 66.01           C
ATOM    931 1HB  PRO A 113      57.830 -37.869  -2.115  1.00 20.00           H
ATOM    932 2HB  PRO A 113      59.103 -38.981  -1.655  1.00 20.00           H
ATOM    933  CG  PRO A 113      58.583 -37.582  -0.171  1.00 69.95           C
ATOM    934 1HG  PRO A 113      57.597 -37.878   0.187  1.00 20.00           H
ATOM    935 2HG  PRO A 113      59.315 -38.077   0.467  1.00 20.00           H
ATOM    936  CD  PRO A 113      58.742 -36.096  -0.091  1.00 64.72           C
ATOM    937 1HD  PRO A 113      57.787 -35.584  -0.205  1.00 20.00           H
ATOM    938 2HD  PRO A 113      59.157 -35.788   0.869  1.00 20.00           H
ATOM    939  N   PHE A 114      58.668 -35.659  -3.865  1.00 63.23           N
ATOM    940  CA  PHE A 114      58.343 -35.270  -5.239  1.00 62.65           C
ATOM    941  C   PHE A 114      59.576 -34.686  -5.922  1.00 65.97           C
ATOM    942  O   PHE A 114      59.838 -35.040  -7.064  1.00 65.52           O
ATOM    943  HA  PHE A 114      58.022 -36.170  -5.763  1.00 20.00           H
ATOM    944  CB  PHE A 114      57.172 -34.275  -5.290  1.00 64.28           C
ATOM    945 1HB  PHE A 114      57.351 -33.482  -4.564  1.00 20.00           H
ATOM    946 2HB  PHE A 114      57.149 -33.807  -6.274  1.00 20.00           H
ATOM    947  CG  PHE A 114      55.817 -34.889  -5.013  1.00 66.31           C
ATOM    948  HD1 PHE A 114      55.550 -33.899  -3.118  1.00 20.00           H
ATOM    949  CD1 PHE A 114      55.118 -34.583  -3.848  1.00 68.98           C
ATOM    950  HD2 PHE A 114      55.756 -35.992  -6.850  1.00 20.00           H
ATOM    951  CD2 PHE A 114      55.223 -35.744  -5.932  1.00 69.10           C
ATOM    952  CE1 PHE A 114      53.861 -35.144  -3.597  1.00 70.48           C
ATOM    953  HE1 PHE A 114      53.329 -34.901  -2.677  1.00 20.00           H
ATOM    954  CE2 PHE A 114      53.973 -36.316  -5.674  1.00 72.55           C
ATOM    955  HE2 PHE A 114      53.533 -37.008  -6.392  1.00 20.00           H
ATOM    956  CZ  PHE A 114      53.296 -36.004  -4.513  1.00 70.30           C
ATOM    957  HZ  PHE A 114      52.315 -36.438  -4.321  1.00 20.00           H
ATOM    958  HN  PHE A 114      58.186 -35.115  -3.179  1.00 20.00           H
ATOM    959  N   GLN A 115      60.362 -33.843  -5.212  1.00 62.84           N
ATOM    960  CA  GLN A 115      61.617 -33.263  -5.737  1.00 62.53           C
ATOM    961  C   GLN A 115      62.620 -34.373  -6.067  1.00 67.76           C
ATOM    962  O   GLN A 115      63.217 -34.378  -7.147  1.00 67.60           O
ATOM    963  HA  GLN A 115      61.334 -32.738  -6.649  1.00 20.00           H
ATOM    964  CB  GLN A 115      62.240 -32.274  -4.727  1.00 62.49           C
ATOM    965 1HB  GLN A 115      62.067 -32.629  -3.711  1.00 20.00           H
ATOM    966 2HB  GLN A 115      63.320 -32.233  -4.871  1.00 20.00           H
ATOM    967  CG  GLN A 115      61.739 -30.828  -4.774  1.00 61.83           C
ATOM    968 1HG  GLN A 115      61.992 -30.321  -3.843  1.00 20.00           H
ATOM    969 2HG  GLN A 115      62.244 -30.290  -5.577  1.00 20.00           H
ATOM    970  CD  GLN A 115      60.258 -30.642  -4.986  1.00 68.78           C
ATOM    971  OE1 GLN A 115      59.760 -30.530  -6.113  1.00 64.39           O
ATOM    972  NE2 GLN A 115      59.511 -30.634  -3.876  1.00 52.71           N
ATOM    973 1HE2 GLN A 115      59.944 -30.748  -2.982  1.00 20.00           H
ATOM    974 2HE2 GLN A 115      58.520 -30.515  -3.941  1.00 20.00           H
ATOM    975  HN  GLN A 115      60.161 -33.544  -4.279  1.00 20.00           H
ATOM    976  N   SER A 116      62.772 -35.327  -5.124  1.00 64.87           N
ATOM    977  CA  SER A 116      63.663 -36.481  -5.227  1.00 65.45           C
ATOM    978  C   SER A 116      63.371 -37.286  -6.513  1.00 70.78           C
ATOM    979  O   SER A 116      64.278 -37.509  -7.319  1.00 71.03           O
ATOM    980  HA  SER A 116      64.670 -36.066  -5.263  1.00 20.00           H
ATOM    981  CB  SER A 116      63.510 -37.368  -3.989  1.00 68.30           C
ATOM    982 1HB  SER A 116      63.711 -36.779  -3.094  1.00 20.00           H
ATOM    983 2HB  SER A 116      62.479 -37.715  -3.917  1.00 20.00           H
ATOM    984  HG  SER A 116      65.329 -38.187  -3.944  1.00 20.00           H
ATOM    985  OG  SER A 116      64.378 -38.489  -4.013  1.00 75.75           O
ATOM    986  HN  SER A 116      62.282 -35.335  -4.252  1.00 20.00           H
ATOM    987  N   THR A 117      62.082 -37.645  -6.717  1.00 67.42           N
ATOM    988  CA  THR A 117      61.540 -38.424  -7.835  1.00 67.62           C
ATOM    989  C   THR A 117      61.783 -37.696  -9.183  1.00 71.21           C
ATOM    990  O   THR A 117      62.287 -38.320 -10.119  1.00 71.21           O
ATOM    991  HA  THR A 117      62.077 -39.371  -7.886  1.00 20.00           H
ATOM    992  HB  THR A 117      59.478 -37.717  -7.628  1.00 20.00           H
ATOM    993  CB  THR A 117      60.029 -38.657  -7.586  1.00 72.09           C
ATOM    994  OG1 THR A 117      59.864 -39.343  -6.346  1.00 69.22           O
ATOM    995  HG1 THR A 117      59.596 -38.697  -5.631  1.00 20.00           H
ATOM    996  CG2 THR A 117      59.357 -39.450  -8.689  1.00 71.60           C
ATOM    997 1HG2 THR A 117      59.891 -40.389  -8.839  1.00 20.00           H
ATOM    998 2HG2 THR A 117      59.372 -38.872  -9.613  1.00 20.00           H
ATOM    999 3HG2 THR A 117      58.325 -39.660  -8.409  1.00 20.00           H
ATOM   1000  HN  THR A 117      61.331 -37.407  -6.101  1.00 20.00           H
ATOM   1001  N   VAL A 118      61.441 -36.387  -9.261  1.00 67.19           N
ATOM   1002  CA  VAL A 118      61.556 -35.546 -10.461  1.00 67.44           C
ATOM   1003  C   VAL A 118      63.032 -35.452 -10.892  1.00 72.81           C
ATOM   1004  O   VAL A 118      63.302 -35.511 -12.089  1.00 73.83           O
ATOM   1005  HA  VAL A 118      60.992 -36.031 -11.258  1.00 20.00           H
ATOM   1006  HB  VAL A 118      61.369 -33.723  -9.325  1.00 20.00           H
ATOM   1007  CB  VAL A 118      60.940 -34.136 -10.238  1.00 70.38           C
ATOM   1008  CG1 VAL A 118      61.280 -33.179 -11.376  1.00 70.61           C
ATOM   1009 1HG1 VAL A 118      62.361 -33.051 -11.433  1.00 20.00           H
ATOM   1010 2HG1 VAL A 118      60.912 -33.588 -12.317  1.00 20.00           H
ATOM   1011 3HG1 VAL A 118      60.809 -32.213 -11.192  1.00 20.00           H
ATOM   1012  CG2 VAL A 118      59.431 -34.223 -10.062  1.00 70.44           C
ATOM   1013 1HG2 VAL A 118      58.964 -34.434 -11.024  1.00 20.00           H
ATOM   1014 2HG2 VAL A 118      59.192 -35.021  -9.359  1.00 20.00           H
ATOM   1015 3HG2 VAL A 118      59.055 -33.275  -9.676  1.00 20.00           H
ATOM   1016  HN  VAL A 118      61.071 -35.859  -8.496  1.00 20.00           H
ATOM   1017  N   TYR A 119      63.973 -35.332  -9.933  1.00 68.98           N
ATOM   1018  CA  TYR A 119      65.403 -35.264 -10.241  1.00 69.32           C
ATOM   1019  C   TYR A 119      65.871 -36.510 -10.982  1.00 74.68           C
ATOM   1020  O   TYR A 119      66.545 -36.395 -12.009  1.00 75.27           O
ATOM   1021  HA  TYR A 119      65.570 -34.393 -10.875  1.00 20.00           H
ATOM   1022  CB  TYR A 119      66.235 -35.083  -8.957  1.00 70.41           C
ATOM   1023 1HB  TYR A 119      66.120 -34.058  -8.603  1.00 20.00           H
ATOM   1024 2HB  TYR A 119      65.834 -35.735  -8.181  1.00 20.00           H
ATOM   1025  CG  TYR A 119      67.718 -35.376  -9.115  1.00 73.62           C
ATOM   1026  HD1 TYR A 119      68.077 -33.780 -10.518  1.00 20.00           H
ATOM   1027  CD1 TYR A 119      68.518 -34.597  -9.947  1.00 76.21           C
ATOM   1028  HD2 TYR A 119      67.734 -36.946  -7.660  1.00 20.00           H
ATOM   1029  CD2 TYR A 119      68.343 -36.348  -8.338  1.00 74.83           C
ATOM   1030  CE1 TYR A 119      69.884 -34.837 -10.070  1.00 77.99           C
ATOM   1031  HE1 TYR A 119      70.492 -34.255 -10.763  1.00 20.00           H
ATOM   1032  HE2 TYR A 119      70.167 -37.377  -7.842  1.00 20.00           H
ATOM   1033  CE2 TYR A 119      69.713 -36.589  -8.442  1.00 76.44           C
ATOM   1034  CZ  TYR A 119      70.481 -35.825  -9.306  1.00 85.22           C
ATOM   1035  OH  TYR A 119      71.833 -36.041  -9.422  1.00 88.39           O
ATOM   1036  HH  TYR A 119      72.256 -35.294  -9.935  1.00 20.00           H
ATOM   1037  HN  TYR A 119      63.771 -35.281  -8.955  1.00 20.00           H
ATOM   1038  N   LEU A 120      65.509 -37.691 -10.461  1.00 71.60           N
ATOM   1039  CA  LEU A 120      65.948 -38.978 -10.977  1.00 71.88           C
ATOM   1040  C   LEU A 120      65.182 -39.356 -12.255  1.00 77.61           C
ATOM   1041  O   LEU A 120      65.829 -39.739 -13.227  1.00 78.14           O
ATOM   1042  HA  LEU A 120      67.001 -38.882 -11.241  1.00 20.00           H
ATOM   1043  CB  LEU A 120      65.772 -40.055  -9.897  1.00 71.33           C
ATOM   1044 1HB  LEU A 120      64.716 -40.104  -9.630  1.00 20.00           H
ATOM   1045 2HB  LEU A 120      66.037 -41.020 -10.328  1.00 20.00           H
ATOM   1046  HG  LEU A 120      66.420 -38.825  -8.255  1.00 20.00           H
ATOM   1047  CG  LEU A 120      66.601 -39.839  -8.612  1.00 74.52           C
ATOM   1048  CD1 LEU A 120      66.172 -40.766  -7.529  1.00 75.00           C
ATOM   1049 1HD1 LEU A 120      65.097 -40.672  -7.374  1.00 20.00           H
ATOM   1050 2HD1 LEU A 120      66.410 -41.791  -7.813  1.00 20.00           H
ATOM   1051 3HD1 LEU A 120      66.695 -40.514  -6.607  1.00 20.00           H
ATOM   1052  CD2 LEU A 120      68.097 -39.969  -8.866  1.00 75.48           C
ATOM   1053 1HD2 LEU A 120      68.304 -40.933  -9.330  1.00 20.00           H
ATOM   1054 2HD2 LEU A 120      68.424 -39.168  -9.529  1.00 20.00           H
ATOM   1055 3HD2 LEU A 120      68.634 -39.899  -7.920  1.00 20.00           H
ATOM   1056  HN  LEU A 120      64.905 -37.792  -9.671  1.00 20.00           H
ATOM   1057  N   MET A 121      63.837 -39.219 -12.281  1.00 74.97           N
ATOM   1058  CA  MET A 121      63.050 -39.546 -13.480  1.00 76.31           C
ATOM   1059  C   MET A 121      63.293 -38.550 -14.606  1.00 82.52           C
ATOM   1060  O   MET A 121      63.299 -38.945 -15.774  1.00 82.84           O
ATOM   1061  HA  MET A 121      63.386 -40.535 -13.791  1.00 20.00           H
ATOM   1062  CB  MET A 121      61.547 -39.594 -13.192  1.00 78.62           C
ATOM   1063 1HB  MET A 121      61.210 -38.620 -12.836  1.00 20.00           H
ATOM   1064 2HB  MET A 121      61.003 -39.802 -14.113  1.00 20.00           H
ATOM   1065  CG  MET A 121      61.153 -40.619 -12.180  1.00 82.29           C
ATOM   1066 1HG  MET A 121      61.609 -41.578 -12.425  1.00 20.00           H
ATOM   1067 2HG  MET A 121      61.524 -40.332 -11.196  1.00 20.00           H
ATOM   1068  SD  MET A 121      59.364 -40.807 -12.112  1.00 87.41           S
ATOM   1069  CE  MET A 121      59.077 -41.669 -13.650  1.00 85.83           C
ATOM   1070 1HE  MET A 121      59.164 -40.969 -14.481  1.00 20.00           H
ATOM   1071 2HE  MET A 121      59.815 -42.462 -13.765  1.00 20.00           H
ATOM   1072 3HE  MET A 121      58.077 -42.102 -13.643  1.00 20.00           H
ATOM   1073  HN  MET A 121      63.293 -38.894 -11.507  1.00 20.00           H
ATOM   1074  N   ASN A 122      63.462 -37.256 -14.248  1.00 80.02           N
ATOM   1075  CA  ASN A 122      63.685 -36.113 -15.144  1.00 81.00           C
ATOM   1076  C   ASN A 122      62.402 -35.888 -16.005  1.00 86.61           C
ATOM   1077  O   ASN A 122      62.484 -35.718 -17.226  1.00 87.74           O
ATOM   1078  HA  ASN A 122      63.902 -35.271 -14.486  1.00 20.00           H
ATOM   1079  CB  ASN A 122      64.947 -36.322 -16.013  1.00 84.93           C
ATOM   1080 1HB  ASN A 122      65.774 -36.654 -15.386  1.00 20.00           H
ATOM   1081 2HB  ASN A 122      64.764 -37.110 -16.743  1.00 20.00           H
ATOM   1082  CG  ASN A 122      65.417 -35.104 -16.772  1.00115.52           C
ATOM   1083  OD1 ASN A 122      65.196 -33.957 -16.366  1.00111.30           O
ATOM   1084  ND2 ASN A 122      66.169 -35.333 -17.841  1.00109.23           N
ATOM   1085 1HD2 ASN A 122      66.394 -36.272 -18.102  1.00 20.00           H
ATOM   1086 2HD2 ASN A 122      66.511 -34.567 -18.385  1.00 20.00           H
ATOM   1087  HN  ASN A 122      63.452 -36.932 -13.302  1.00 20.00           H
ATOM   1088  N   SER A 123      61.217 -35.889 -15.332  1.00 82.82           N
ATOM   1089  CA  SER A 123      59.871 -35.678 -15.908  1.00 83.48           C
ATOM   1090  C   SER A 123      58.776 -35.698 -14.824  1.00 85.87           C
ATOM   1091  O   SER A 123      58.924 -36.376 -13.804  1.00 84.68           O
ATOM   1092  HA  SER A 123      59.908 -34.694 -16.376  1.00 20.00           H
ATOM   1093  CB  SER A 123      59.536 -36.721 -16.981  1.00 89.26           C
ATOM   1094 1HB  SER A 123      58.472 -36.672 -17.214  1.00 20.00           H
ATOM   1095 2HB  SER A 123      60.075 -36.483 -17.898  1.00 20.00           H
ATOM   1096  HG  SER A 123      60.837 -38.205 -16.662  1.00 20.00           H
ATOM   1097  OG  SER A 123      59.849 -38.060 -16.617  1.00101.39           O
ATOM   1098  HN  SER A 123      61.134 -36.038 -14.347  1.00 20.00           H
ATOM   1099  N   TRP A 124      57.674 -34.949 -15.062  1.00 82.10           N
ATOM   1100  CA  TRP A 124      56.499 -34.936 -14.190  1.00 81.36           C
ATOM   1101  C   TRP A 124      55.334 -35.616 -14.933  1.00 87.08           C
ATOM   1102  O   TRP A 124      54.618 -34.959 -15.693  1.00 87.48           O
ATOM   1103  HA  TRP A 124      56.745 -35.502 -13.292  1.00 20.00           H
ATOM   1104  CB  TRP A 124      56.132 -33.513 -13.726  1.00 79.22           C
ATOM   1105 1HB  TRP A 124      56.991 -33.075 -13.217  1.00 20.00           H
ATOM   1106 2HB  TRP A 124      55.932 -32.896 -14.602  1.00 20.00           H
ATOM   1107  CG  TRP A 124      54.940 -33.476 -12.810  1.00 80.10           C
ATOM   1108  HD1 TRP A 124      53.276 -33.517 -14.206  1.00 20.00           H
ATOM   1109  CD1 TRP A 124      53.626 -33.491 -13.174  1.00 84.15           C
ATOM   1110  CD2 TRP A 124      54.960 -33.387 -11.379  1.00 79.04           C
ATOM   1111  NE1 TRP A 124      52.827 -33.468 -12.058  1.00 83.44           N
ATOM   1112  HE1 TRP A 124      51.828 -33.508 -12.044  1.00 20.00           H
ATOM   1113  CE2 TRP A 124      53.616 -33.382 -10.943  1.00 83.58           C
ATOM   1114  HE3 TRP A 124      57.018 -33.281 -10.760  1.00 20.00           H
ATOM   1115  CE3 TRP A 124      55.983 -33.291 -10.419  1.00 79.27           C
ATOM   1116  CZ2 TRP A 124      53.269 -33.308  -9.585  1.00 82.40           C
ATOM   1117  HZ2 TRP A 124      52.230 -33.322  -9.257  1.00 20.00           H
ATOM   1118  CZ3 TRP A 124      55.638 -33.214  -9.076  1.00 80.24           C
ATOM   1119  HZ3 TRP A 124      56.401 -33.149  -8.300  1.00 20.00           H
ATOM   1120  CH2 TRP A 124      54.296 -33.217  -8.671  1.00 81.50           C
ATOM   1121  HH2 TRP A 124      54.077 -33.145  -7.606  1.00 20.00           H
ATOM   1122  HN  TRP A 124      57.569 -34.343 -15.851  1.00 20.00           H
ATOM   1123  N   PRO A 125      55.128 -36.937 -14.744  1.00 84.35           N
ATOM   1124  CA  PRO A 125      54.052 -37.614 -15.488  1.00 86.29           C
ATOM   1125  C   PRO A 125      52.747 -37.736 -14.692  1.00 91.80           C
ATOM   1126  O   PRO A 125      51.862 -38.503 -15.086  1.00 93.42           O
ATOM   1127  HA  PRO A 125      53.782 -37.034 -16.370  1.00 20.00           H
ATOM   1128  CB  PRO A 125      54.647 -39.001 -15.736  1.00 88.20           C
ATOM   1129 1HB  PRO A 125      53.875 -39.770 -15.765  1.00 20.00           H
ATOM   1130 2HB  PRO A 125      55.177 -39.046 -16.688  1.00 20.00           H
ATOM   1131  CG  PRO A 125      55.605 -39.227 -14.561  1.00 90.64           C
ATOM   1132 1HG  PRO A 125      55.171 -39.901 -13.823  1.00 20.00           H
ATOM   1133 2HG  PRO A 125      56.539 -39.679 -14.895  1.00 20.00           H
ATOM   1134  CD  PRO A 125      55.894 -37.893 -13.916  1.00 84.74           C
ATOM   1135 1HD  PRO A 125      55.572 -37.873 -12.875  1.00 20.00           H
ATOM   1136 2HD  PRO A 125      56.960 -37.665 -13.926  1.00 20.00           H
ATOM   1137  N   PHE A 126      52.616 -36.977 -13.595  1.00 87.18           N
ATOM   1138  CA  PHE A 126      51.493 -37.113 -12.679  1.00 87.23           C
ATOM   1139  C   PHE A 126      50.383 -36.050 -12.923  1.00 91.11           C
ATOM   1140  O   PHE A 126      49.537 -35.836 -12.049  1.00 90.67           O
ATOM   1141  HA  PHE A 126      51.065 -38.103 -12.837  1.00 20.00           H
ATOM   1142  CB  PHE A 126      52.012 -36.999 -11.244  1.00 87.79           C
ATOM   1143 1HB  PHE A 126      52.221 -35.952 -11.026  1.00 20.00           H
ATOM   1144 2HB  PHE A 126      51.227 -37.317 -10.558  1.00 20.00           H
ATOM   1145  CG  PHE A 126      53.261 -37.812 -10.963  1.00 88.71           C
ATOM   1146  HD1 PHE A 126      52.313 -39.721 -11.281  1.00 20.00           H
ATOM   1147  CD1 PHE A 126      53.237 -39.202 -11.023  1.00 92.35           C
ATOM   1148  HD2 PHE A 126      54.460 -36.106 -10.466  1.00 20.00           H
ATOM   1149  CD2 PHE A 126      54.434 -37.192 -10.550  1.00 89.42           C
ATOM   1150  CE1 PHE A 126      54.389 -39.950 -10.756  1.00 92.41           C
ATOM   1151  HE1 PHE A 126      54.370 -41.035 -10.857  1.00 20.00           H
ATOM   1152  CE2 PHE A 126      55.578 -37.944 -10.261  1.00 91.43           C
ATOM   1153  HE2 PHE A 126      56.495 -37.442  -9.952  1.00 20.00           H
ATOM   1154  CZ  PHE A 126      55.547 -39.316 -10.366  1.00 90.01           C
ATOM   1155  HZ  PHE A 126      56.439 -39.900 -10.141  1.00 20.00           H
ATOM   1156  HN  PHE A 126      53.268 -36.269 -13.324  1.00 20.00           H
ATOM   1157  N   GLY A 127      50.361 -35.457 -14.117  1.00 88.05           N
ATOM   1158  CA  GLY A 127      49.335 -34.491 -14.512  1.00 88.80           C
ATOM   1159  C   GLY A 127      49.418 -33.117 -13.872  1.00 90.34           C
ATOM   1160  O   GLY A 127      50.271 -32.874 -13.014  1.00 88.20           O
ATOM   1161 1HA  GLY A 127      49.370 -34.338 -15.591  1.00 20.00           H
ATOM   1162 2HA  GLY A 127      48.347 -34.888 -14.278  1.00 20.00           H
ATOM   1163  HN  GLY A 127      51.037 -35.621 -14.835  1.00 20.00           H
ATOM   1164  N   ASP A 128      48.523 -32.199 -14.298  1.00 86.89           N
ATOM   1165  CA  ASP A 128      48.493 -30.822 -13.800  1.00 85.60           C
ATOM   1166  C   ASP A 128      47.810 -30.736 -12.441  1.00 88.29           C
ATOM   1167  O   ASP A 128      48.178 -29.872 -11.638  1.00 86.46           O
ATOM   1168  HA  ASP A 128      49.537 -30.515 -13.743  1.00 20.00           H
ATOM   1169  CB  ASP A 128      47.779 -29.880 -14.791  1.00 88.85           C
ATOM   1170 1HB  ASP A 128      46.749 -30.208 -14.933  1.00 20.00           H
ATOM   1171 2HB  ASP A 128      47.738 -28.873 -14.376  1.00 20.00           H
ATOM   1172  CG  ASP A 128      48.418 -29.780 -16.164  1.00 98.03           C
ATOM   1173  OD1 ASP A 128      48.756 -30.838 -16.740  1.00 99.29           O
ATOM   1174  OD2 ASP A 128      48.442 -28.663 -16.724  1.00102.93           O
ATOM   1175  HN  ASP A 128      47.816 -32.382 -14.981  1.00 20.00           H
ATOM   1176  N   VAL A 129      46.815 -31.622 -12.185  1.00 85.45           N
ATOM   1177  CA  VAL A 129      46.028 -31.646 -10.947  1.00 84.87           C
ATOM   1178  C   VAL A 129      46.959 -31.851  -9.740  1.00 84.88           C
ATOM   1179  O   VAL A 129      46.876 -31.060  -8.807  1.00 83.73           O
ATOM   1180  HA  VAL A 129      45.541 -30.676 -10.848  1.00 20.00           H
ATOM   1181  HB  VAL A 129      44.465 -32.731  -9.944  1.00 20.00           H
ATOM   1182  CB  VAL A 129      44.886 -32.692 -10.949  1.00 91.13           C
ATOM   1183  CG1 VAL A 129      43.792 -32.266 -11.908  1.00 93.38           C
ATOM   1184 1HG1 VAL A 129      43.409 -31.290 -11.611  1.00 20.00           H
ATOM   1185 2HG1 VAL A 129      44.197 -32.206 -12.918  1.00 20.00           H
ATOM   1186 3HG1 VAL A 129      42.983 -32.996 -11.884  1.00 20.00           H
ATOM   1187  CG2 VAL A 129      45.377 -34.111 -11.271  1.00 91.08           C
ATOM   1188 1HG2 VAL A 129      45.930 -34.100 -12.210  1.00 20.00           H
ATOM   1189 2HG2 VAL A 129      46.028 -34.461 -10.470  1.00 20.00           H
ATOM   1190 3HG2 VAL A 129      44.521 -34.780 -11.361  1.00 20.00           H
ATOM   1191  HN  VAL A 129      46.529 -32.340 -12.819  1.00 20.00           H
ATOM   1192  N   LEU A 130      47.874 -32.839  -9.777  1.00 79.57           N
ATOM   1193  CA  LEU A 130      48.814 -33.065  -8.679  1.00 77.26           C
ATOM   1194  C   LEU A 130      49.841 -31.936  -8.635  1.00 79.31           C
ATOM   1195  O   LEU A 130      50.164 -31.454  -7.556  1.00 77.21           O
ATOM   1196  HA  LEU A 130      48.243 -33.043  -7.751  1.00 20.00           H
ATOM   1197  CB  LEU A 130      49.512 -34.435  -8.817  1.00 76.99           C
ATOM   1198 1HB  LEU A 130      48.746 -35.200  -8.944  1.00 20.00           H
ATOM   1199 2HB  LEU A 130      50.108 -34.427  -9.730  1.00 20.00           H
ATOM   1200  HG  LEU A 130      51.130 -34.047  -7.461  1.00 20.00           H
ATOM   1201  CG  LEU A 130      50.424 -34.855  -7.650  1.00 79.88           C
ATOM   1202  CD1 LEU A 130      49.625 -35.062  -6.356  1.00 80.22           C
ATOM   1203 1HD1 LEU A 130      49.158 -34.122  -6.063  1.00 20.00           H
ATOM   1204 2HD1 LEU A 130      48.854 -35.814  -6.522  1.00 20.00           H
ATOM   1205 3HD1 LEU A 130      50.296 -35.397  -5.565  1.00 20.00           H
ATOM   1206  CD2 LEU A 130      51.170 -36.111  -7.969  1.00 80.93           C
ATOM   1207 1HD2 LEU A 130      50.539 -36.765  -8.571  1.00 20.00           H
ATOM   1208 2HD2 LEU A 130      52.074 -35.865  -8.526  1.00 20.00           H
ATOM   1209 3HD2 LEU A 130      51.441 -36.618  -7.043  1.00 20.00           H
ATOM   1210  HN  LEU A 130      47.977 -33.477 -10.540  1.00 20.00           H
ATOM   1211  N   CYS A 131      50.305 -31.487  -9.817  1.00 77.11           N
ATOM   1212  CA  CYS A 131      51.273 -30.402 -10.002  1.00 76.32           C
ATOM   1213  C   CYS A 131      50.814 -29.149  -9.216  1.00 78.70           C
ATOM   1214  O   CYS A 131      51.543 -28.681  -8.335  1.00 76.37           O
ATOM   1215  HA  CYS A 131      52.225 -30.762  -9.611  1.00 20.00           H
ATOM   1216  CB  CYS A 131      51.444 -30.105 -11.492  1.00 77.91           C
ATOM   1217 1HB  CYS A 131      51.766 -31.005 -12.016  1.00 20.00           H
ATOM   1218 2HB  CYS A 131      50.488 -29.810 -11.924  1.00 20.00           H
ATOM   1219  SG  CYS A 131      52.639 -28.798 -11.871  1.00 81.34           S
ATOM   1220  HN  CYS A 131      50.029 -31.858 -10.704  1.00 20.00           H
ATOM   1221  N   LYS A 132      49.569 -28.687  -9.466  1.00 76.03           N
ATOM   1222  CA  LYS A 132      48.957 -27.536  -8.794  1.00 75.39           C
ATOM   1223  C   LYS A 132      48.919 -27.730  -7.275  1.00 77.99           C
ATOM   1224  O   LYS A 132      49.171 -26.771  -6.546  1.00 77.35           O
ATOM   1225  HA  LYS A 132      49.583 -26.668  -8.998  1.00 20.00           H
ATOM   1226  CB  LYS A 132      47.529 -27.287  -9.317  1.00 79.37           C
ATOM   1227 1HB  LYS A 132      46.948 -28.207  -9.252  1.00 20.00           H
ATOM   1228 2HB  LYS A 132      47.030 -26.551  -8.687  1.00 20.00           H
ATOM   1229  CG  LYS A 132      47.461 -26.791 -10.759  1.00 88.19           C
ATOM   1230 1HG  LYS A 132      47.938 -25.814 -10.834  1.00 20.00           H
ATOM   1231 2HG  LYS A 132      48.018 -27.468 -11.407  1.00 20.00           H
ATOM   1232  CD  LYS A 132      46.024 -26.689 -11.254  1.00 94.35           C
ATOM   1233 1HD  LYS A 132      45.569 -27.680 -11.268  1.00 20.00           H
ATOM   1234 2HD  LYS A 132      45.440 -26.080 -10.564  1.00 20.00           H
ATOM   1235  CE  LYS A 132      45.888 -26.090 -12.638  1.00 99.31           C
ATOM   1236 1HE  LYS A 132      46.503 -26.647 -13.344  1.00 20.00           H
ATOM   1237 2HE  LYS A 132      44.856 -26.176 -12.978  1.00 20.00           H
ATOM   1238  NZ  LYS A 132      46.288 -24.652 -12.691  1.00101.72           N
ATOM   1239 1HZ  LYS A 132      45.960 -24.242 -13.559  1.00 20.00           H
ATOM   1240 2HZ  LYS A 132      45.877 -24.158 -11.907  1.00 20.00           H
ATOM   1241 3HZ  LYS A 132      47.298 -24.580 -12.643  1.00 20.00           H
ATOM   1242  HN  LYS A 132      48.947 -29.091 -10.137  1.00 20.00           H
ATOM   1243  N   ILE A 133      48.624 -28.962  -6.801  1.00 73.63           N
ATOM   1244  CA  ILE A 133      48.533 -29.276  -5.371  1.00 72.24           C
ATOM   1245  C   ILE A 133      49.932 -29.229  -4.734  1.00 73.67           C
ATOM   1246  O   ILE A 133      50.127 -28.494  -3.774  1.00 72.11           O
ATOM   1247  HA  ILE A 133      47.921 -28.504  -4.905  1.00 20.00           H
ATOM   1248  HB  ILE A 133      48.382 -31.408  -5.720  1.00 20.00           H
ATOM   1249  CB  ILE A 133      47.852 -30.659  -5.131  1.00 76.17           C
ATOM   1250  CG1 ILE A 133      46.379 -30.644  -5.625  1.00 78.22           C
ATOM   1251 1HG1 ILE A 133      45.808 -29.910  -5.056  1.00 20.00           H
ATOM   1252 2HG1 ILE A 133      46.345 -30.334  -6.669  1.00 20.00           H
ATOM   1253  CG2 ILE A 133      47.923 -31.055  -3.644  1.00 76.32           C
ATOM   1254 1HG2 ILE A 133      48.966 -31.135  -3.339  1.00 20.00           H
ATOM   1255 2HG2 ILE A 133      47.425 -30.295  -3.042  1.00 20.00           H
ATOM   1256 3HG2 ILE A 133      47.428 -32.015  -3.500  1.00 20.00           H
ATOM   1257  CD1 ILE A 133      45.611 -31.991  -5.527  1.00 84.80           C
ATOM   1258 1HD1 ILE A 133      46.221 -32.789  -5.952  1.00 20.00           H
ATOM   1259 2HD1 ILE A 133      45.399 -32.213  -4.481  1.00 20.00           H
ATOM   1260 3HD1 ILE A 133      44.674 -31.916  -6.079  1.00 20.00           H
ATOM   1261  HN  ILE A 133      48.445 -29.756  -7.381  1.00 20.00           H
ATOM   1262  N   VAL A 134      50.890 -30.002  -5.275  1.00 70.14           N
ATOM   1263  CA  VAL A 134      52.262 -30.135  -4.769  1.00 68.65           C
ATOM   1264  C   VAL A 134      52.975 -28.762  -4.785  1.00 73.05           C
ATOM   1265  O   VAL A 134      53.634 -28.432  -3.794  1.00 72.46           O
ATOM   1266  HA  VAL A 134      52.200 -30.477  -3.736  1.00 20.00           H
ATOM   1267  HB  VAL A 134      52.918 -30.973  -6.635  1.00 20.00           H
ATOM   1268  CB  VAL A 134      53.054 -31.189  -5.575  1.00 72.24           C
ATOM   1269  CG1 VAL A 134      54.538 -31.118  -5.281  1.00 70.60           C
ATOM   1270 1HG1 VAL A 134      54.936 -30.172  -5.648  1.00 20.00           H
ATOM   1271 2HG1 VAL A 134      54.699 -31.187  -4.205  1.00 20.00           H
ATOM   1272 3HG1 VAL A 134      55.047 -31.943  -5.778  1.00 20.00           H
ATOM   1273  CG2 VAL A 134      52.537 -32.589  -5.278  1.00 72.92           C
ATOM   1274 1HG2 VAL A 134      52.582 -32.773  -4.204  1.00 20.00           H
ATOM   1275 2HG2 VAL A 134      51.505 -32.676  -5.619  1.00 20.00           H
ATOM   1276 3HG2 VAL A 134      53.154 -33.322  -5.797  1.00 20.00           H
ATOM   1277  HN  VAL A 134      50.758 -30.570  -6.087  1.00 20.00           H
ATOM   1278  N   LEU A 135      52.815 -27.955  -5.858  1.00 70.22           N
ATOM   1279  CA  LEU A 135      53.444 -26.627  -5.909  1.00 69.80           C
ATOM   1280  C   LEU A 135      52.886 -25.702  -4.820  1.00 74.35           C
ATOM   1281  O   LEU A 135      53.672 -25.060  -4.127  1.00 73.52           O
ATOM   1282  HA  LEU A 135      54.508 -26.761  -5.712  1.00 20.00           H
ATOM   1283  CB  LEU A 135      53.279 -25.943  -7.285  1.00 70.75           C
ATOM   1284 1HB  LEU A 135      52.221 -25.952  -7.549  1.00 20.00           H
ATOM   1285 2HB  LEU A 135      53.574 -24.898  -7.187  1.00 20.00           H
ATOM   1286  HG  LEU A 135      53.866 -27.597  -8.520  1.00 20.00           H
ATOM   1287  CG  LEU A 135      54.052 -26.523  -8.482  1.00 75.46           C
ATOM   1288  CD1 LEU A 135      53.548 -25.931  -9.780  1.00 76.27           C
ATOM   1289 1HD1 LEU A 135      54.138 -26.321 -10.610  1.00 20.00           H
ATOM   1290 2HD1 LEU A 135      52.501 -26.201  -9.920  1.00 20.00           H
ATOM   1291 3HD1 LEU A 135      53.642 -24.846  -9.745  1.00 20.00           H
ATOM   1292  CD2 LEU A 135      55.571 -26.303  -8.345  1.00 76.84           C
ATOM   1293 1HD2 LEU A 135      55.777 -25.237  -8.250  1.00 20.00           H
ATOM   1294 2HD2 LEU A 135      55.935 -26.823  -7.459  1.00 20.00           H
ATOM   1295 3HD2 LEU A 135      56.076 -26.694  -9.228  1.00 20.00           H
ATOM   1296  HN  LEU A 135      52.276 -28.197  -6.664  1.00 20.00           H
ATOM   1297  N   SER A 136      51.545 -25.649  -4.654  1.00 72.09           N
ATOM   1298  CA  SER A 136      50.893 -24.759  -3.684  1.00 71.82           C
ATOM   1299  C   SER A 136      51.322 -25.080  -2.247  1.00 73.86           C
ATOM   1300  O   SER A 136      51.574 -24.151  -1.483  1.00 71.90           O
ATOM   1301  HA  SER A 136      51.218 -23.753  -3.951  1.00 20.00           H
ATOM   1302  CB  SER A 136      49.375 -24.837  -3.802  1.00 76.93           C
ATOM   1303 1HB  SER A 136      48.920 -24.160  -3.079  1.00 20.00           H
ATOM   1304 2HB  SER A 136      49.070 -24.498  -4.792  1.00 20.00           H
ATOM   1305  HG  SER A 136      48.929 -26.673  -4.435  1.00 20.00           H
ATOM   1306  OG  SER A 136      48.881 -26.146  -3.587  1.00 86.22           O
ATOM   1307  HN  SER A 136      50.895 -26.205  -5.172  1.00 20.00           H
ATOM   1308  N   ILE A 137      51.455 -26.378  -1.902  1.00 70.84           N
ATOM   1309  CA  ILE A 137      51.904 -26.821  -0.578  1.00 70.18           C
ATOM   1310  C   ILE A 137      53.371 -26.385  -0.373  1.00 74.20           C
ATOM   1311  O   ILE A 137      53.711 -25.868   0.698  1.00 73.53           O
ATOM   1312  HA  ILE A 137      51.284 -26.316   0.163  1.00 20.00           H
ATOM   1313  HB  ILE A 137      52.283 -28.860  -1.208  1.00 20.00           H
ATOM   1314  CB  ILE A 137      51.724 -28.365  -0.414  1.00 73.42           C
ATOM   1315  CG1 ILE A 137      50.235 -28.760  -0.581  1.00 74.76           C
ATOM   1316 1HG1 ILE A 137      49.643 -28.305   0.213  1.00 20.00           H
ATOM   1317 2HG1 ILE A 137      49.855 -28.370  -1.525  1.00 20.00           H
ATOM   1318  CG2 ILE A 137      52.270 -28.851   0.954  1.00 74.18           C
ATOM   1319 1HG2 ILE A 137      53.304 -28.526   1.069  1.00 20.00           H
ATOM   1320 2HG2 ILE A 137      51.665 -28.429   1.757  1.00 20.00           H
ATOM   1321 3HG2 ILE A 137      52.224 -29.939   0.998  1.00 20.00           H
ATOM   1322  CD1 ILE A 137      49.934 -30.251  -0.562  1.00 81.68           C
ATOM   1323 1HD1 ILE A 137      50.570 -30.759  -1.287  1.00 20.00           H
ATOM   1324 2HD1 ILE A 137      50.129 -30.648   0.434  1.00 20.00           H
ATOM   1325 3HD1 ILE A 137      48.888 -30.414  -0.820  1.00 20.00           H
ATOM   1326  HN  ILE A 137      51.260 -27.143  -2.516  1.00 20.00           H
ATOM   1327  N   ASP A 138      54.213 -26.554  -1.422  1.00 70.97           N
ATOM   1328  CA  ASP A 138      55.641 -26.231  -1.397  1.00 70.22           C
ATOM   1329  C   ASP A 138      55.851 -24.723  -1.128  1.00 73.87           C
ATOM   1330  O   ASP A 138      56.634 -24.389  -0.239  1.00 73.30           O
ATOM   1331  HA  ASP A 138      56.061 -26.849  -0.603  1.00 20.00           H
ATOM   1332  CB  ASP A 138      56.315 -26.650  -2.720  1.00 72.60           C
ATOM   1333 1HB  ASP A 138      55.720 -27.423  -3.207  1.00 20.00           H
ATOM   1334 2HB  ASP A 138      56.350 -25.799  -3.400  1.00 20.00           H
ATOM   1335  CG  ASP A 138      57.736 -27.185  -2.589  1.00 86.19           C
ATOM   1336  OD1 ASP A 138      58.057 -27.776  -1.530  1.00 86.35           O
ATOM   1337  OD2 ASP A 138      58.488 -27.127  -3.588  1.00 94.00           O
ATOM   1338  HN  ASP A 138      53.933 -26.916  -2.311  1.00 20.00           H
ATOM   1339  N   TYR A 139      55.109 -23.829  -1.845  1.00 70.44           N
ATOM   1340  CA  TYR A 139      55.160 -22.363  -1.695  1.00 69.71           C
ATOM   1341  C   TYR A 139      54.501 -21.869  -0.404  1.00 72.80           C
ATOM   1342  O   TYR A 139      55.146 -21.145   0.354  1.00 71.69           O
ATOM   1343  HA  TYR A 139      56.208 -22.063  -1.676  1.00 20.00           H
ATOM   1344  CB  TYR A 139      54.476 -21.645  -2.871  1.00 71.61           C
ATOM   1345 1HB  TYR A 139      53.504 -22.105  -3.049  1.00 20.00           H
ATOM   1346 2HB  TYR A 139      54.291 -20.608  -2.592  1.00 20.00           H
ATOM   1347  CG  TYR A 139      55.249 -21.655  -4.170  1.00 73.74           C
ATOM   1348  HD1 TYR A 139      56.780 -20.306  -3.484  1.00 20.00           H
ATOM   1349  CD1 TYR A 139      56.399 -20.891  -4.322  1.00 75.71           C
ATOM   1350  HD2 TYR A 139      53.831 -22.884  -5.197  1.00 20.00           H
ATOM   1351  CD2 TYR A 139      54.749 -22.305  -5.293  1.00 75.12           C
ATOM   1352  CE1 TYR A 139      57.089 -20.851  -5.532  1.00 77.35           C
ATOM   1353  HE1 TYR A 139      58.019 -20.290  -5.626  1.00 20.00           H
ATOM   1354  HE2 TYR A 139      55.027 -22.819  -7.364  1.00 20.00           H
ATOM   1355  CE2 TYR A 139      55.425 -22.266  -6.513  1.00 76.24           C
ATOM   1356  CZ  TYR A 139      56.591 -21.530  -6.631  1.00 83.70           C
ATOM   1357  OH  TYR A 139      57.256 -21.480  -7.833  1.00 84.79           O
ATOM   1358  HH  TYR A 139      57.926 -20.738  -7.823  1.00 20.00           H
ATOM   1359  HN  TYR A 139      54.450 -24.088  -2.551  1.00 20.00           H
ATOM   1360  N   TYR A 140      53.196 -22.180  -0.201  1.00 69.29           N
ATOM   1361  CA  TYR A 140      52.400 -21.723   0.945  1.00 68.55           C
ATOM   1362  C   TYR A 140      53.169 -21.896   2.259  1.00 70.94           C
ATOM   1363  O   TYR A 140      53.386 -20.910   2.965  1.00 70.92           O
ATOM   1364  HA  TYR A 140      52.179 -20.665   0.801  1.00 20.00           H
ATOM   1365  CB  TYR A 140      51.054 -22.477   1.021  1.00 70.20           C
ATOM   1366 1HB  TYR A 140      50.468 -22.244   0.132  1.00 20.00           H
ATOM   1367 2HB  TYR A 140      51.248 -23.549   1.003  1.00 20.00           H
ATOM   1368  CG  TYR A 140      50.227 -22.153   2.248  1.00 71.37           C
ATOM   1369  HD1 TYR A 140      49.194 -20.490   1.349  1.00 20.00           H
ATOM   1370  CD1 TYR A 140      49.323 -21.095   2.246  1.00 73.84           C
ATOM   1371  HD2 TYR A 140      51.031 -23.753   3.418  1.00 20.00           H
ATOM   1372  CD2 TYR A 140      50.330 -22.919   3.405  1.00 71.74           C
ATOM   1373  CE1 TYR A 140      48.569 -20.787   3.378  1.00 74.51           C
ATOM   1374  HE1 TYR A 140      47.878 -19.944   3.375  1.00 20.00           H
ATOM   1375  HE2 TYR A 140      49.710 -23.221   5.441  1.00 20.00           H
ATOM   1376  CE2 TYR A 140      49.586 -22.618   4.542  1.00 73.00           C
ATOM   1377  CZ  TYR A 140      48.699 -21.559   4.519  1.00 80.34           C
ATOM   1378  OH  TYR A 140      47.963 -21.280   5.637  1.00 83.31           O
ATOM   1379  HH  TYR A 140      48.305 -21.810   6.413  1.00 20.00           H
ATOM   1380  HN  TYR A 140      52.655 -22.752  -0.817  1.00 20.00           H
ATOM   1381  N   ASN A 141      53.593 -23.132   2.572  1.00 66.03           N
ATOM   1382  CA  ASN A 141      54.273 -23.423   3.824  1.00 64.83           C
ATOM   1383  C   ASN A 141      55.736 -22.916   3.817  1.00 68.08           C
ATOM   1384  O   ASN A 141      56.313 -22.817   4.898  1.00 67.61           O
ATOM   1385  HA  ASN A 141      53.684 -22.923   4.593  1.00 20.00           H
ATOM   1386  CB  ASN A 141      54.231 -24.900   4.134  1.00 64.72           C
ATOM   1387 1HB  ASN A 141      54.539 -25.468   3.256  1.00 20.00           H
ATOM   1388 2HB  ASN A 141      54.942 -25.129   4.928  1.00 20.00           H
ATOM   1389  CG  ASN A 141      52.862 -25.360   4.558  1.00 92.35           C
ATOM   1390  OD1 ASN A 141      52.493 -25.300   5.734  1.00 91.96           O
ATOM   1391  ND2 ASN A 141      52.097 -25.888   3.609  1.00 81.49           N
ATOM   1392 1HD2 ASN A 141      52.442 -25.963   2.673  1.00 20.00           H
ATOM   1393 2HD2 ASN A 141      51.178 -26.212   3.831  1.00 20.00           H
ATOM   1394  HN  ASN A 141      53.476 -23.930   1.981  1.00 20.00           H
ATOM   1395  N   MET A 142      56.312 -22.523   2.656  1.00 64.34           N
ATOM   1396  CA  MET A 142      57.656 -21.927   2.664  1.00 63.37           C
ATOM   1397  C   MET A 142      57.597 -20.589   3.382  1.00 67.64           C
ATOM   1398  O   MET A 142      58.391 -20.349   4.288  1.00 67.64           O
ATOM   1399  HA  MET A 142      58.286 -22.630   3.209  1.00 20.00           H
ATOM   1400  CB  MET A 142      58.231 -21.766   1.251  1.00 65.68           C
ATOM   1401 1HB  MET A 142      58.605 -22.726   0.895  1.00 20.00           H
ATOM   1402 2HB  MET A 142      57.441 -21.458   0.566  1.00 20.00           H
ATOM   1403  CG  MET A 142      59.358 -20.750   1.178  1.00 68.80           C
ATOM   1404 1HG  MET A 142      58.980 -19.758   1.424  1.00 20.00           H
ATOM   1405 2HG  MET A 142      60.124 -20.991   1.915  1.00 20.00           H
ATOM   1406  SD  MET A 142      60.114 -20.701  -0.458  1.00 73.35           S
ATOM   1407  CE  MET A 142      58.948 -19.776  -1.297  1.00 69.94           C
ATOM   1408 1HE  MET A 142      59.258 -19.656  -2.335  1.00 20.00           H
ATOM   1409 2HE  MET A 142      57.985 -20.286  -1.261  1.00 20.00           H
ATOM   1410 3HE  MET A 142      58.857 -18.796  -0.829  1.00 20.00           H
ATOM   1411  HN  MET A 142      55.878 -22.610   1.759  1.00 20.00           H
ATOM   1412  N   PHE A 143      56.618 -19.733   3.000  1.00 63.85           N
ATOM   1413  CA  PHE A 143      56.384 -18.430   3.625  1.00 63.17           C
ATOM   1414  C   PHE A 143      55.858 -18.601   5.054  1.00 65.94           C
ATOM   1415  O   PHE A 143      56.270 -17.849   5.928  1.00 63.70           O
ATOM   1416  HA  PHE A 143      57.340 -17.907   3.649  1.00 20.00           H
ATOM   1417  CB  PHE A 143      55.406 -17.575   2.803  1.00 65.35           C
ATOM   1418 1HB  PHE A 143      54.480 -18.133   2.663  1.00 20.00           H
ATOM   1419 2HB  PHE A 143      55.155 -16.680   3.372  1.00 20.00           H
ATOM   1420  CG  PHE A 143      55.937 -17.164   1.455  1.00 67.15           C
ATOM   1421  HD1 PHE A 143      56.935 -15.400   2.182  1.00 20.00           H
ATOM   1422  CD1 PHE A 143      56.699 -16.010   1.310  1.00 70.52           C
ATOM   1423  HD2 PHE A 143      55.050 -18.813   0.417  1.00 20.00           H
ATOM   1424  CD2 PHE A 143      55.652 -17.910   0.321  1.00 69.54           C
ATOM   1425  CE1 PHE A 143      57.171 -15.617   0.054  1.00 71.47           C
ATOM   1426  HE1 PHE A 143      57.752 -14.700  -0.048  1.00 20.00           H
ATOM   1427  CE2 PHE A 143      56.142 -17.528  -0.929  1.00 72.50           C
ATOM   1428  HE2 PHE A 143      55.922 -18.134  -1.808  1.00 20.00           H
ATOM   1429  CZ  PHE A 143      56.902 -16.388  -1.053  1.00 70.65           C
ATOM   1430  HZ  PHE A 143      57.291 -16.096  -2.028  1.00 20.00           H
ATOM   1431  HN  PHE A 143      55.972 -19.917   2.259  1.00 20.00           H
ATOM   1432  N   THR A 144      54.977 -19.603   5.297  1.00 63.56           N
ATOM   1433  CA  THR A 144      54.419 -19.867   6.628  1.00 64.12           C
ATOM   1434  C   THR A 144      55.570 -20.282   7.570  1.00 68.41           C
ATOM   1435  O   THR A 144      55.601 -19.830   8.718  1.00 68.53           O
ATOM   1436  HA  THR A 144      53.990 -18.941   7.011  1.00 20.00           H
ATOM   1437  HB  THR A 144      53.693 -21.892   6.282  1.00 20.00           H
ATOM   1438  CB  THR A 144      53.297 -20.916   6.563  1.00 73.16           C
ATOM   1439  OG1 THR A 144      52.290 -20.440   5.676  1.00 73.50           O
ATOM   1440  HG1 THR A 144      52.501 -20.717   4.739  1.00 20.00           H
ATOM   1441  CG2 THR A 144      52.652 -21.179   7.921  1.00 73.05           C
ATOM   1442 1HG2 THR A 144      52.095 -20.296   8.236  1.00 20.00           H
ATOM   1443 2HG2 THR A 144      53.427 -21.401   8.655  1.00 20.00           H
ATOM   1444 3HG2 THR A 144      51.973 -22.028   7.842  1.00 20.00           H
ATOM   1445  HN  THR A 144      54.641 -20.234   4.598  1.00 20.00           H
ATOM   1446  N   SER A 145      56.549 -21.065   7.064  1.00 63.92           N
ATOM   1447  CA  SER A 145      57.730 -21.458   7.843  1.00 62.88           C
ATOM   1448  C   SER A 145      58.623 -20.227   8.170  1.00 65.16           C
ATOM   1449  O   SER A 145      58.929 -19.979   9.337  1.00 63.74           O
ATOM   1450  HA  SER A 145      57.338 -21.890   8.764  1.00 20.00           H
ATOM   1451  CB  SER A 145      58.542 -22.513   7.090  1.00 65.30           C
ATOM   1452 1HB  SER A 145      57.957 -23.429   7.005  1.00 20.00           H
ATOM   1453 2HB  SER A 145      58.737 -22.165   6.076  1.00 20.00           H
ATOM   1454  HG  SER A 145      59.662 -23.576   8.356  1.00 20.00           H
ATOM   1455  OG  SER A 145      59.779 -22.815   7.718  1.00 72.20           O
ATOM   1456  HN  SER A 145      56.546 -21.433   6.134  1.00 20.00           H
ATOM   1457  N   ILE A 146      58.989 -19.451   7.135  1.00 61.42           N
ATOM   1458  CA  ILE A 146      59.910 -18.322   7.223  1.00 60.93           C
ATOM   1459  C   ILE A 146      59.246 -17.120   7.969  1.00 65.38           C
ATOM   1460  O   ILE A 146      59.924 -16.511   8.798  1.00 64.70           O
ATOM   1461  HA  ILE A 146      60.768 -18.646   7.812  1.00 20.00           H
ATOM   1462  HB  ILE A 146      59.493 -17.787   5.172  1.00 20.00           H
ATOM   1463  CB  ILE A 146      60.377 -17.931   5.793  1.00 63.59           C
ATOM   1464  CG1 ILE A 146      61.211 -19.104   5.176  1.00 63.38           C
ATOM   1465 1HG1 ILE A 146      62.143 -19.222   5.729  1.00 20.00           H
ATOM   1466 2HG1 ILE A 146      60.660 -20.039   5.277  1.00 20.00           H
ATOM   1467  CG2 ILE A 146      61.203 -16.639   5.814  1.00 64.38           C
ATOM   1468 1HG2 ILE A 146      60.553 -15.796   6.047  1.00 20.00           H
ATOM   1469 2HG2 ILE A 146      61.982 -16.718   6.573  1.00 20.00           H
ATOM   1470 3HG2 ILE A 146      61.661 -16.485   4.837  1.00 20.00           H
ATOM   1471  CD1 ILE A 146      61.600 -18.989   3.691  1.00 69.70           C
ATOM   1472 1HD1 ILE A 146      60.762 -18.579   3.127  1.00 20.00           H
ATOM   1473 2HD1 ILE A 146      62.462 -18.330   3.591  1.00 20.00           H
ATOM   1474 3HD1 ILE A 146      61.851 -19.976   3.304  1.00 20.00           H
ATOM   1475  HN  ILE A 146      58.661 -19.576   6.199  1.00 20.00           H
ATOM   1476  N   PHE A 147      57.956 -16.797   7.717  1.00 62.25           N
ATOM   1477  CA  PHE A 147      57.319 -15.655   8.395  1.00 62.14           C
ATOM   1478  C   PHE A 147      57.046 -15.949   9.890  1.00 65.11           C
ATOM   1479  O   PHE A 147      57.122 -15.017  10.687  1.00 64.45           O
ATOM   1480  HA  PHE A 147      58.005 -14.811   8.320  1.00 20.00           H
ATOM   1481  CB  PHE A 147      56.014 -15.211   7.723  1.00 64.39           C
ATOM   1482 1HB  PHE A 147      55.327 -16.056   7.693  1.00 20.00           H
ATOM   1483 2HB  PHE A 147      55.545 -14.441   8.336  1.00 20.00           H
ATOM   1484  CG  PHE A 147      56.159 -14.670   6.314  1.00 66.00           C
ATOM   1485  HD1 PHE A 147      58.119 -13.831   6.640  1.00 20.00           H
ATOM   1486  CD1 PHE A 147      57.302 -13.969   5.932  1.00 68.56           C
ATOM   1487  HD2 PHE A 147      54.155 -15.169   5.741  1.00 20.00           H
ATOM   1488  CD2 PHE A 147      55.082 -14.684   5.436  1.00 68.60           C
ATOM   1489  CE1 PHE A 147      57.420 -13.436   4.645  1.00 69.52           C
ATOM   1490  HE1 PHE A 147      58.353 -12.966   4.333  1.00 20.00           H
ATOM   1491  CE2 PHE A 147      55.189 -14.117   4.158  1.00 71.32           C
ATOM   1492  HE2 PHE A 147      54.343 -14.163   3.472  1.00 20.00           H
ATOM   1493  CZ  PHE A 147      56.358 -13.503   3.769  1.00 68.90           C
ATOM   1494  HZ  PHE A 147      56.446 -13.071   2.772  1.00 20.00           H
ATOM   1495  HN  PHE A 147      57.370 -17.294   7.077  1.00 20.00           H
ATOM   1496  N   THR A 148      56.755 -17.212  10.274  1.00 61.80           N
ATOM   1497  CA  THR A 148      56.561 -17.563  11.692  1.00 62.20           C
ATOM   1498  C   THR A 148      57.916 -17.415  12.404  1.00 67.21           C
ATOM   1499  O   THR A 148      57.993 -16.793  13.463  1.00 67.13           O
ATOM   1500  HA  THR A 148      55.865 -16.848  12.131  1.00 20.00           H
ATOM   1501  HB  THR A 148      56.657 -19.738  11.492  1.00 20.00           H
ATOM   1502  CB  THR A 148      55.957 -18.978  11.839  1.00 67.31           C
ATOM   1503  OG1 THR A 148      54.706 -19.016  11.153  1.00 64.28           O
ATOM   1504  HG1 THR A 148      54.774 -19.608  10.350  1.00 20.00           H
ATOM   1505  CG2 THR A 148      55.748 -19.389  13.302  1.00 65.93           C
ATOM   1506 1HG2 THR A 148      55.091 -18.670  13.791  1.00 20.00           H
ATOM   1507 2HG2 THR A 148      56.710 -19.410  13.814  1.00 20.00           H
ATOM   1508 3HG2 THR A 148      55.294 -20.379  13.340  1.00 20.00           H
ATOM   1509  HN  THR A 148      56.653 -17.979   9.641  1.00 20.00           H
ATOM   1510  N   LEU A 149      58.984 -17.923  11.758  1.00 64.15           N
ATOM   1511  CA  LEU A 149      60.379 -17.892  12.192  1.00 64.06           C
ATOM   1512  C   LEU A 149      60.871 -16.458  12.429  1.00 69.60           C
ATOM   1513  O   LEU A 149      61.670 -16.221  13.338  1.00 70.48           O
ATOM   1514  HA  LEU A 149      60.436 -18.416  13.146  1.00 20.00           H
ATOM   1515  CB  LEU A 149      61.224 -18.555  11.091  1.00 63.69           C
ATOM   1516 1HB  LEU A 149      60.733 -19.481  10.791  1.00 20.00           H
ATOM   1517 2HB  LEU A 149      61.228 -17.900  10.220  1.00 20.00           H
ATOM   1518  HG  LEU A 149      63.114 -18.028  11.895  1.00 20.00           H
ATOM   1519  CG  LEU A 149      62.661 -18.891  11.407  1.00 68.66           C
ATOM   1520  CD1 LEU A 149      62.727 -20.040  12.369  1.00 69.74           C
ATOM   1521 1HD1 LEU A 149      62.329 -19.729  13.335  1.00 20.00           H
ATOM   1522 2HD1 LEU A 149      62.136 -20.871  11.983  1.00 20.00           H
ATOM   1523 3HD1 LEU A 149      63.764 -20.355  12.488  1.00 20.00           H
ATOM   1524  CD2 LEU A 149      63.369 -19.333  10.176  1.00 70.36           C
ATOM   1525 1HD2 LEU A 149      62.875 -20.216   9.770  1.00 20.00           H
ATOM   1526 2HD2 LEU A 149      63.347 -18.532   9.437  1.00 20.00           H
ATOM   1527 3HD2 LEU A 149      64.404 -19.575  10.419  1.00 20.00           H
ATOM   1528  HN  LEU A 149      58.933 -18.394  10.877  1.00 20.00           H
ATOM   1529  N   THR A 150      60.396 -15.513  11.592  1.00 65.88           N
ATOM   1530  CA  THR A 150      60.753 -14.094  11.627  1.00 65.58           C
ATOM   1531  C   THR A 150      59.965 -13.373  12.737  1.00 70.30           C
ATOM   1532  O   THR A 150      60.538 -12.523  13.414  1.00 69.78           O
ATOM   1533  HA  THR A 150      61.810 -14.012  11.879  1.00 20.00           H
ATOM   1534  HB  THR A 150      59.420 -13.421  10.042  1.00 20.00           H
ATOM   1535  CB  THR A 150      60.489 -13.469  10.249  1.00 70.66           C
ATOM   1536  OG1 THR A 150      61.219 -14.209   9.271  1.00 68.23           O
ATOM   1537  HG1 THR A 150      60.596 -14.789   8.746  1.00 20.00           H
ATOM   1538  CG2 THR A 150      60.892 -12.006  10.169  1.00 69.26           C
ATOM   1539 1HG2 THR A 150      61.969 -11.917  10.312  1.00 20.00           H
ATOM   1540 2HG2 THR A 150      60.375 -11.444  10.947  1.00 20.00           H
ATOM   1541 3HG2 THR A 150      60.621 -11.607   9.191  1.00 20.00           H
ATOM   1542  HN  THR A 150      59.744 -15.695  10.856  1.00 20.00           H
ATOM   1543  N   MET A 151      58.678 -13.721  12.946  1.00 68.20           N
ATOM   1544  CA  MET A 151      57.867 -13.096  13.998  1.00 68.96           C
ATOM   1545  C   MET A 151      58.328 -13.556  15.376  1.00 73.45           C
ATOM   1546  O   MET A 151      58.101 -12.848  16.352  1.00 73.42           O
ATOM   1547  HA  MET A 151      58.024 -12.023  13.891  1.00 20.00           H
ATOM   1548  CB  MET A 151      56.379 -13.371  13.818  1.00 71.88           C
ATOM   1549 1HB  MET A 151      56.211 -14.445  13.735  1.00 20.00           H
ATOM   1550 2HB  MET A 151      55.833 -13.030  14.698  1.00 20.00           H
ATOM   1551  CG  MET A 151      55.800 -12.697  12.600  1.00 76.28           C
ATOM   1552 1HG  MET A 151      56.209 -13.147  11.696  1.00 20.00           H
ATOM   1553 2HG  MET A 151      54.721 -12.846  12.570  1.00 20.00           H
ATOM   1554  SD  MET A 151      56.128 -10.907  12.542  1.00 81.57           S
ATOM   1555  CE  MET A 151      57.385 -10.854  11.263  1.00 77.90           C
ATOM   1556 1HE  MET A 151      58.235 -11.467  11.563  1.00 20.00           H
ATOM   1557 2HE  MET A 151      56.971 -11.238  10.331  1.00 20.00           H
ATOM   1558 3HE  MET A 151      57.713  -9.825  11.118  1.00 20.00           H
ATOM   1559  HN  MET A 151      58.192 -14.414  12.413  1.00 20.00           H
ATOM   1560  N   MET A 152      59.025 -14.699  15.447  1.00 70.39           N
ATOM   1561  CA  MET A 152      59.655 -15.168  16.678  1.00 71.06           C
ATOM   1562  C   MET A 152      60.799 -14.244  17.027  1.00 74.73           C
ATOM   1563  O   MET A 152      60.991 -13.914  18.196  1.00 75.82           O
ATOM   1564  HA  MET A 152      58.877 -15.125  17.441  1.00 20.00           H
ATOM   1565  CB  MET A 152      60.138 -16.615  16.536  1.00 73.55           C
ATOM   1566 1HB  MET A 152      60.797 -16.699  15.672  1.00 20.00           H
ATOM   1567 2HB  MET A 152      60.723 -16.894  17.412  1.00 20.00           H
ATOM   1568  CG  MET A 152      59.031 -17.601  16.378  1.00 77.85           C
ATOM   1569 1HG  MET A 152      58.403 -17.601  17.269  1.00 20.00           H
ATOM   1570 2HG  MET A 152      58.395 -17.315  15.540  1.00 20.00           H
ATOM   1571  SD  MET A 152      59.704 -19.237  16.105  1.00 82.75           S
ATOM   1572  CE  MET A 152      58.270 -20.136  16.002  1.00 79.87           C
ATOM   1573 1HE  MET A 152      57.981 -20.474  16.997  1.00 20.00           H
ATOM   1574 2HE  MET A 152      57.479 -19.512  15.586  1.00 20.00           H
ATOM   1575 3HE  MET A 152      58.428 -21.000  15.357  1.00 20.00           H
ATOM   1576  HN  MET A 152      59.168 -15.316  14.673  1.00 20.00           H
ATOM   1577  N   SER A 153      61.531 -13.788  15.987  1.00 69.22           N
ATOM   1578  CA  SER A 153      62.640 -12.850  16.090  1.00 68.52           C
ATOM   1579  C   SER A 153      62.121 -11.485  16.575  1.00 72.05           C
ATOM   1580  O   SER A 153      62.696 -10.904  17.500  1.00 72.23           O
ATOM   1581  HA  SER A 153      63.320 -13.286  16.822  1.00 20.00           H
ATOM   1582  CB  SER A 153      63.347 -12.733  14.739  1.00 70.87           C
ATOM   1583 1HB  SER A 153      63.678 -13.720  14.417  1.00 20.00           H
ATOM   1584 2HB  SER A 153      62.641 -12.374  13.990  1.00 20.00           H
ATOM   1585  HG  SER A 153      65.034 -12.070  15.565  1.00 20.00           H
ATOM   1586  OG  SER A 153      64.462 -11.864  14.771  1.00 78.29           O
ATOM   1587  HN  SER A 153      61.378 -14.055  15.036  1.00 20.00           H
ATOM   1588  N   VAL A 154      60.985 -11.021  15.993  1.00 67.49           N
ATOM   1589  CA  VAL A 154      60.320  -9.749  16.318  1.00 66.92           C
ATOM   1590  C   VAL A 154      59.758  -9.822  17.752  1.00 70.50           C
ATOM   1591  O   VAL A 154      59.870  -8.845  18.499  1.00 71.24           O
ATOM   1592  HA  VAL A 154      61.074  -8.963  16.276  1.00 20.00           H
ATOM   1593  HB  VAL A 154      58.485 -10.228  15.283  1.00 20.00           H
ATOM   1594  CB  VAL A 154      59.205  -9.409  15.282  1.00 69.99           C
ATOM   1595  CG1 VAL A 154      58.452  -8.132  15.661  1.00 69.98           C
ATOM   1596 1HG1 VAL A 154      57.908  -8.294  16.592  1.00 20.00           H
ATOM   1597 2HG1 VAL A 154      59.163  -7.316  15.792  1.00 20.00           H
ATOM   1598 3HG1 VAL A 154      57.748  -7.877  14.869  1.00 20.00           H
ATOM   1599  CG2 VAL A 154      59.781  -9.290  13.871  1.00 69.27           C
ATOM   1600 1HG2 VAL A 154      60.491  -8.463  13.837  1.00 20.00           H
ATOM   1601 2HG2 VAL A 154      60.290 -10.217  13.607  1.00 20.00           H
ATOM   1602 3HG2 VAL A 154      58.973  -9.105  13.163  1.00 20.00           H
ATOM   1603  HN  VAL A 154      60.485 -11.508  15.277  1.00 20.00           H
ATOM   1604  N   ASP A 155      59.181 -10.982  18.133  1.00 65.77           N
ATOM   1605  CA  ASP A 155      58.614 -11.212  19.464  1.00 66.04           C
ATOM   1606  C   ASP A 155      59.715 -11.124  20.524  1.00 67.97           C
ATOM   1607  O   ASP A 155      59.547 -10.399  21.506  1.00 67.86           O
ATOM   1608  HA  ASP A 155      57.858 -10.437  19.591  1.00 20.00           H
ATOM   1609  CB  ASP A 155      57.910 -12.574  19.519  1.00 68.58           C
ATOM   1610 1HB  ASP A 155      57.220 -12.665  18.680  1.00 20.00           H
ATOM   1611 2HB  ASP A 155      58.645 -13.372  19.415  1.00 20.00           H
ATOM   1612  CG  ASP A 155      57.132 -12.820  20.790  1.00 83.08           C
ATOM   1613  OD1 ASP A 155      55.992 -12.303  20.898  1.00 85.09           O
ATOM   1614  OD2 ASP A 155      57.615 -13.611  21.637  1.00 88.07           O
ATOM   1615  HN  ASP A 155      59.091 -11.783  17.541  1.00 20.00           H
ATOM   1616  N   ARG A 156      60.867 -11.814  20.285  1.00 62.83           N
ATOM   1617  CA  ARG A 156      62.051 -11.801  21.166  1.00 62.26           C
ATOM   1618  C   ARG A 156      62.694 -10.406  21.198  1.00 64.89           C
ATOM   1619  O   ARG A 156      63.256 -10.021  22.224  1.00 64.88           O
ATOM   1620  HA  ARG A 156      61.669 -12.075  22.150  1.00 20.00           H
ATOM   1621  CB  ARG A 156      63.105 -12.846  20.741  1.00 60.13           C
ATOM   1622 1HB  ARG A 156      63.380 -12.687  19.698  1.00 20.00           H
ATOM   1623 2HB  ARG A 156      64.011 -12.716  21.333  1.00 20.00           H
ATOM   1624  CG  ARG A 156      62.689 -14.312  20.875  1.00 65.32           C
ATOM   1625 1HG  ARG A 156      62.412 -14.522  21.908  1.00 20.00           H
ATOM   1626 2HG  ARG A 156      61.806 -14.501  20.264  1.00 20.00           H
ATOM   1627  CD  ARG A 156      63.835 -15.203  20.441  1.00 78.88           C
ATOM   1628 1HD  ARG A 156      64.185 -14.904  19.453  1.00 20.00           H
ATOM   1629 2HD  ARG A 156      64.675 -15.088  21.125  1.00 20.00           H
ATOM   1630  NE  ARG A 156      63.486 -16.626  20.387  1.00 93.39           N
ATOM   1631  HE  ARG A 156      62.556 -16.890  20.641  1.00 20.00           H
ATOM   1632  CZ  ARG A 156      64.334 -17.585  20.020  1.00111.92           C
ATOM   1633  NH1 ARG A 156      65.585 -17.286  19.683  1.00 98.84           N
ATOM   1634 1HH1 ARG A 156      65.895 -16.335  19.704  1.00 20.00           H
ATOM   1635 2HH1 ARG A 156      66.216 -18.012  19.408  1.00 20.00           H
ATOM   1636  NH2 ARG A 156      63.940 -18.852  19.995  1.00101.13           N
ATOM   1637 1HH2 ARG A 156      64.580 -19.569  19.719  1.00 20.00           H
ATOM   1638 2HH2 ARG A 156      63.003 -19.089  20.252  1.00 20.00           H
ATOM   1639  HN  ARG A 156      61.015 -12.396  19.485  1.00 20.00           H
ATOM   1640  N   TYR A 157      62.610  -9.655  20.080  1.00 60.54           N
ATOM   1641  CA  TYR A 157      63.134  -8.290  19.981  1.00 60.61           C
ATOM   1642  C   TYR A 157      62.329  -7.327  20.865  1.00 65.14           C
ATOM   1643  O   TYR A 157      62.918  -6.575  21.645  1.00 65.15           O
ATOM   1644  HA  TYR A 157      64.170  -8.302  20.319  1.00 20.00           H
ATOM   1645  CB  TYR A 157      63.122  -7.806  18.526  1.00 61.02           C
ATOM   1646 1HB  TYR A 157      63.926  -8.302  17.982  1.00 20.00           H
ATOM   1647 2HB  TYR A 157      62.186  -8.112  18.060  1.00 20.00           H
ATOM   1648  CG  TYR A 157      63.280  -6.309  18.402  1.00 63.80           C
ATOM   1649  HD1 TYR A 157      65.413  -6.317  18.710  1.00 20.00           H
ATOM   1650  CD1 TYR A 157      64.528  -5.706  18.531  1.00 66.69           C
ATOM   1651  HD2 TYR A 157      61.197  -5.951  18.047  1.00 20.00           H
ATOM   1652  CD2 TYR A 157      62.179  -5.491  18.159  1.00 64.61           C
ATOM   1653  CE1 TYR A 157      64.676  -4.323  18.436  1.00 67.92           C
ATOM   1654  HE1 TYR A 157      65.657  -3.859  18.538  1.00 20.00           H
ATOM   1655  HE2 TYR A 157      61.433  -3.493  17.883  1.00 20.00           H
ATOM   1656  CE2 TYR A 157      62.314  -4.107  18.067  1.00 66.09           C
ATOM   1657  CZ  TYR A 157      63.565  -3.527  18.210  1.00 74.97           C
ATOM   1658  OH  TYR A 157      63.709  -2.164  18.129  1.00 78.99           O
ATOM   1659  HH  TYR A 157      62.821  -1.719  18.242  1.00 20.00           H
ATOM   1660  HN  TYR A 157      62.185  -9.964  19.229  1.00 20.00           H
ATOM   1661  N   ILE A 158      60.992  -7.329  20.707  1.00 62.06           N
ATOM   1662  CA  ILE A 158      60.077  -6.481  21.472  1.00 62.91           C
ATOM   1663  C   ILE A 158      60.196  -6.841  22.961  1.00 68.66           C
ATOM   1664  O   ILE A 158      60.237  -5.942  23.796  1.00 69.75           O
ATOM   1665  HA  ILE A 158      60.398  -5.448  21.336  1.00 20.00           H
ATOM   1666  HB  ILE A 158      58.409  -7.694  20.816  1.00 20.00           H
ATOM   1667  CB  ILE A 158      58.622  -6.631  20.932  1.00 65.52           C
ATOM   1668  CG1 ILE A 158      58.531  -5.965  19.534  1.00 65.13           C
ATOM   1669 1HG1 ILE A 158      58.794  -4.910  19.612  1.00 20.00           H
ATOM   1670 2HG1 ILE A 158      59.254  -6.425  18.861  1.00 20.00           H
ATOM   1671  CG2 ILE A 158      57.579  -6.020  21.899  1.00 66.87           C
ATOM   1672 1HG2 ILE A 158      57.781  -6.362  22.914  1.00 20.00           H
ATOM   1673 2HG2 ILE A 158      57.643  -4.932  21.862  1.00 20.00           H
ATOM   1674 3HG2 ILE A 158      56.579  -6.336  21.601  1.00 20.00           H
ATOM   1675  CD1 ILE A 158      57.195  -6.029  18.844  1.00 72.89           C
ATOM   1676 1HD1 ILE A 158      56.876  -7.068  18.766  1.00 20.00           H
ATOM   1677 2HD1 ILE A 158      56.461  -5.466  19.420  1.00 20.00           H
ATOM   1678 3HD1 ILE A 158      57.281  -5.599  17.846  1.00 20.00           H
ATOM   1679  HN  ILE A 158      60.507  -7.910  20.053  1.00 20.00           H
ATOM   1680  N   ALA A 159      60.356  -8.138  23.273  1.00 64.73           N
ATOM   1681  CA  ALA A 159      60.504  -8.645  24.636  1.00 65.27           C
ATOM   1682  C   ALA A 159      61.622  -7.925  25.426  1.00 70.01           C
ATOM   1683  O   ALA A 159      61.457  -7.664  26.615  1.00 70.89           O
ATOM   1684  HA  ALA A 159      59.566  -8.463  25.161  1.00 20.00           H
ATOM   1685  CB  ALA A 159      60.807 -10.130  24.592  1.00 65.68           C
ATOM   1686 1HB  ALA A 159      60.039 -10.640  24.011  1.00 20.00           H
ATOM   1687 2HB  ALA A 159      61.780 -10.289  24.127  1.00 20.00           H
ATOM   1688 3HB  ALA A 159      60.820 -10.528  25.606  1.00 20.00           H
ATOM   1689  HN  ALA A 159      60.388  -8.876  22.598  1.00 20.00           H
ATOM   1690  N   VAL A 160      62.727  -7.590  24.767  1.00 66.30           N
ATOM   1691  CA  VAL A 160      63.887  -7.006  25.421  1.00 67.30           C
ATOM   1692  C   VAL A 160      63.927  -5.479  25.225  1.00 72.38           C
ATOM   1693  O   VAL A 160      64.187  -4.749  26.188  1.00 74.16           O
ATOM   1694  HA  VAL A 160      63.797  -7.204  26.489  1.00 20.00           H
ATOM   1695  HB  VAL A 160      65.241  -7.411  23.792  1.00 20.00           H
ATOM   1696  CB  VAL A 160      65.174  -7.667  24.849  1.00 71.35           C
ATOM   1697  CG1 VAL A 160      66.426  -7.137  25.531  1.00 72.50           C
ATOM   1698 1HG1 VAL A 160      66.525  -6.070  25.330  1.00 20.00           H
ATOM   1699 2HG1 VAL A 160      66.350  -7.299  26.606  1.00 20.00           H
ATOM   1700 3HG1 VAL A 160      67.300  -7.662  25.145  1.00 20.00           H
ATOM   1701  CG2 VAL A 160      65.113  -9.182  24.978  1.00 71.07           C
ATOM   1702 1HG2 VAL A 160      64.915  -9.451  26.016  1.00 20.00           H
ATOM   1703 2HG2 VAL A 160      64.315  -9.569  24.344  1.00 20.00           H
ATOM   1704 3HG2 VAL A 160      66.065  -9.612  24.667  1.00 20.00           H
ATOM   1705  HN  VAL A 160      62.849  -7.711  23.782  1.00 20.00           H
ATOM   1706  N   CYS A 161      63.694  -5.005  23.990  1.00 67.53           N
ATOM   1707  CA  CYS A 161      63.852  -3.603  23.631  1.00 67.35           C
ATOM   1708  C   CYS A 161      62.579  -2.784  23.922  1.00 72.25           C
ATOM   1709  O   CYS A 161      62.702  -1.593  24.219  1.00 72.56           O
ATOM   1710  HA  CYS A 161      64.671  -3.215  24.236  1.00 20.00           H
ATOM   1711  CB  CYS A 161      64.237  -3.486  22.165  1.00 66.58           C
ATOM   1712 1HB  CYS A 161      63.460  -3.927  21.540  1.00 20.00           H
ATOM   1713 2HB  CYS A 161      64.314  -2.436  21.883  1.00 20.00           H
ATOM   1714  HG  CYS A 161      65.340  -5.535  21.811  1.00 20.00           H
ATOM   1715  SG  CYS A 161      65.805  -4.290  21.760  1.00 70.34           S
ATOM   1716  HN  CYS A 161      63.395  -5.570  23.221  1.00 20.00           H
ATOM   1717  N   HIS A 162      61.384  -3.381  23.839  1.00 20.00           N
ATOM   1718  CA  HIS A 162      60.144  -2.641  24.121  1.00 20.00           C
ATOM   1719  C   HIS A 162      59.347  -3.397  25.214  1.00 20.00           C
ATOM   1720  O   HIS A 162      58.334  -4.030  24.903  1.00 20.00           O
ATOM   1721  HA  HIS A 162      60.442  -1.665  24.503  1.00 20.00           H
ATOM   1722  CB  HIS A 162      59.335  -2.465  22.823  1.00 20.00           C
ATOM   1723 1HB  HIS A 162      59.000  -3.444  22.480  1.00 20.00           H
ATOM   1724 2HB  HIS A 162      58.441  -1.880  23.040  1.00 20.00           H
ATOM   1725  CG  HIS A 162      60.103  -1.796  21.721  1.00 20.00           C
ATOM   1726  HD1 HIS A 162      59.623   0.231  22.157  1.00 20.00           H
ATOM   1727  ND1 HIS A 162      60.110  -0.421  21.576  1.00 20.00           N
ATOM   1728  CD2 HIS A 162      60.882  -2.341  20.757  1.00 20.00           C
ATOM   1729  HD2 HIS A 162      61.090  -3.398  20.593  1.00 20.00           H
ATOM   1730  CE1 HIS A 162      60.882  -0.175  20.528  1.00 20.00           C
ATOM   1731  HE1 HIS A 162      61.112   0.809  20.119  1.00 20.00           H
ATOM   1732  NE2 HIS A 162      61.369  -1.299  20.003  1.00 20.00           N
ATOM   1733  HN  HIS A 162      61.254  -4.340  23.588  1.00 20.00           H
ATOM   1734  N   PRO A 163      59.830  -3.403  26.488  1.00 71.87           N
ATOM   1735  CA  PRO A 163      59.187  -4.234  27.520  1.00 72.29           C
ATOM   1736  C   PRO A 163      57.746  -3.832  27.841  1.00 76.17           C
ATOM   1737  O   PRO A 163      56.963  -4.703  28.218  1.00 76.20           O
ATOM   1738  HA  PRO A 163      59.106  -5.265  27.176  1.00 20.00           H
ATOM   1739  CB  PRO A 163      60.071  -4.006  28.750  1.00 75.25           C
ATOM   1740 1HB  PRO A 163      59.671  -3.221  29.391  1.00 20.00           H
ATOM   1741 2HB  PRO A 163      60.149  -4.906  29.360  1.00 20.00           H
ATOM   1742  CG  PRO A 163      61.395  -3.620  28.187  1.00 79.27           C
ATOM   1743 1HG  PRO A 163      61.997  -3.090  28.925  1.00 20.00           H
ATOM   1744 2HG  PRO A 163      61.965  -4.498  27.882  1.00 20.00           H
ATOM   1745  CD  PRO A 163      61.042  -2.754  27.028  1.00 74.13           C
ATOM   1746 1HD  PRO A 163      60.851  -1.727  27.338  1.00 20.00           H
ATOM   1747 2HD  PRO A 163      61.845  -2.722  26.292  1.00 20.00           H
ATOM   1748  N   VAL A 164      57.389  -2.546  27.701  1.00 72.28           N
ATOM   1749  CA  VAL A 164      56.021  -2.104  28.001  1.00 72.36           C
ATOM   1750  C   VAL A 164      55.100  -2.546  26.830  1.00 74.98           C
ATOM   1751  O   VAL A 164      53.940  -2.912  27.063  1.00 75.00           O
ATOM   1752  HA  VAL A 164      55.706  -2.606  28.916  1.00 20.00           H
ATOM   1753  HB  VAL A 164      56.262  -0.066  27.366  1.00 20.00           H
ATOM   1754  CB  VAL A 164      55.953  -0.584  28.274  1.00 76.77           C
ATOM   1755  CG1 VAL A 164      54.530  -0.147  28.598  1.00 77.27           C
ATOM   1756 1HG1 VAL A 164      53.892  -0.314  27.730  1.00 20.00           H
ATOM   1757 2HG1 VAL A 164      54.155  -0.727  29.442  1.00 20.00           H
ATOM   1758 3HG1 VAL A 164      54.525   0.912  28.854  1.00 20.00           H
ATOM   1759  CG2 VAL A 164      56.892  -0.197  29.417  1.00 77.53           C
ATOM   1760 1HG2 VAL A 164      56.636  -0.771  30.308  1.00 20.00           H
ATOM   1761 2HG2 VAL A 164      57.921  -0.412  29.130  1.00 20.00           H
ATOM   1762 3HG2 VAL A 164      56.788   0.867  29.628  1.00 20.00           H
ATOM   1763  HN  VAL A 164      58.009  -1.824  27.393  1.00 20.00           H
ATOM   1764  N   LYS A 165      55.651  -2.578  25.594  1.00 69.61           N
ATOM   1765  CA  LYS A 165      54.945  -3.049  24.401  1.00 67.89           C
ATOM   1766  C   LYS A 165      54.789  -4.552  24.439  1.00 69.95           C
ATOM   1767  O   LYS A 165      53.789  -5.062  23.954  1.00 70.35           O
ATOM   1768  HA  LYS A 165      53.949  -2.607  24.415  1.00 20.00           H
ATOM   1769  CB  LYS A 165      55.665  -2.632  23.110  1.00 69.46           C
ATOM   1770 1HB  LYS A 165      56.708  -2.945  23.153  1.00 20.00           H
ATOM   1771 2HB  LYS A 165      55.215  -3.141  22.258  1.00 20.00           H
ATOM   1772  CG  LYS A 165      55.624  -1.130  22.849  1.00 88.93           C
ATOM   1773 1HG  LYS A 165      54.592  -0.780  22.881  1.00 20.00           H
ATOM   1774 2HG  LYS A 165      56.163  -0.605  23.638  1.00 20.00           H
ATOM   1775  CD  LYS A 165      56.235  -0.749  21.493  1.00 95.77           C
ATOM   1776 1HD  LYS A 165      57.305  -0.956  21.501  1.00 20.00           H
ATOM   1777 2HD  LYS A 165      55.797  -1.365  20.707  1.00 20.00           H
ATOM   1778  CE  LYS A 165      56.019   0.707  21.154  1.00103.32           C
ATOM   1779 1HE  LYS A 165      56.398   0.914  20.153  1.00 20.00           H
ATOM   1780 2HE  LYS A 165      54.952   0.929  21.142  1.00 20.00           H
ATOM   1781  NZ  LYS A 165      56.688   1.622  22.118  1.00113.74           N
ATOM   1782 1HZ  LYS A 165      56.656   2.571  21.761  1.00 20.00           H
ATOM   1783 2HZ  LYS A 165      56.210   1.580  23.011  1.00 20.00           H
ATOM   1784 3HZ  LYS A 165      57.654   1.338  22.239  1.00 20.00           H
ATOM   1785  HN  LYS A 165      56.585  -2.284  25.390  1.00 20.00           H
ATOM   1786  N   ALA A 166      55.765  -5.259  25.042  1.00 64.48           N
ATOM   1787  CA  ALA A 166      55.795  -6.716  25.173  1.00 63.19           C
ATOM   1788  C   ALA A 166      54.551  -7.228  25.914  1.00 66.79           C
ATOM   1789  O   ALA A 166      54.026  -8.276  25.563  1.00 66.15           O
ATOM   1790  HA  ALA A 166      55.792  -7.140  24.169  1.00 20.00           H
ATOM   1791  CB  ALA A 166      57.058  -7.140  25.902  1.00 64.00           C
ATOM   1792 1HB  ALA A 166      57.928  -6.720  25.397  1.00 20.00           H
ATOM   1793 2HB  ALA A 166      57.024  -6.777  26.929  1.00 20.00           H
ATOM   1794 3HB  ALA A 166      57.129  -8.228  25.903  1.00 20.00           H
ATOM   1795  HN  ALA A 166      56.574  -4.849  25.464  1.00 20.00           H
ATOM   1796  N   LEU A 167      54.062  -6.463  26.897  1.00 64.14           N
ATOM   1797  CA  LEU A 167      52.847  -6.762  27.662  1.00 65.15           C
ATOM   1798  C   LEU A 167      51.609  -6.749  26.761  1.00 71.32           C
ATOM   1799  O   LEU A 167      50.679  -7.534  26.955  1.00 71.49           O
ATOM   1800  HA  LEU A 167      52.953  -7.770  28.062  1.00 20.00           H
ATOM   1801  CB  LEU A 167      52.675  -5.716  28.794  1.00 66.01           C
ATOM   1802 1HB  LEU A 167      52.557  -4.733  28.338  1.00 20.00           H
ATOM   1803 2HB  LEU A 167      51.749  -5.934  29.325  1.00 20.00           H
ATOM   1804  HG  LEU A 167      54.741  -5.589  29.312  1.00 20.00           H
ATOM   1805  CG  LEU A 167      53.784  -5.608  29.834  1.00 70.39           C
ATOM   1806  CD1 LEU A 167      53.676  -4.334  30.601  1.00 71.31           C
ATOM   1807 1HD1 LEU A 167      53.717  -3.490  29.912  1.00 20.00           H
ATOM   1808 2HD1 LEU A 167      52.730  -4.315  31.143  1.00 20.00           H
ATOM   1809 3HD1 LEU A 167      54.502  -4.265  31.309  1.00 20.00           H
ATOM   1810  CD2 LEU A 167      53.800  -6.798  30.760  1.00 73.24           C
ATOM   1811 1HD2 LEU A 167      52.840  -6.874  31.270  1.00 20.00           H
ATOM   1812 2HD2 LEU A 167      53.978  -7.705  30.183  1.00 20.00           H
ATOM   1813 3HD2 LEU A 167      54.594  -6.675  31.497  1.00 20.00           H
ATOM   1814  HN  LEU A 167      54.483  -5.609  27.204  1.00 20.00           H
ATOM   1815  N   ASP A 168      51.626  -5.857  25.779  1.00 69.18           N
ATOM   1816  CA  ASP A 168      50.524  -5.668  24.848  1.00 69.84           C
ATOM   1817  C   ASP A 168      50.734  -6.339  23.500  1.00 73.97           C
ATOM   1818  O   ASP A 168      50.008  -6.049  22.572  1.00 73.99           O
ATOM   1819  HA  ASP A 168      49.651  -6.087  25.348  1.00 20.00           H
ATOM   1820  CB  ASP A 168      50.265  -4.169  24.572  1.00 72.12           C
ATOM   1821 1HB  ASP A 168      50.958  -3.811  23.811  1.00 20.00           H
ATOM   1822 2HB  ASP A 168      49.259  -4.037  24.174  1.00 20.00           H
ATOM   1823  CG  ASP A 168      50.408  -3.263  25.807  1.00 78.71           C
ATOM   1824  OD1 ASP A 168      49.689  -3.416  26.799  1.00 79.36           O
ATOM   1825  OD2 ASP A 168      51.214  -2.332  25.754  1.00 80.27           O
ATOM   1826  HN  ASP A 168      52.393  -5.242  25.596  1.00 20.00           H
ATOM   1827  N   PHE A 169      51.741  -7.197  23.395  1.00 70.16           N
ATOM   1828  CA  PHE A 169      52.128  -7.865  22.140  1.00 69.26           C
ATOM   1829  C   PHE A 169      52.414  -9.372  22.316  1.00 73.57           C
ATOM   1830  O   PHE A 169      52.265 -10.132  21.354  1.00 72.76           O
ATOM   1831  HA  PHE A 169      51.296  -7.753  21.444  1.00 20.00           H
ATOM   1832  CB  PHE A 169      53.396  -7.193  21.559  1.00 70.38           C
ATOM   1833 1HB  PHE A 169      53.192  -6.134  21.398  1.00 20.00           H
ATOM   1834 2HB  PHE A 169      54.197  -7.255  22.295  1.00 20.00           H
ATOM   1835  CG  PHE A 169      53.922  -7.763  20.258  1.00 71.23           C
ATOM   1836  HD1 PHE A 169      52.653  -6.555  19.006  1.00 20.00           H
ATOM   1837  CD1 PHE A 169      53.430  -7.319  19.036  1.00 74.36           C
ATOM   1838  HD2 PHE A 169      55.338  -9.069  21.205  1.00 20.00           H
ATOM   1839  CD2 PHE A 169      54.941  -8.713  20.254  1.00 73.06           C
ATOM   1840  CE1 PHE A 169      53.921  -7.843  17.832  1.00 74.46           C
ATOM   1841  HE1 PHE A 169      53.517  -7.495  16.881  1.00 20.00           H
ATOM   1842  CE2 PHE A 169      55.418  -9.249  19.051  1.00 75.11           C
ATOM   1843  HE2 PHE A 169      56.186 -10.022  19.066  1.00 20.00           H
ATOM   1844  CZ  PHE A 169      54.916  -8.799  17.847  1.00 72.76           C
ATOM   1845  HZ  PHE A 169      55.304  -9.197  16.909  1.00 20.00           H
ATOM   1846  HN  PHE A 169      52.328  -7.467  24.159  1.00 20.00           H
ATOM   1847  N   ARG A 170      52.901  -9.800  23.490  1.00 70.96           N
ATOM   1848  CA  ARG A 170      53.276 -11.209  23.669  1.00 70.63           C
ATOM   1849  C   ARG A 170      52.141 -12.004  24.387  1.00 76.02           C
ATOM   1850  O   ARG A 170      52.418 -12.890  25.205  1.00 76.48           O
ATOM   1851  HA  ARG A 170      53.432 -11.586  22.658  1.00 20.00           H
ATOM   1852  CB  ARG A 170      54.601 -11.328  24.448  1.00 69.99           C
ATOM   1853 1HB  ARG A 170      54.471 -10.935  25.456  1.00 20.00           H
ATOM   1854 2HB  ARG A 170      54.875 -12.378  24.548  1.00 20.00           H
ATOM   1855  CG  ARG A 170      55.793 -10.590  23.806  1.00 75.01           C
ATOM   1856 1HG  ARG A 170      55.873 -10.866  22.755  1.00 20.00           H
ATOM   1857 2HG  ARG A 170      55.621  -9.514  23.841  1.00 20.00           H
ATOM   1858  CD  ARG A 170      57.087 -10.923  24.521  1.00 81.94           C
ATOM   1859 1HD  ARG A 170      57.881 -10.258  24.181  1.00 20.00           H
ATOM   1860 2HD  ARG A 170      56.972 -10.761  25.593  1.00 20.00           H
ATOM   1861  NE  ARG A 170      57.484 -12.313  24.282  1.00 90.17           N
ATOM   1862  HE  ARG A 170      57.048 -12.802  23.526  1.00 20.00           H
ATOM   1863  CZ  ARG A 170      58.385 -12.974  24.999  1.00103.88           C
ATOM   1864  NH1 ARG A 170      58.924 -12.418  26.077  1.00 90.55           N
ATOM   1865 1HH1 ARG A 170      58.652 -11.496  26.353  1.00 20.00           H
ATOM   1866 2HH1 ARG A 170      59.602 -12.921  26.613  1.00 20.00           H
ATOM   1867  NH2 ARG A 170      58.685 -14.231  24.701  1.00 92.33           N
ATOM   1868 1HH2 ARG A 170      59.364 -14.725  25.244  1.00 20.00           H
ATOM   1869 2HH2 ARG A 170      58.232 -14.685  23.934  1.00 20.00           H
ATOM   1870  HN  ARG A 170      53.035  -9.212  24.288  1.00 20.00           H
ATOM   1871  N   THR A 171      50.872 -11.718  24.017  1.00 72.98           N
ATOM   1872  CA  THR A 171      49.680 -12.383  24.558  1.00 74.08           C
ATOM   1873  C   THR A 171      49.285 -13.564  23.656  1.00 78.29           C
ATOM   1874  O   THR A 171      49.609 -13.535  22.460  1.00 77.36           O
ATOM   1875  HA  THR A 171      49.929 -12.792  25.537  1.00 20.00           H
ATOM   1876  HB  THR A 171      47.704 -11.805  25.290  1.00 20.00           H
ATOM   1877  CB  THR A 171      48.514 -11.381  24.696  1.00 85.46           C
ATOM   1878  OG1 THR A 171      48.072 -10.956  23.408  1.00 86.60           O
ATOM   1879  HG1 THR A 171      47.244 -10.402  23.496  1.00 20.00           H
ATOM   1880  CG2 THR A 171      48.865 -10.182  25.562  1.00 86.40           C
ATOM   1881 1HG2 THR A 171      49.647  -9.599  25.076  1.00 20.00           H
ATOM   1882 2HG2 THR A 171      49.220 -10.527  26.533  1.00 20.00           H
ATOM   1883 3HG2 THR A 171      47.980  -9.561  25.698  1.00 20.00           H
ATOM   1884  HN  THR A 171      50.630 -11.024  23.338  1.00 20.00           H
ATOM   1885  N   PRO A 172      48.552 -14.593  24.170  1.00 75.75           N
ATOM   1886  CA  PRO A 172      48.144 -15.710  23.292  1.00 75.10           C
ATOM   1887  C   PRO A 172      47.306 -15.226  22.100  1.00 78.32           C
ATOM   1888  O   PRO A 172      47.490 -15.730  20.999  1.00 77.30           O
ATOM   1889  HA  PRO A 172      49.022 -16.183  22.853  1.00 20.00           H
ATOM   1890  CB  PRO A 172      47.321 -16.615  24.216  1.00 78.50           C
ATOM   1891 1HB  PRO A 172      46.420 -16.980  23.722  1.00 20.00           H
ATOM   1892 2HB  PRO A 172      47.889 -17.491  24.529  1.00 20.00           H
ATOM   1893  CG  PRO A 172      46.966 -15.775  25.394  1.00 84.21           C
ATOM   1894 1HG  PRO A 172      46.024 -15.250  25.234  1.00 20.00           H
ATOM   1895 2HG  PRO A 172      46.843 -16.384  26.290  1.00 20.00           H
ATOM   1896  CD  PRO A 172      48.090 -14.810  25.558  1.00 78.87           C
ATOM   1897 1HD  PRO A 172      47.758 -13.883  26.025  1.00 20.00           H
ATOM   1898 2HD  PRO A 172      48.881 -15.219  26.186  1.00 20.00           H
ATOM   1899  N   LEU A 173      46.441 -14.206  22.309  1.00 75.36           N
ATOM   1900  CA  LEU A 173      45.612 -13.590  21.267  1.00 75.03           C
ATOM   1901  C   LEU A 173      46.475 -13.018  20.140  1.00 76.03           C
ATOM   1902  O   LEU A 173      46.247 -13.358  18.981  1.00 75.21           O
ATOM   1903  HA  LEU A 173      44.989 -14.375  20.839  1.00 20.00           H
ATOM   1904  CB  LEU A 173      44.733 -12.469  21.871  1.00 76.59           C
ATOM   1905 1HB  LEU A 173      44.095 -12.908  22.638  1.00 20.00           H
ATOM   1906 2HB  LEU A 173      45.385 -11.753  22.371  1.00 20.00           H
ATOM   1907  HG  LEU A 173      44.424 -11.393  20.032  1.00 20.00           H
ATOM   1908  CG  LEU A 173      43.826 -11.682  20.896  1.00 82.08           C
ATOM   1909  CD1 LEU A 173      42.676 -12.547  20.372  1.00 83.56           C
ATOM   1910 1HD1 LEU A 173      43.081 -13.391  19.815  1.00 20.00           H
ATOM   1911 2HD1 LEU A 173      42.087 -12.915  21.212  1.00 20.00           H
ATOM   1912 3HD1 LEU A 173      42.042 -11.950  19.717  1.00 20.00           H
ATOM   1913  CD2 LEU A 173      43.248 -10.460  21.566  1.00 85.49           C
ATOM   1914 1HD2 LEU A 173      42.655 -10.765  22.428  1.00 20.00           H
ATOM   1915 2HD2 LEU A 173      44.058  -9.808  21.894  1.00 20.00           H
ATOM   1916 3HD2 LEU A 173      42.614  -9.924  20.860  1.00 20.00           H
ATOM   1917  HN  LEU A 173      46.287 -13.777  23.199  1.00 20.00           H
ATOM   1918  N   LYS A 174      47.463 -12.157  20.490  1.00 71.24           N
ATOM   1919  CA  LYS A 174      48.363 -11.477  19.553  1.00 69.87           C
ATOM   1920  C   LYS A 174      49.134 -12.487  18.695  1.00 72.88           C
ATOM   1921  O   LYS A 174      49.212 -12.306  17.478  1.00 72.02           O
ATOM   1922  HA  LYS A 174      47.746 -10.878  18.883  1.00 20.00           H
ATOM   1923  CB  LYS A 174      49.348 -10.579  20.312  1.00 72.46           C
ATOM   1924 1HB  LYS A 174      48.866 -10.174  21.202  1.00 20.00           H
ATOM   1925 2HB  LYS A 174      50.197 -11.171  20.652  1.00 20.00           H
ATOM   1926  CG  LYS A 174      49.910  -9.389  19.514  1.00 89.62           C
ATOM   1927 1HG  LYS A 174      50.843  -9.052  19.966  1.00 20.00           H
ATOM   1928 2HG  LYS A 174      50.144  -9.706  18.498  1.00 20.00           H
ATOM   1929  CD  LYS A 174      48.931  -8.207  19.453  1.00 99.15           C
ATOM   1930 1HD  LYS A 174      48.048  -8.491  18.880  1.00 20.00           H
ATOM   1931 2HD  LYS A 174      48.592  -7.959  20.459  1.00 20.00           H
ATOM   1932  CE  LYS A 174      49.546  -6.981  18.828  1.00105.55           C
ATOM   1933 1HE  LYS A 174      50.446  -6.699  19.375  1.00 20.00           H
ATOM   1934 2HE  LYS A 174      49.851  -7.201  17.805  1.00 20.00           H
ATOM   1935  NZ  LYS A 174      48.594  -5.841  18.824  1.00114.42           N
ATOM   1936 1HZ  LYS A 174      49.031  -5.038  18.386  1.00 20.00           H
ATOM   1937 2HZ  LYS A 174      47.761  -6.098  18.306  1.00 20.00           H
ATOM   1938 3HZ  LYS A 174      48.340  -5.609  19.778  1.00 20.00           H
ATOM   1939  HN  LYS A 174      47.674 -11.901  21.434  1.00 20.00           H
ATOM   1940  N   ALA A 175      49.665 -13.569  19.319  1.00 68.89           N
ATOM   1941  CA  ALA A 175      50.378 -14.641  18.607  1.00 67.23           C
ATOM   1942  C   ALA A 175      49.482 -15.277  17.537  1.00 69.91           C
ATOM   1943  O   ALA A 175      49.914 -15.426  16.388  1.00 69.03           O
ATOM   1944  HA  ALA A 175      51.239 -14.194  18.110  1.00 20.00           H
ATOM   1945  CB  ALA A 175      50.850 -15.699  19.588  1.00 68.07           C
ATOM   1946 1HB  ALA A 175      51.600 -15.270  20.252  1.00 20.00           H
ATOM   1947 2HB  ALA A 175      50.003 -16.052  20.176  1.00 20.00           H
ATOM   1948 3HB  ALA A 175      51.285 -16.534  19.040  1.00 20.00           H
ATOM   1949  HN  ALA A 175      49.616 -13.726  20.305  1.00 20.00           H
ATOM   1950  N   LYS A 176      48.214 -15.598  17.917  1.00 65.55           N
ATOM   1951  CA  LYS A 176      47.186 -16.182  17.055  1.00 64.81           C
ATOM   1952  C   LYS A 176      46.876 -15.249  15.875  1.00 67.30           C
ATOM   1953  O   LYS A 176      46.878 -15.710  14.731  1.00 66.30           O
ATOM   1954  HA  LYS A 176      47.588 -17.111  16.650  1.00 20.00           H
ATOM   1955  CB  LYS A 176      45.903 -16.478  17.856  1.00 68.14           C
ATOM   1956 1HB  LYS A 176      45.570 -15.573  18.364  1.00 20.00           H
ATOM   1957 2HB  LYS A 176      45.105 -16.772  17.175  1.00 20.00           H
ATOM   1958  CG  LYS A 176      46.054 -17.579  18.907  1.00 75.88           C
ATOM   1959 1HG  LYS A 176      46.330 -18.515  18.421  1.00 20.00           H
ATOM   1960 2HG  LYS A 176      46.863 -17.325  19.592  1.00 20.00           H
ATOM   1961  CD  LYS A 176      44.770 -17.791  19.707  1.00 85.46           C
ATOM   1962 1HD  LYS A 176      44.496 -16.865  20.213  1.00 20.00           H
ATOM   1963 2HD  LYS A 176      43.952 -18.038  19.030  1.00 20.00           H
ATOM   1964  CE  LYS A 176      44.893 -18.888  20.738  1.00 94.59           C
ATOM   1965 1HE  LYS A 176      45.176 -19.822  20.252  1.00 20.00           H
ATOM   1966 2HE  LYS A 176      45.686 -18.644  21.445  1.00 20.00           H
ATOM   1967  NZ  LYS A 176      43.622 -19.094  21.485  1.00103.37           N
ATOM   1968 1HZ  LYS A 176      43.747 -19.835  22.166  1.00 20.00           H
ATOM   1969 2HZ  LYS A 176      43.367 -18.236  21.961  1.00 20.00           H
ATOM   1970 3HZ  LYS A 176      42.887 -19.351  20.836  1.00 20.00           H
ATOM   1971  HN  LYS A 176      47.856 -15.463  18.841  1.00 20.00           H
ATOM   1972  N   ILE A 177      46.667 -13.938  16.149  1.00 63.31           N
ATOM   1973  CA  ILE A 177      46.388 -12.912  15.130  1.00 62.90           C
ATOM   1974  C   ILE A 177      47.564 -12.839  14.131  1.00 66.21           C
ATOM   1975  O   ILE A 177      47.333 -12.838  12.919  1.00 65.08           O
ATOM   1976  HA  ILE A 177      45.496 -13.225  14.587  1.00 20.00           H
ATOM   1977  HB  ILE A 177      46.914 -11.316  16.489  1.00 20.00           H
ATOM   1978  CB  ILE A 177      46.110 -11.528  15.784  1.00 66.14           C
ATOM   1979  CG1 ILE A 177      44.785 -11.575  16.585  1.00 68.26           C
ATOM   1980 1HG1 ILE A 177      43.954 -11.772  15.908  1.00 20.00           H
ATOM   1981 2HG1 ILE A 177      44.817 -12.398  17.299  1.00 20.00           H
ATOM   1982  CG2 ILE A 177      46.065 -10.408  14.724  1.00 66.17           C
ATOM   1983 1HG2 ILE A 177      47.024 -10.358  14.208  1.00 20.00           H
ATOM   1984 2HG2 ILE A 177      45.275 -10.621  14.004  1.00 20.00           H
ATOM   1985 3HG2 ILE A 177      45.865  -9.454  15.212  1.00 20.00           H
ATOM   1986  CD1 ILE A 177      44.423 -10.308  17.380  1.00 77.03           C
ATOM   1987 1HD1 ILE A 177      45.262 -10.027  18.017  1.00 20.00           H
ATOM   1988 2HD1 ILE A 177      44.204  -9.495  16.688  1.00 20.00           H
ATOM   1989 3HD1 ILE A 177      43.547 -10.505  17.998  1.00 20.00           H
ATOM   1990  HN  ILE A 177      46.684 -13.550  17.070  1.00 20.00           H
ATOM   1991  N   ILE A 178      48.812 -12.819  14.644  1.00 62.99           N
ATOM   1992  CA  ILE A 178      50.031 -12.766  13.833  1.00 62.03           C
ATOM   1993  C   ILE A 178      50.051 -13.983  12.868  1.00 67.92           C
ATOM   1994  O   ILE A 178      50.286 -13.785  11.680  1.00 67.66           O
ATOM   1995  HA  ILE A 178      49.989 -11.853  13.239  1.00 20.00           H
ATOM   1996  HB  ILE A 178      51.180 -13.458  15.520  1.00 20.00           H
ATOM   1997  CB  ILE A 178      51.283 -12.701  14.743  1.00 64.07           C
ATOM   1998  CG1 ILE A 178      51.338 -11.306  15.431  1.00 64.45           C
ATOM   1999 1HG1 ILE A 178      51.509 -10.533  14.681  1.00 20.00           H
ATOM   2000 2HG1 ILE A 178      50.378 -11.089  15.899  1.00 20.00           H
ATOM   2001  CG2 ILE A 178      52.560 -12.944  13.939  1.00 63.35           C
ATOM   2002 1HG2 ILE A 178      52.553 -13.960  13.544  1.00 20.00           H
ATOM   2003 2HG2 ILE A 178      52.611 -12.233  13.114  1.00 20.00           H
ATOM   2004 3HG2 ILE A 178      53.427 -12.812  14.586  1.00 20.00           H
ATOM   2005  CD1 ILE A 178      52.391 -11.095  16.506  1.00 68.03           C
ATOM   2006 1HD1 ILE A 178      52.301 -11.876  17.261  1.00 20.00           H
ATOM   2007 2HD1 ILE A 178      53.383 -11.137  16.056  1.00 20.00           H
ATOM   2008 3HD1 ILE A 178      52.245 -10.120  16.972  1.00 20.00           H
ATOM   2009  HN  ILE A 178      49.015 -12.839  15.623  1.00 20.00           H
ATOM   2010  N   ASN A 179      49.710 -15.197  13.349  1.00 66.12           N
ATOM   2011  CA  ASN A 179      49.643 -16.387  12.492  1.00 66.41           C
ATOM   2012  C   ASN A 179      48.455 -16.306  11.520  1.00 71.72           C
ATOM   2013  O   ASN A 179      48.574 -16.813  10.407  1.00 70.85           O
ATOM   2014  HA  ASN A 179      50.595 -16.412  11.962  1.00 20.00           H
ATOM   2015  CB  ASN A 179      49.555 -17.671  13.311  1.00 70.10           C
ATOM   2016 1HB  ASN A 179      48.777 -17.571  14.068  1.00 20.00           H
ATOM   2017 2HB  ASN A 179      49.266 -18.500  12.665  1.00 20.00           H
ATOM   2018  CG  ASN A 179      50.853 -18.025  13.998  1.00102.26           C
ATOM   2019  OD1 ASN A 179      50.979 -17.960  15.234  1.00 97.62           O
ATOM   2020  ND2 ASN A 179      51.858 -18.404  13.205  1.00 94.08           N
ATOM   2021 1HD2 ASN A 179      51.727 -18.441  12.214  1.00 20.00           H
ATOM   2022 2HD2 ASN A 179      52.742 -18.651  13.602  1.00 20.00           H
ATOM   2023  HN  ASN A 179      49.482 -15.375  14.306  1.00 20.00           H
ATOM   2024  N   ILE A 180      47.336 -15.645  11.910  1.00 70.30           N
ATOM   2025  CA  ILE A 180      46.187 -15.452  11.006  1.00 71.63           C
ATOM   2026  C   ILE A 180      46.633 -14.556   9.829  1.00 76.80           C
ATOM   2027  O   ILE A 180      46.197 -14.773   8.700  1.00 77.03           O
ATOM   2028  HA  ILE A 180      45.910 -16.431  10.616  1.00 20.00           H
ATOM   2029  HB  ILE A 180      45.215 -13.930  12.197  1.00 20.00           H
ATOM   2030  CB  ILE A 180      44.933 -14.871  11.725  1.00 75.99           C
ATOM   2031  CG1 ILE A 180      44.440 -15.805  12.846  1.00 77.31           C
ATOM   2032 1HG1 ILE A 180      44.071 -16.735  12.413  1.00 20.00           H
ATOM   2033 2HG1 ILE A 180      45.273 -16.066  13.499  1.00 20.00           H
ATOM   2034  CG2 ILE A 180      43.796 -14.609  10.712  1.00 77.38           C
ATOM   2035 1HG2 ILE A 180      44.125 -13.872   9.980  1.00 20.00           H
ATOM   2036 2HG2 ILE A 180      43.542 -15.539  10.203  1.00 20.00           H
ATOM   2037 3HG2 ILE A 180      42.920 -14.232  11.239  1.00 20.00           H
ATOM   2038  CD1 ILE A 180      43.289 -15.215  13.757  1.00 89.18           C
ATOM   2039 1HD1 ILE A 180      43.522 -14.181  14.012  1.00 20.00           H
ATOM   2040 2HD1 ILE A 180      42.343 -15.252  13.217  1.00 20.00           H
ATOM   2041 3HD1 ILE A 180      43.209 -15.806  14.670  1.00 20.00           H
ATOM   2042  HN  ILE A 180      47.209 -15.248  12.819  1.00 20.00           H
ATOM   2043  N   CYS A 181      47.526 -13.575  10.102  1.00 73.22           N
ATOM   2044  CA  CYS A 181      48.087 -12.675   9.091  1.00 72.94           C
ATOM   2045  C   CYS A 181      49.063 -13.447   8.192  1.00 76.46           C
ATOM   2046  O   CYS A 181      49.051 -13.245   6.976  1.00 76.17           O
ATOM   2047  HA  CYS A 181      47.248 -12.304   8.502  1.00 20.00           H
ATOM   2048  CB  CYS A 181      48.769 -11.474   9.744  1.00 72.89           C
ATOM   2049 1HB  CYS A 181      49.559 -11.814  10.414  1.00 20.00           H
ATOM   2050 2HB  CYS A 181      49.242 -10.855   8.982  1.00 20.00           H
ATOM   2051  HG  CYS A 181      47.446 -11.278  11.688  1.00 20.00           H
ATOM   2052  SG  CYS A 181      47.656 -10.409  10.703  1.00 77.96           S
ATOM   2053  HN  CYS A 181      47.880 -13.380  11.017  1.00 20.00           H
ATOM   2054  N   ILE A 182      49.889 -14.349   8.797  1.00 72.88           N
ATOM   2055  CA  ILE A 182      50.877 -15.206   8.111  1.00 72.25           C
ATOM   2056  C   ILE A 182      50.120 -16.224   7.202  1.00 79.19           C
ATOM   2057  O   ILE A 182      50.609 -16.575   6.127  1.00 78.31           O
ATOM   2058  HA  ILE A 182      51.486 -14.560   7.478  1.00 20.00           H
ATOM   2059  HB  ILE A 182      51.185 -16.425   9.873  1.00 20.00           H
ATOM   2060  CB  ILE A 182      51.810 -15.908   9.145  1.00 74.02           C
ATOM   2061  CG1 ILE A 182      52.648 -14.858   9.913  1.00 73.33           C
ATOM   2062 1HG1 ILE A 182      53.362 -14.391   9.235  1.00 20.00           H
ATOM   2063 2HG1 ILE A 182      51.996 -14.067  10.284  1.00 20.00           H
ATOM   2064  CG2 ILE A 182      52.739 -16.920   8.455  1.00 74.26           C
ATOM   2065 1HG2 ILE A 182      52.157 -17.779   8.122  1.00 20.00           H
ATOM   2066 2HG2 ILE A 182      53.216 -16.448   7.596  1.00 20.00           H
ATOM   2067 3HG2 ILE A 182      53.503 -17.250   9.159  1.00 20.00           H
ATOM   2068  CD1 ILE A 182      53.441 -15.374  11.105  1.00 77.92           C
ATOM   2069 1HD1 ILE A 182      52.782 -15.943  11.761  1.00 20.00           H
ATOM   2070 2HD1 ILE A 182      54.248 -16.018  10.754  1.00 20.00           H
ATOM   2071 3HD1 ILE A 182      53.861 -14.531  11.654  1.00 20.00           H
ATOM   2072  HN  ILE A 182      49.905 -14.520   9.782  1.00 20.00           H
ATOM   2073  N   TRP A 183      48.924 -16.650   7.632  1.00 78.66           N
ATOM   2074  CA  TRP A 183      48.015 -17.518   6.886  1.00 80.20           C
ATOM   2075  C   TRP A 183      47.546 -16.789   5.613  1.00 83.30           C
ATOM   2076  O   TRP A 183      47.637 -17.352   4.521  1.00 83.12           O
ATOM   2077  HA  TRP A 183      48.566 -18.416   6.607  1.00 20.00           H
ATOM   2078  CB  TRP A 183      46.831 -17.918   7.799  1.00 81.03           C
ATOM   2079 1HB  TRP A 183      47.192 -18.606   8.564  1.00 20.00           H
ATOM   2080 2HB  TRP A 183      46.467 -17.030   8.315  1.00 20.00           H
ATOM   2081  CG  TRP A 183      45.653 -18.566   7.122  1.00 84.11           C
ATOM   2082  HD1 TRP A 183      46.381 -20.577   6.743  1.00 20.00           H
ATOM   2083  CD1 TRP A 183      45.565 -19.856   6.692  1.00 87.37           C
ATOM   2084  CD2 TRP A 183      44.330 -18.013   6.996  1.00 85.84           C
ATOM   2085  NE1 TRP A 183      44.307 -20.105   6.191  1.00 88.56           N
ATOM   2086  HE1 TRP A 183      44.001 -20.950   5.753  1.00 20.00           H
ATOM   2087  CE2 TRP A 183      43.521 -18.997   6.387  1.00 90.97           C
ATOM   2088  HE3 TRP A 183      44.387 -16.001   7.762  1.00 20.00           H
ATOM   2089  CE3 TRP A 183      43.759 -16.763   7.301  1.00 87.96           C
ATOM   2090  CZ2 TRP A 183      42.170 -18.773   6.080  1.00 92.17           C
ATOM   2091  HZ2 TRP A 183      41.553 -19.540   5.612  1.00 20.00           H
ATOM   2092  CZ3 TRP A 183      42.420 -16.547   7.004  1.00 91.27           C
ATOM   2093  HZ3 TRP A 183      41.936 -15.599   7.238  1.00 20.00           H
ATOM   2094  CH2 TRP A 183      41.644 -17.540   6.393  1.00 92.94           C
ATOM   2095  HH2 TRP A 183      40.602 -17.316   6.167  1.00 20.00           H
ATOM   2096  HN  TRP A 183      48.531 -16.411   8.520  1.00 20.00           H
ATOM   2097  N   LEU A 184      47.120 -15.515   5.757  1.00 78.95           N
ATOM   2098  CA  LEU A 184      46.637 -14.663   4.669  1.00 79.24           C
ATOM   2099  C   LEU A 184      47.732 -14.356   3.636  1.00 82.28           C
ATOM   2100  O   LEU A 184      47.489 -14.517   2.434  1.00 82.70           O
ATOM   2101  HA  LEU A 184      45.852 -15.211   4.149  1.00 20.00           H
ATOM   2102  CB  LEU A 184      46.091 -13.341   5.228  1.00 79.88           C
ATOM   2103 1HB  LEU A 184      46.860 -12.889   5.854  1.00 20.00           H
ATOM   2104 2HB  LEU A 184      45.918 -12.661   4.394  1.00 20.00           H
ATOM   2105  HG  LEU A 184      44.908 -14.205   6.778  1.00 20.00           H
ATOM   2106  CG  LEU A 184      44.808 -13.403   6.046  1.00 85.46           C
ATOM   2107  CD1 LEU A 184      44.600 -12.125   6.809  1.00 85.93           C
ATOM   2108 1HD1 LEU A 184      45.439 -11.965   7.486  1.00 20.00           H
ATOM   2109 2HD1 LEU A 184      44.533 -11.291   6.110  1.00 20.00           H
ATOM   2110 3HD1 LEU A 184      43.677 -12.192   7.385  1.00 20.00           H
ATOM   2111  CD2 LEU A 184      43.602 -13.724   5.175  1.00 89.17           C
ATOM   2112 1HD2 LEU A 184      43.536 -12.999   4.364  1.00 20.00           H
ATOM   2113 2HD2 LEU A 184      43.711 -14.725   4.759  1.00 20.00           H
ATOM   2114 3HD2 LEU A 184      42.695 -13.678   5.778  1.00 20.00           H
ATOM   2115  HN  LEU A 184      47.095 -15.029   6.631  1.00 20.00           H
ATOM   2116  N   LEU A 185      48.922 -13.895   4.098  1.00 77.27           N
ATOM   2117  CA  LEU A 185      50.045 -13.545   3.219  1.00 76.62           C
ATOM   2118  C   LEU A 185      50.528 -14.753   2.400  1.00 81.24           C
ATOM   2119  O   LEU A 185      50.913 -14.592   1.236  1.00 81.35           O
ATOM   2120  HA  LEU A 185      49.686 -12.797   2.512  1.00 20.00           H
ATOM   2121  CB  LEU A 185      51.229 -12.973   4.019  1.00 75.55           C
ATOM   2122 1HB  LEU A 185      51.532 -13.712   4.761  1.00 20.00           H
ATOM   2123 2HB  LEU A 185      52.071 -12.840   3.339  1.00 20.00           H
ATOM   2124  HG  LEU A 185      50.190 -11.769   5.448  1.00 20.00           H
ATOM   2125  CG  LEU A 185      51.021 -11.648   4.753  1.00 80.77           C
ATOM   2126  CD1 LEU A 185      52.245 -11.298   5.567  1.00 80.35           C
ATOM   2127 1HD1 LEU A 185      52.444 -12.094   6.284  1.00 20.00           H
ATOM   2128 2HD1 LEU A 185      53.102 -11.184   4.903  1.00 20.00           H
ATOM   2129 3HD1 LEU A 185      52.071 -10.364   6.101  1.00 20.00           H
ATOM   2130  CD2 LEU A 185      50.693 -10.503   3.790  1.00 83.54           C
ATOM   2131 1HD2 LEU A 185      51.456 -10.452   3.013  1.00 20.00           H
ATOM   2132 2HD2 LEU A 185      49.720 -10.681   3.332  1.00 20.00           H
ATOM   2133 3HD2 LEU A 185      50.670  -9.562   4.339  1.00 20.00           H
ATOM   2134  HN  LEU A 185      49.130 -13.757   5.066  1.00 20.00           H
ATOM   2135  N   SER A 186      50.516 -15.952   3.010  1.00 77.27           N
ATOM   2136  CA  SER A 186      50.944 -17.179   2.354  1.00 76.44           C
ATOM   2137  C   SER A 186      49.861 -17.676   1.392  1.00 81.09           C
ATOM   2138  O   SER A 186      50.185 -18.039   0.254  1.00 80.80           O
ATOM   2139  HA  SER A 186      51.847 -16.913   1.804  1.00 20.00           H
ATOM   2140  CB  SER A 186      51.281 -18.250   3.385  1.00 78.93           C
ATOM   2141 1HB  SER A 186      50.394 -18.475   3.977  1.00 20.00           H
ATOM   2142 2HB  SER A 186      51.565 -19.170   2.873  1.00 20.00           H
ATOM   2143  HG  SER A 186      51.963 -17.323   5.016  1.00 20.00           H
ATOM   2144  OG  SER A 186      52.334 -17.835   4.241  1.00 84.32           O
ATOM   2145  HN  SER A 186      50.216 -16.097   3.953  1.00 20.00           H
ATOM   2146  N   SER A 187      48.569 -17.645   1.823  1.00 78.13           N
ATOM   2147  CA  SER A 187      47.435 -18.089   0.994  1.00 78.97           C
ATOM   2148  C   SER A 187      47.379 -17.308  -0.328  1.00 82.92           C
ATOM   2149  O   SER A 187      46.904 -17.852  -1.323  1.00 82.81           O
ATOM   2150  HA  SER A 187      47.618 -19.145   0.797  1.00 20.00           H
ATOM   2151  CB  SER A 187      46.108 -17.959   1.738  1.00 83.46           C
ATOM   2152 1HB  SER A 187      45.286 -18.167   1.053  1.00 20.00           H
ATOM   2153 2HB  SER A 187      46.061 -18.708   2.528  1.00 20.00           H
ATOM   2154  HG  SER A 187      46.281 -15.972   1.735  1.00 20.00           H
ATOM   2155  OG  SER A 187      45.892 -16.684   2.319  1.00 92.54           O
ATOM   2156  HN  SER A 187      48.289 -17.322   2.727  1.00 20.00           H
ATOM   2157  N   SER A 188      47.922 -16.072  -0.355  1.00 79.60           N
ATOM   2158  CA  SER A 188      47.999 -15.282  -1.585  1.00 80.26           C
ATOM   2159  C   SER A 188      48.887 -16.007  -2.613  1.00 83.80           C
ATOM   2160  O   SER A 188      48.486 -16.161  -3.770  1.00 84.78           O
ATOM   2161  HA  SER A 188      46.973 -15.209  -1.946  1.00 20.00           H
ATOM   2162  CB  SER A 188      48.521 -13.875  -1.302  1.00 83.06           C
ATOM   2163 1HB  SER A 188      48.482 -13.283  -2.216  1.00 20.00           H
ATOM   2164 2HB  SER A 188      47.870 -13.386  -0.578  1.00 20.00           H
ATOM   2165  HN  SER A 188      48.305 -15.612   0.446  1.00 20.00           H
ATOM   2166  N   VAL A 189      50.050 -16.527  -2.161  1.00 78.12           N
ATOM   2167  CA  VAL A 189      50.992 -17.272  -3.004  1.00 77.05           C
ATOM   2168  C   VAL A 189      50.412 -18.673  -3.284  1.00 80.68           C
ATOM   2169  O   VAL A 189      50.612 -19.219  -4.373  1.00 80.56           O
ATOM   2170  HA  VAL A 189      51.087 -16.733  -3.947  1.00 20.00           H
ATOM   2171  HB  VAL A 189      52.323 -17.989  -1.475  1.00 20.00           H
ATOM   2172  CB  VAL A 189      52.396 -17.351  -2.356  1.00 79.51           C
ATOM   2173  CG1 VAL A 189      53.411 -17.987  -3.313  1.00 79.02           C
ATOM   2174 1HG1 VAL A 189      53.032 -18.949  -3.658  1.00 20.00           H
ATOM   2175 2HG1 VAL A 189      53.565 -17.329  -4.169  1.00 20.00           H
ATOM   2176 3HG1 VAL A 189      54.358 -18.134  -2.793  1.00 20.00           H
ATOM   2177  CG2 VAL A 189      52.871 -15.965  -1.928  1.00 79.16           C
ATOM   2178 1HG2 VAL A 189      52.701 -15.256  -2.738  1.00 20.00           H
ATOM   2179 2HG2 VAL A 189      52.317 -15.647  -1.045  1.00 20.00           H
ATOM   2180 3HG2 VAL A 189      53.935 -16.002  -1.695  1.00 20.00           H
ATOM   2181  HN  VAL A 189      50.368 -16.449  -1.216  1.00 20.00           H
ATOM   2182  N   GLY A 190      49.682 -19.214  -2.301  1.00 76.63           N
ATOM   2183  CA  GLY A 190      49.020 -20.514  -2.386  1.00 76.34           C
ATOM   2184  C   GLY A 190      47.971 -20.582  -3.480  1.00 79.71           C
ATOM   2185  O   GLY A 190      47.973 -21.522  -4.273  1.00 78.99           O
ATOM   2186 1HA  GLY A 190      49.761 -21.292  -2.569  1.00 20.00           H
ATOM   2187 2HA  GLY A 190      48.542 -20.746  -1.434  1.00 20.00           H
ATOM   2188  HN  GLY A 190      49.523 -18.776  -1.416  1.00 20.00           H
ATOM   2189  N   ILE A 191      47.081 -19.567  -3.541  1.00 76.90           N
ATOM   2190  CA  ILE A 191      46.032 -19.443  -4.563  1.00 78.47           C
ATOM   2191  C   ILE A 191      46.697 -19.189  -5.928  1.00 82.24           C
ATOM   2192  O   ILE A 191      46.232 -19.717  -6.940  1.00 83.12           O
ATOM   2193  HA  ILE A 191      45.502 -20.395  -4.604  1.00 20.00           H
ATOM   2194  HB  ILE A 191      45.566 -17.395  -4.044  1.00 20.00           H
ATOM   2195  CB  ILE A 191      45.014 -18.323  -4.191  1.00 82.87           C
ATOM   2196  CG1 ILE A 191      44.294 -18.642  -2.856  1.00 83.51           C
ATOM   2197 1HG1 ILE A 191      43.660 -19.519  -2.982  1.00 20.00           H
ATOM   2198 2HG1 ILE A 191      45.031 -18.888  -2.091  1.00 20.00           H
ATOM   2199  CG2 ILE A 191      43.986 -18.104  -5.315  1.00 85.81           C
ATOM   2200 1HG2 ILE A 191      44.503 -17.809  -6.228  1.00 20.00           H
ATOM   2201 2HG2 ILE A 191      43.437 -19.029  -5.491  1.00 20.00           H
ATOM   2202 3HG2 ILE A 191      43.290 -17.318  -5.022  1.00 20.00           H
ATOM   2203  CD1 ILE A 191      43.386 -17.485  -2.278  1.00 93.13           C
ATOM   2204 1HD1 ILE A 191      43.950 -16.552  -2.266  1.00 20.00           H
ATOM   2205 2HD1 ILE A 191      42.503 -17.368  -2.906  1.00 20.00           H
ATOM   2206 3HD1 ILE A 191      43.079 -17.737  -1.263  1.00 20.00           H
ATOM   2207  HN  ILE A 191      47.056 -18.806  -2.893  1.00 20.00           H
ATOM   2208  N   SER A 192      47.808 -18.414  -5.937  1.00 77.09           N
ATOM   2209  CA  SER A 192      48.592 -18.105  -7.139  1.00 76.52           C
ATOM   2210  C   SER A 192      49.224 -19.373  -7.723  1.00 79.32           C
ATOM   2211  O   SER A 192      49.317 -19.509  -8.942  1.00 79.09           O
ATOM   2212  HA  SER A 192      47.880 -17.681  -7.847  1.00 20.00           H
ATOM   2213  CB  SER A 192      49.675 -17.080  -6.821  1.00 78.44           C
ATOM   2214 1HB  SER A 192      50.186 -16.796  -7.741  1.00 20.00           H
ATOM   2215 2HB  SER A 192      49.214 -16.177  -6.421  1.00 20.00           H
ATOM   2216  HN  SER A 192      48.195 -17.982  -5.123  1.00 20.00           H
ATOM   2217  N   ALA A 193      49.633 -20.307  -6.850  1.00 75.10           N
ATOM   2218  CA  ALA A 193      50.235 -21.568  -7.265  1.00 74.82           C
ATOM   2219  C   ALA A 193      49.177 -22.543  -7.786  1.00 80.51           C
ATOM   2220  O   ALA A 193      49.491 -23.358  -8.654  1.00 80.58           O
ATOM   2221  HA  ALA A 193      50.927 -21.353  -8.079  1.00 20.00           H
ATOM   2222  CB  ALA A 193      50.995 -22.191  -6.114  1.00 74.09           C
ATOM   2223 1HB  ALA A 193      51.827 -21.544  -5.836  1.00 20.00           H
ATOM   2224 2HB  ALA A 193      50.328 -22.311  -5.261  1.00 20.00           H
ATOM   2225 3HB  ALA A 193      51.377 -23.166  -6.416  1.00 20.00           H
ATOM   2226  HN  ALA A 193      49.559 -20.215  -5.857  1.00 20.00           H
ATOM   2227  N   ILE A 194      47.927 -22.459  -7.268  1.00 77.72           N
ATOM   2228  CA  ILE A 194      46.815 -23.321  -7.703  1.00 78.55           C
ATOM   2229  C   ILE A 194      46.332 -22.867  -9.089  1.00 82.13           C
ATOM   2230  O   ILE A 194      46.028 -23.707  -9.934  1.00 82.12           O
ATOM   2231  HA  ILE A 194      47.203 -24.336  -7.788  1.00 20.00           H
ATOM   2232  HB  ILE A 194      45.343 -22.301  -6.481  1.00 20.00           H
ATOM   2233  CB  ILE A 194      45.642 -23.332  -6.669  1.00 82.33           C
ATOM   2234  CG1 ILE A 194      46.100 -23.927  -5.323  1.00 81.51           C
ATOM   2235 1HG1 ILE A 194      46.363 -24.976  -5.456  1.00 20.00           H
ATOM   2236 2HG1 ILE A 194      46.999 -23.414  -4.981  1.00 20.00           H
ATOM   2237  CG2 ILE A 194      44.428 -24.118  -7.205  1.00 85.00           C
ATOM   2238 1HG2 ILE A 194      44.071 -23.653  -8.124  1.00 20.00           H
ATOM   2239 2HG2 ILE A 194      44.723 -25.147  -7.409  1.00 20.00           H
ATOM   2240 3HG2 ILE A 194      43.632 -24.109  -6.461  1.00 20.00           H
ATOM   2241  CD1 ILE A 194      45.060 -23.857  -4.162  1.00 91.37           C
ATOM   2242 1HD1 ILE A 194      44.646 -22.850  -4.105  1.00 20.00           H
ATOM   2243 2HD1 ILE A 194      44.257 -24.570  -4.350  1.00 20.00           H
ATOM   2244 3HD1 ILE A 194      45.550 -24.102  -3.220  1.00 20.00           H
ATOM   2245  HN  ILE A 194      47.660 -21.811  -6.555  1.00 20.00           H
ATOM   2246  N   VAL A 195      46.276 -21.554  -9.325  1.00 78.58           N
ATOM   2247  CA  VAL A 195      45.760 -21.035 -10.584  1.00 80.32           C
ATOM   2248  C   VAL A 195      46.860 -21.079 -11.685  1.00 83.49           C
ATOM   2249  O   VAL A 195      46.542 -21.455 -12.816  1.00 84.39           O
ATOM   2250  HA  VAL A 195      44.940 -21.683 -10.896  1.00 20.00           H
ATOM   2251  HB  VAL A 195      44.830 -19.276 -11.432  1.00 20.00           H
ATOM   2252  CB  VAL A 195      45.168 -19.596 -10.446  1.00 85.40           C
ATOM   2253  CG1 VAL A 195      43.959 -19.586  -9.511  1.00 85.92           C
ATOM   2254 1HG1 VAL A 195      43.208 -20.285  -9.880  1.00 20.00           H
ATOM   2255 2HG1 VAL A 195      44.271 -19.884  -8.510  1.00 20.00           H
ATOM   2256 3HG1 VAL A 195      43.535 -18.582  -9.476  1.00 20.00           H
ATOM   2257  CG2 VAL A 195      46.209 -18.572  -9.990  1.00 83.81           C
ATOM   2258 1HG2 VAL A 195      46.925 -19.053  -9.323  1.00 20.00           H
ATOM   2259 2HG2 VAL A 195      46.733 -18.174 -10.859  1.00 20.00           H
ATOM   2260 3HG2 VAL A 195      45.711 -17.758  -9.462  1.00 20.00           H
ATOM   2261  HN  VAL A 195      46.575 -20.856  -8.675  1.00 20.00           H
ATOM   2262  N   LEU A 196      48.128 -20.723 -11.358  1.00 78.37           N
ATOM   2263  CA  LEU A 196      49.215 -20.631 -12.344  1.00 78.16           C
ATOM   2264  C   LEU A 196      49.985 -21.942 -12.526  1.00 81.97           C
ATOM   2265  O   LEU A 196      50.571 -22.132 -13.591  1.00 82.32           O
ATOM   2266  HA  LEU A 196      48.763 -20.400 -13.308  1.00 20.00           H
ATOM   2267  CB  LEU A 196      50.219 -19.541 -11.956  1.00 77.11           C
ATOM   2268 1HB  LEU A 196      50.573 -19.744 -10.945  1.00 20.00           H
ATOM   2269 2HB  LEU A 196      51.082 -19.618 -12.617  1.00 20.00           H
ATOM   2270  HG  LEU A 196      48.747 -18.058 -11.502  1.00 20.00           H
ATOM   2271  CG  LEU A 196      49.716 -18.097 -12.000  1.00 82.97           C
ATOM   2272  CD1 LEU A 196      50.640 -17.177 -11.246  1.00 82.01           C
ATOM   2273 1HD1 LEU A 196      50.616 -17.427 -10.185  1.00 20.00           H
ATOM   2274 2HD1 LEU A 196      51.656 -17.293 -11.624  1.00 20.00           H
ATOM   2275 3HD1 LEU A 196      50.317 -16.145 -11.383  1.00 20.00           H
ATOM   2276  CD2 LEU A 196      49.504 -17.619 -13.436  1.00 87.18           C
ATOM   2277 1HD2 LEU A 196      50.440 -17.702 -13.988  1.00 20.00           H
ATOM   2278 2HD2 LEU A 196      48.744 -18.235 -13.916  1.00 20.00           H
ATOM   2279 3HD2 LEU A 196      49.177 -16.579 -13.428  1.00 20.00           H
ATOM   2280  HN  LEU A 196      48.424 -20.497 -10.430  1.00 20.00           H
ATOM   2281  N   GLY A 197      50.005 -22.805 -11.510  1.00 77.85           N
ATOM   2282  CA  GLY A 197      50.708 -24.086 -11.571  1.00 77.14           C
ATOM   2283  C   GLY A 197      50.230 -24.983 -12.696  1.00 83.08           C
ATOM   2284  O   GLY A 197      49.039 -25.007 -13.010  1.00 84.25           O
ATOM   2285 1HA  GLY A 197      51.776 -23.913 -11.699  1.00 20.00           H
ATOM   2286 2HA  GLY A 197      50.582 -24.619 -10.629  1.00 20.00           H
ATOM   2287  HN  GLY A 197      49.547 -22.649 -10.635  1.00 20.00           H
ATOM   2288  N   GLY A 198      51.162 -25.682 -13.330  1.00 80.03           N
ATOM   2289  CA  GLY A 198      50.842 -26.566 -14.439  1.00 81.97           C
ATOM   2290  C   GLY A 198      52.025 -27.277 -15.052  1.00 87.76           C
ATOM   2291  O   GLY A 198      53.165 -27.121 -14.604  1.00 85.43           O
ATOM   2292 1HA  GLY A 198      50.136 -27.328 -14.109  1.00 20.00           H
ATOM   2293 2HA  GLY A 198      50.353 -25.999 -15.231  1.00 20.00           H
ATOM   2294  HN  GLY A 198      52.135 -25.655 -13.099  1.00 20.00           H
ATOM   2295  N   THR A 199      51.739 -28.036 -16.121  1.00 88.40           N
ATOM   2296  CA  THR A 199      52.672 -28.888 -16.856  1.00 89.31           C
ATOM   2297  C   THR A 199      53.022 -28.260 -18.246  1.00 97.07           C
ATOM   2298  O   THR A 199      52.138 -27.724 -18.928  1.00 98.30           O
ATOM   2299  HA  THR A 199      53.603 -28.945 -16.292  1.00 20.00           H
ATOM   2300  HB  THR A 199      51.119 -30.215 -17.613  1.00 20.00           H
ATOM   2301  CB  THR A 199      52.019 -30.272 -17.001  1.00 96.07           C
ATOM   2302  OG1 THR A 199      51.775 -30.808 -15.700  1.00 93.63           O
ATOM   2303  HG1 THR A 199      50.936 -31.352 -15.706  1.00 20.00           H
ATOM   2304  CG2 THR A 199      52.850 -31.237 -17.776  1.00 94.59           C
ATOM   2305 1HG2 THR A 199      53.884 -31.182 -17.435  1.00 20.00           H
ATOM   2306 2HG2 THR A 199      52.803 -30.987 -18.836  1.00 20.00           H
ATOM   2307 3HG2 THR A 199      52.470 -32.247 -17.624  1.00 20.00           H
ATOM   2308  HN  THR A 199      50.831 -28.098 -16.536  1.00 20.00           H
ATOM   2309  N   LYS A 200      54.325 -28.346 -18.643  1.00 94.60           N
ATOM   2310  CA  LYS A 200      54.857 -27.832 -19.915  1.00 96.17           C
ATOM   2311  C   LYS A 200      55.730 -28.901 -20.601  1.00101.38           C
ATOM   2312  O   LYS A 200      56.575 -29.519 -19.949  1.00 99.30           O
ATOM   2313  HA  LYS A 200      54.007 -27.624 -20.565  1.00 20.00           H
ATOM   2314  CB  LYS A 200      55.661 -26.542 -19.686  1.00 97.80           C
ATOM   2315 1HB  LYS A 200      56.412 -26.709 -18.914  1.00 20.00           H
ATOM   2316 2HB  LYS A 200      56.196 -26.276 -20.598  1.00 20.00           H
ATOM   2317  HN  LYS A 200      55.048 -28.772 -18.099  1.00 20.00           H
ATOM   2318  N   VAL A 201      55.518 -29.109 -21.921  1.00101.05           N
ATOM   2319  CA  VAL A 201      56.215 -30.114 -22.736  1.00102.05           C
ATOM   2320  C   VAL A 201      57.639 -29.637 -23.158  1.00106.88           C
ATOM   2321  O   VAL A 201      58.406 -30.439 -23.705  1.00107.57           O
ATOM   2322  HA  VAL A 201      56.336 -31.008 -22.124  1.00 20.00           H
ATOM   2323  HB  VAL A 201      55.284 -29.542 -24.583  1.00 20.00           H
ATOM   2324  CB  VAL A 201      55.383 -30.452 -23.992  1.00108.13           C
ATOM   2325  HN  VAL A 201      54.861 -28.593 -22.470  1.00 20.00           H
ATOM   2326  N   ARG A 202      57.985 -28.355 -22.899  1.00102.47           N
ATOM   2327  CA  ARG A 202      59.288 -27.771 -23.236  1.00122.04           C
ATOM   2328  C   ARG A 202      60.420 -28.402 -22.409  1.00141.17           C
ATOM   2329  O   ARG A 202      60.202 -28.857 -21.286  1.00 97.35           O
ATOM   2330  HA  ARG A 202      59.424 -27.985 -24.296  1.00 20.00           H
ATOM   2331  CB  ARG A 202      59.265 -26.253 -23.009  1.00121.94           C
ATOM   2332 1HB  ARG A 202      58.945 -26.039 -21.989  1.00 20.00           H
ATOM   2333 2HB  ARG A 202      60.272 -25.850 -23.118  1.00 20.00           H
ATOM   2334  HN  ARG A 202      57.382 -27.692 -22.455  1.00 20.00           H
ATOM   2335  N   ASP A 206      61.324 -32.839 -24.623  1.00 89.12           N
ATOM   2336  CA  ASP A 206      60.641 -34.131 -24.531  1.00 89.10           C
ATOM   2337  C   ASP A 206      60.572 -34.615 -23.052  1.00 91.92           C
ATOM   2338  O   ASP A 206      60.181 -35.761 -22.789  1.00 92.00           O
ATOM   2339  HA  ASP A 206      59.649 -33.961 -24.948  1.00 20.00           H
ATOM   2340  CB  ASP A 206      61.341 -35.178 -25.413  1.00 91.63           C
ATOM   2341 1HB  ASP A 206      62.408 -35.192 -25.190  1.00 20.00           H
ATOM   2342 2HB  ASP A 206      60.954 -36.171 -25.182  1.00 20.00           H
ATOM   2343  HN  ASP A 206      62.075 -33.002 -25.263  1.00 20.00           H
ATOM   2344  N   VAL A 207      60.939 -33.725 -22.097  1.00 86.38           N
ATOM   2345  CA  VAL A 207      60.884 -33.966 -20.651  1.00 83.97           C
ATOM   2346  C   VAL A 207      59.807 -33.054 -20.072  1.00 87.60           C
ATOM   2347  O   VAL A 207      59.888 -31.831 -20.211  1.00 87.74           O
ATOM   2348  HA  VAL A 207      60.599 -35.007 -20.502  1.00 20.00           H
ATOM   2349  HB  VAL A 207      62.553 -32.729 -20.109  1.00 20.00           H
ATOM   2350  CB  VAL A 207      62.254 -33.768 -19.967  1.00 86.29           C
ATOM   2351  HN  VAL A 207      61.287 -32.808 -22.291  1.00 20.00           H
ATOM   2352  N   ILE A 208      58.767 -33.649 -19.487  1.00 83.35           N
ATOM   2353  CA  ILE A 208      57.606 -32.934 -18.960  1.00 82.55           C
ATOM   2354  C   ILE A 208      58.007 -32.204 -17.651  1.00 84.63           C
ATOM   2355  O   ILE A 208      58.621 -32.810 -16.770  1.00 83.11           O
ATOM   2356  HA  ILE A 208      57.320 -32.186 -19.699  1.00 20.00           H
ATOM   2357  HB  ILE A 208      56.653 -34.580 -17.922  1.00 20.00           H
ATOM   2358  CB  ILE A 208      56.405 -33.909 -18.745  1.00 85.92           C
ATOM   2359  CG1 ILE A 208      56.116 -34.826 -19.970  1.00 87.85           C
ATOM   2360 1HG1 ILE A 208      55.111 -35.240 -19.890  1.00 20.00           H
ATOM   2361 2HG1 ILE A 208      56.145 -34.235 -20.886  1.00 20.00           H
ATOM   2362  CG2 ILE A 208      55.169 -33.172 -18.343  1.00 86.46           C
ATOM   2363 1HG2 ILE A 208      55.332 -32.686 -17.381  1.00 20.00           H
ATOM   2364 2HG2 ILE A 208      54.934 -32.419 -19.095  1.00 20.00           H
ATOM   2365 3HG2 ILE A 208      54.339 -33.873 -18.260  1.00 20.00           H
ATOM   2366  CD1 ILE A 208      57.091 -36.056 -20.198  1.00 94.94           C
ATOM   2367 1HD1 ILE A 208      57.922 -35.748 -20.832  1.00 20.00           H
ATOM   2368 2HD1 ILE A 208      57.475 -36.398 -19.237  1.00 20.00           H
ATOM   2369 3HD1 ILE A 208      56.546 -36.867 -20.681  1.00 20.00           H
ATOM   2370  HN  ILE A 208      58.689 -34.637 -19.357  1.00 20.00           H
ATOM   2371  N   GLU A 209      57.674 -30.895 -17.548  1.00 81.03           N
ATOM   2372  CA  GLU A 209      58.026 -30.053 -16.397  1.00 79.13           C
ATOM   2373  C   GLU A 209      56.787 -29.536 -15.652  1.00 81.30           C
ATOM   2374  O   GLU A 209      55.835 -29.081 -16.278  1.00 81.39           O
ATOM   2375  HA  GLU A 209      58.597 -30.699 -15.730  1.00 20.00           H
ATOM   2376  CB  GLU A 209      58.859 -28.851 -16.885  1.00 80.93           C
ATOM   2377 1HB  GLU A 209      59.755 -29.207 -17.393  1.00 20.00           H
ATOM   2378 2HB  GLU A 209      58.240 -28.203 -17.506  1.00 20.00           H
ATOM   2379  CG  GLU A 209      59.383 -27.928 -15.791  1.00 95.54           C
ATOM   2380 1HG  GLU A 209      58.568 -27.649 -15.123  1.00 20.00           H
ATOM   2381 2HG  GLU A 209      60.122 -28.455 -15.188  1.00 20.00           H
ATOM   2382  CD  GLU A 209      60.032 -26.638 -16.266  1.00128.24           C
ATOM   2383  OE1 GLU A 209      60.608 -26.631 -17.381  1.00129.14           O
ATOM   2384  OE2 GLU A 209      59.846 -25.601 -15.587  1.00124.77           O
ATOM   2385  HN  GLU A 209      57.162 -30.392 -18.244  1.00 20.00           H
ATOM   2386  N   CYS A 210      56.847 -29.555 -14.307  1.00 76.79           N
ATOM   2387  CA  CYS A 210      55.838 -28.996 -13.394  1.00 76.54           C
ATOM   2388  C   CYS A 210      56.382 -27.689 -12.817  1.00 79.47           C
ATOM   2389  O   CYS A 210      57.450 -27.701 -12.205  1.00 77.29           O
ATOM   2390  HA  CYS A 210      54.944 -28.813 -13.990  1.00 20.00           H
ATOM   2391  CB  CYS A 210      55.471 -30.000 -12.299  1.00 76.18           C
ATOM   2392 1HB  CYS A 210      54.983 -30.869 -12.740  1.00 20.00           H
ATOM   2393 2HB  CYS A 210      56.374 -30.358 -11.805  1.00 20.00           H
ATOM   2394  SG  CYS A 210      54.364 -29.353 -11.004  1.00 79.45           S
ATOM   2395  HN  CYS A 210      57.599 -29.959 -13.786  1.00 20.00           H
ATOM   2396  N   SER A 211      55.700 -26.551 -13.096  1.00 77.13           N
ATOM   2397  CA  SER A 211      56.096 -25.198 -12.658  1.00 76.66           C
ATOM   2398  C   SER A 211      54.947 -24.210 -12.760  1.00 79.39           C
ATOM   2399  O   SER A 211      53.907 -24.542 -13.330  1.00 80.29           O
ATOM   2400  HA  SER A 211      56.395 -25.308 -11.615  1.00 20.00           H
ATOM   2401  CB  SER A 211      57.264 -24.674 -13.502  1.00 81.87           C
ATOM   2402 1HB  SER A 211      57.053 -24.844 -14.558  1.00 20.00           H
ATOM   2403 2HB  SER A 211      57.356 -23.597 -13.365  1.00 20.00           H
ATOM   2404  HG  SER A 211      59.068 -25.358 -14.008  1.00 20.00           H
ATOM   2405  OG  SER A 211      58.506 -25.279 -13.184  1.00 93.51           O
ATOM   2406  HN  SER A 211      54.855 -26.522 -13.631  1.00 20.00           H
ATOM   2407  N   LEU A 212      55.148 -22.977 -12.250  1.00 73.74           N
ATOM   2408  CA  LEU A 212      54.183 -21.893 -12.423  1.00 74.11           C
ATOM   2409  C   LEU A 212      54.217 -21.460 -13.877  1.00 79.79           C
ATOM   2410  O   LEU A 212      55.265 -21.035 -14.361  1.00 79.12           O
ATOM   2411  HA  LEU A 212      53.196 -22.295 -12.195  1.00 20.00           H
ATOM   2412  CB  LEU A 212      54.457 -20.709 -11.468  1.00 73.03           C
ATOM   2413 1HB  LEU A 212      55.495 -20.399 -11.593  1.00 20.00           H
ATOM   2414 2HB  LEU A 212      53.834 -19.869 -11.775  1.00 20.00           H
ATOM   2415  HG  LEU A 212      54.810 -21.806  -9.678  1.00 20.00           H
ATOM   2416  CG  LEU A 212      54.220 -20.943  -9.986  1.00 75.65           C
ATOM   2417  CD1 LEU A 212      54.691 -19.774  -9.186  1.00 75.03           C
ATOM   2418 1HD1 LEU A 212      55.767 -19.654  -9.316  1.00 20.00           H
ATOM   2419 2HD1 LEU A 212      54.181 -18.872  -9.526  1.00 20.00           H
ATOM   2420 3HD1 LEU A 212      54.469 -19.942  -8.132  1.00 20.00           H
ATOM   2421  CD2 LEU A 212      52.765 -21.192  -9.700  1.00 77.93           C
ATOM   2422 1HD2 LEU A 212      52.282 -20.253  -9.431  1.00 20.00           H
ATOM   2423 2HD2 LEU A 212      52.286 -21.606 -10.587  1.00 20.00           H
ATOM   2424 3HD2 LEU A 212      52.673 -21.897  -8.874  1.00 20.00           H
ATOM   2425  HN  LEU A 212      55.957 -22.714 -11.724  1.00 20.00           H
ATOM   2426  N   GLN A 213      53.115 -21.675 -14.601  1.00 78.57           N
ATOM   2427  CA  GLN A 213      53.046 -21.391 -16.030  1.00 80.44           C
ATOM   2428  C   GLN A 213      52.527 -19.973 -16.268  1.00 88.01           C
ATOM   2429  O   GLN A 213      51.489 -19.580 -15.726  1.00 88.33           O
ATOM   2430  HA  GLN A 213      54.071 -21.474 -16.392  1.00 20.00           H
ATOM   2431  CB  GLN A 213      52.162 -22.424 -16.754  1.00 82.66           C
ATOM   2432 1HB  GLN A 213      51.132 -22.330 -16.411  1.00 20.00           H
ATOM   2433 2HB  GLN A 213      52.162 -22.221 -17.825  1.00 20.00           H
ATOM   2434  CG  GLN A 213      52.604 -23.891 -16.545  1.00 93.57           C
ATOM   2435 1HG  GLN A 213      52.535 -24.148 -15.488  1.00 20.00           H
ATOM   2436 2HG  GLN A 213      51.928 -24.558 -17.081  1.00 20.00           H
ATOM   2437  CD  GLN A 213      54.021 -24.219 -17.000  1.00109.79           C
ATOM   2438  OE1 GLN A 213      54.640 -23.510 -17.801  1.00107.33           O
ATOM   2439  NE2 GLN A 213      54.566 -25.323 -16.502  1.00 95.79           N
ATOM   2440 1HE2 GLN A 213      54.049 -25.891 -15.862  1.00 20.00           H
ATOM   2441 2HE2 GLN A 213      55.494 -25.586 -16.767  1.00 20.00           H
ATOM   2442  HN  GLN A 213      52.263 -22.042 -14.227  1.00 20.00           H
ATOM   2443  N   PHE A 214      53.289 -19.200 -17.056  1.00 86.68           N
ATOM   2444  CA  PHE A 214      52.980 -17.822 -17.423  1.00 88.52           C
ATOM   2445  C   PHE A 214      52.916 -17.661 -18.946  1.00 97.00           C
ATOM   2446  O   PHE A 214      53.640 -18.377 -19.646  1.00 96.95           O
ATOM   2447  HA  PHE A 214      52.007 -17.583 -16.993  1.00 20.00           H
ATOM   2448  CB  PHE A 214      54.037 -16.866 -16.849  1.00 89.08           C
ATOM   2449 1HB  PHE A 214      54.996 -17.074 -17.323  1.00 20.00           H
ATOM   2450 2HB  PHE A 214      53.767 -15.843 -17.111  1.00 20.00           H
ATOM   2451  CG  PHE A 214      54.243 -16.917 -15.360  1.00 88.35           C
ATOM   2452  HD1 PHE A 214      52.667 -15.525 -14.916  1.00 20.00           H
ATOM   2453  CD1 PHE A 214      53.457 -16.156 -14.509  1.00 91.06           C
ATOM   2454  HD2 PHE A 214      55.908 -18.262 -15.471  1.00 20.00           H
ATOM   2455  CD2 PHE A 214      55.268 -17.676 -14.811  1.00 88.59           C
ATOM   2456  CE1 PHE A 214      53.665 -16.188 -13.130  1.00 90.05           C
ATOM   2457  HE1 PHE A 214      53.034 -15.593 -12.470  1.00 20.00           H
ATOM   2458  CE2 PHE A 214      55.473 -17.709 -13.433  1.00 89.64           C
ATOM   2459  HE2 PHE A 214      56.273 -18.320 -13.015  1.00 20.00           H
ATOM   2460  CZ  PHE A 214      54.666 -16.970 -12.601  1.00 87.46           C
ATOM   2461  HZ  PHE A 214      54.819 -17.004 -11.522  1.00 20.00           H
ATOM   2462  HN  PHE A 214      54.149 -19.499 -17.470  1.00 20.00           H
ATOM   2463  N   PRO A 215      52.128 -16.695 -19.492  1.00 96.82           N
ATOM   2464  CA  PRO A 215      52.129 -16.501 -20.967  1.00 99.35           C
ATOM   2465  C   PRO A 215      53.458 -15.887 -21.455  1.00103.52           C
ATOM   2466  O   PRO A 215      53.957 -14.930 -20.854  1.00102.30           O
ATOM   2467  HA  PRO A 215      52.049 -17.463 -21.473  1.00 20.00           H
ATOM   2468  CB  PRO A 215      50.946 -15.559 -21.211  1.00102.99           C
ATOM   2469 1HB  PRO A 215      51.160 -14.843 -22.005  1.00 20.00           H
ATOM   2470 2HB  PRO A 215      50.052 -16.107 -21.510  1.00 20.00           H
ATOM   2471  CG  PRO A 215      50.733 -14.861 -19.907  1.00105.79           C
ATOM   2472 1HG  PRO A 215      51.284 -13.921 -19.868  1.00 20.00           H
ATOM   2473 2HG  PRO A 215      49.681 -14.619 -19.757  1.00 20.00           H
ATOM   2474  CD  PRO A 215      51.202 -15.763 -18.810  1.00 98.69           C
ATOM   2475 1HD  PRO A 215      51.705 -15.206 -18.020  1.00 20.00           H
ATOM   2476 2HD  PRO A 215      50.372 -16.297 -18.347  1.00 20.00           H
ATOM   2477  N   ASP A 216      54.048 -16.466 -22.521  1.00100.95           N
ATOM   2478  CA  ASP A 216      55.344 -16.033 -23.049  1.00100.84           C
ATOM   2479  C   ASP A 216      55.205 -14.843 -24.015  1.00106.81           C
ATOM   2480  O   ASP A 216      56.210 -14.202 -24.317  1.00107.00           O
ATOM   2481  HA  ASP A 216      55.935 -15.764 -22.173  1.00 20.00           H
ATOM   2482  CB  ASP A 216      56.039 -17.198 -23.772  1.00102.63           C
ATOM   2483 1HB  ASP A 216      55.355 -17.642 -24.495  1.00 20.00           H
ATOM   2484 2HB  ASP A 216      56.896 -16.824 -24.332  1.00 20.00           H
ATOM   2485  HN  ASP A 216      53.653 -17.230 -23.032  1.00 20.00           H
ATOM   2486  N   ASP A 217      53.970 -14.541 -24.471  1.00104.16           N
ATOM   2487  CA  ASP A 217      53.639 -13.490 -25.444  1.00105.96           C
ATOM   2488  C   ASP A 217      54.208 -12.112 -25.078  1.00109.41           C
ATOM   2489  O   ASP A 217      54.351 -11.792 -23.905  1.00107.23           O
ATOM   2490  HA  ASP A 217      54.054 -13.835 -26.391  1.00 20.00           H
ATOM   2491  CB  ASP A 217      52.115 -13.354 -25.566  1.00109.03           C
ATOM   2492 1HB  ASP A 217      51.675 -13.245 -24.575  1.00 20.00           H
ATOM   2493 2HB  ASP A 217      51.870 -12.450 -26.124  1.00 20.00           H
ATOM   2494  HN  ASP A 217      53.137 -15.014 -24.185  1.00 20.00           H
ATOM   2495  N   ASP A 218      54.467 -11.292 -26.089  1.00107.95           N
ATOM   2496  CA  ASP A 218      54.950  -9.926 -25.890  1.00108.00           C
ATOM   2497  C   ASP A 218      56.141  -9.737 -24.948  1.00109.49           C
ATOM   2498  O   ASP A 218      56.044  -9.032 -23.944  1.00107.94           O
ATOM   2499  HA  ASP A 218      55.228  -9.573 -26.883  1.00 20.00           H
ATOM   2500  CB  ASP A 218      53.796  -9.023 -25.441  1.00110.26           C
ATOM   2501 1HB  ASP A 218      52.861  -9.379 -25.874  1.00 20.00           H
ATOM   2502 2HB  ASP A 218      53.687  -9.078 -24.358  1.00 20.00           H
ATOM   2503  CG  ASP A 218      54.000  -7.574 -25.840  1.00118.79           C
ATOM   2504  OD1 ASP A 218      54.899  -7.305 -26.664  1.00119.98           O
ATOM   2505  OD2 ASP A 218      53.263  -6.706 -25.329  1.00124.82           O
ATOM   2506  HN  ASP A 218      54.355 -11.538 -27.052  1.00 20.00           H
ATOM   2507  N   TYR A 219      57.259 -10.369 -25.281  1.00105.03           N
ATOM   2508  CA  TYR A 219      58.506 -10.226 -24.511  1.00102.56           C
ATOM   2509  C   TYR A 219      58.265 -10.246 -22.966  1.00104.12           C
ATOM   2510  O   TYR A 219      59.032  -9.618 -22.223  1.00102.59           O
ATOM   2511  HA  TYR A 219      59.157 -11.062 -24.766  1.00 20.00           H
ATOM   2512  CB  TYR A 219      59.214  -8.905 -24.898  1.00104.54           C
ATOM   2513 1HB  TYR A 219      58.596  -8.066 -24.577  1.00 20.00           H
ATOM   2514 2HB  TYR A 219      60.155  -8.835 -24.352  1.00 20.00           H
ATOM   2515  CG  TYR A 219      59.503  -8.753 -26.377  1.00108.27           C
ATOM   2516  HD1 TYR A 219      61.408  -9.756 -26.301  1.00 20.00           H
ATOM   2517  CD1 TYR A 219      60.682  -9.241 -26.931  1.00110.21           C
ATOM   2518  HD2 TYR A 219      57.703  -7.668 -26.788  1.00 20.00           H
ATOM   2519  CD2 TYR A 219      58.624  -8.068 -27.212  1.00111.43           C
ATOM   2520  CE1 TYR A 219      60.963  -9.086 -28.288  1.00113.23           C
ATOM   2521  HE1 TYR A 219      61.884  -9.482 -28.715  1.00 20.00           H
ATOM   2522  HE2 TYR A 219      58.173  -7.389 -29.203  1.00 20.00           H
ATOM   2523  CE2 TYR A 219      58.891  -7.912 -28.572  1.00114.91           C
ATOM   2524  CZ  TYR A 219      60.063  -8.422 -29.106  1.00121.77           C
ATOM   2525  OH  TYR A 219      60.331  -8.267 -30.443  1.00125.50           O
ATOM   2526  HH  TYR A 219      59.584  -7.772 -30.886  1.00 20.00           H
ATOM   2527  HN  TYR A 219      57.342 -10.982 -26.067  1.00 20.00           H
ATOM   2528  N   SER A 220      57.234 -10.991 -22.491  1.00 99.88           N
ATOM   2529  CA  SER A 220      56.897 -11.082 -21.063  1.00 97.67           C
ATOM   2530  C   SER A 220      58.055 -11.669 -20.252  1.00 99.51           C
ATOM   2531  O   SER A 220      58.831 -12.478 -20.768  1.00 99.52           O
ATOM   2532  HA  SER A 220      56.704 -10.057 -20.746  1.00 20.00           H
ATOM   2533  CB  SER A 220      55.642 -11.917 -20.845  1.00101.01           C
ATOM   2534 1HB  SER A 220      55.749 -12.872 -21.359  1.00 20.00           H
ATOM   2535 2HB  SER A 220      55.533 -12.137 -19.783  1.00 20.00           H
ATOM   2536  HG  SER A 220      54.613 -10.998 -22.287  1.00 20.00           H
ATOM   2537  OG  SER A 220      54.495 -11.232 -21.322  1.00111.01           O
ATOM   2538  HN  SER A 220      56.624 -11.534 -23.068  1.00 20.00           H
ATOM   2539  N   TRP A 221      58.186 -11.220 -18.992  1.00 93.79           N
ATOM   2540  CA  TRP A 221      59.260 -11.628 -18.089  1.00 91.27           C
ATOM   2541  C   TRP A 221      58.701 -11.885 -16.673  1.00 94.56           C
ATOM   2542  O   TRP A 221      59.455 -11.871 -15.694  1.00 92.93           O
ATOM   2543  HA  TRP A 221      59.686 -12.554 -18.475  1.00 20.00           H
ATOM   2544  CB  TRP A 221      60.348 -10.534 -18.072  1.00 89.99           C
ATOM   2545 1HB  TRP A 221      61.172 -10.865 -17.439  1.00 20.00           H
ATOM   2546 2HB  TRP A 221      60.747 -10.417 -19.080  1.00 20.00           H
ATOM   2547  CG  TRP A 221      59.861  -9.200 -17.582  1.00 91.22           C
ATOM   2548  HD1 TRP A 221      58.723  -8.462 -19.280  1.00 20.00           H
ATOM   2549  CD1 TRP A 221      59.085  -8.309 -18.263  1.00 95.81           C
ATOM   2550  CD2 TRP A 221      60.202  -8.568 -16.341  1.00 89.72           C
ATOM   2551  NE1 TRP A 221      58.834  -7.208 -17.483  1.00 95.01           N
ATOM   2552  HE1 TRP A 221      58.236  -6.441 -17.716  1.00 20.00           H
ATOM   2553  CE2 TRP A 221      59.540  -7.319 -16.314  1.00 94.49           C
ATOM   2554  HE3 TRP A 221      61.462  -9.928 -15.237  1.00 20.00           H
ATOM   2555  CE3 TRP A 221      60.968  -8.957 -15.221  1.00 88.93           C
ATOM   2556  CZ2 TRP A 221      59.636  -6.444 -15.222  1.00 92.82           C
ATOM   2557  HZ2 TRP A 221      59.120  -5.484 -15.208  1.00 20.00           H
ATOM   2558  CZ3 TRP A 221      61.063  -8.090 -14.143  1.00 89.51           C
ATOM   2559  HZ3 TRP A 221      61.643  -8.350 -13.257  1.00 20.00           H
ATOM   2560  CH2 TRP A 221      60.414  -6.845 -14.156  1.00 91.11           C
ATOM   2561  HH2 TRP A 221      60.539  -6.191 -13.293  1.00 20.00           H
ATOM   2562  HN  TRP A 221      57.561 -10.568 -18.563  1.00 20.00           H
ATOM   2563  N   TRP A 222      57.375 -12.155 -16.579  1.00 92.15           N
ATOM   2564  CA  TRP A 222      56.650 -12.371 -15.323  1.00 91.03           C
ATOM   2565  C   TRP A 222      57.124 -13.661 -14.615  1.00 93.47           C
ATOM   2566  O   TRP A 222      56.909 -13.782 -13.405  1.00 92.11           O
ATOM   2567  HA  TRP A 222      56.856 -11.523 -14.669  1.00 20.00           H
ATOM   2568  CB  TRP A 222      55.132 -12.410 -15.554  1.00 91.14           C
ATOM   2569 1HB  TRP A 222      54.933 -12.894 -16.510  1.00 20.00           H
ATOM   2570 2HB  TRP A 222      54.673 -13.028 -14.782  1.00 20.00           H
ATOM   2571  CG  TRP A 222      54.519 -11.034 -15.539  1.00 93.62           C
ATOM   2572  HD1 TRP A 222      53.729 -10.923 -13.518  1.00 20.00           H
ATOM   2573  CD1 TRP A 222      53.913 -10.434 -14.474  1.00 96.05           C
ATOM   2574  CD2 TRP A 222      54.646 -10.014 -16.555  1.00 95.59           C
ATOM   2575  NE1 TRP A 222      53.575  -9.134 -14.789  1.00 97.04           N
ATOM   2576  HE1 TRP A 222      53.083  -8.491 -14.202  1.00 20.00           H
ATOM   2577  CE2 TRP A 222      54.023  -8.847 -16.055  1.00100.10           C
ATOM   2578  HE3 TRP A 222      55.695 -10.876 -18.227  1.00 20.00           H
ATOM   2579  CE3 TRP A 222      55.207  -9.978 -17.848  1.00 98.24           C
ATOM   2580  CZ2 TRP A 222      53.932  -7.661 -16.809  1.00101.36           C
ATOM   2581  HZ2 TRP A 222      53.448  -6.767 -16.417  1.00 20.00           H
ATOM   2582  CZ3 TRP A 222      55.119  -8.804 -18.592  1.00101.60           C
ATOM   2583  HZ3 TRP A 222      55.543  -8.737 -19.594  1.00 20.00           H
ATOM   2584  CH2 TRP A 222      54.482  -7.667 -18.077  1.00102.69           C
ATOM   2585  HH2 TRP A 222      54.427  -6.776 -18.702  1.00 20.00           H
ATOM   2586  HN  TRP A 222      56.763 -12.232 -17.366  1.00 20.00           H
ATOM   2587  N   ASP A 223      57.845 -14.563 -15.324  1.00 89.53           N
ATOM   2588  CA  ASP A 223      58.445 -15.729 -14.674  1.00 87.42           C
ATOM   2589  C   ASP A 223      59.610 -15.253 -13.819  1.00 88.43           C
ATOM   2590  O   ASP A 223      59.680 -15.610 -12.648  1.00 86.58           O
ATOM   2591  HA  ASP A 223      57.642 -16.175 -14.087  1.00 20.00           H
ATOM   2592  CB  ASP A 223      58.883 -16.800 -15.685  1.00 90.08           C
ATOM   2593 1HB  ASP A 223      58.028 -17.109 -16.286  1.00 20.00           H
ATOM   2594 2HB  ASP A 223      59.619 -16.379 -16.370  1.00 20.00           H
ATOM   2595  CG  ASP A 223      59.489 -18.049 -15.056  1.00102.03           C
ATOM   2596  OD1 ASP A 223      59.130 -18.373 -13.898  1.00101.59           O
ATOM   2597  OD2 ASP A 223      60.240 -18.756 -15.755  1.00110.74           O
ATOM   2598  HN  ASP A 223      58.012 -14.497 -16.308  1.00 20.00           H
ATOM   2599  N   LEU A 224      60.487 -14.396 -14.389  1.00 84.19           N
ATOM   2600  CA  LEU A 224      61.612 -13.799 -13.668  1.00 82.41           C
ATOM   2601  C   LEU A 224      61.110 -12.886 -12.562  1.00 84.40           C
ATOM   2602  O   LEU A 224      61.589 -12.970 -11.431  1.00 82.32           O
ATOM   2603  HA  LEU A 224      62.171 -14.612 -13.204  1.00 20.00           H
ATOM   2604  CB  LEU A 224      62.521 -13.011 -14.632  1.00 83.69           C
ATOM   2605 1HB  LEU A 224      62.889 -13.697 -15.395  1.00 20.00           H
ATOM   2606 2HB  LEU A 224      61.914 -12.263 -15.142  1.00 20.00           H
ATOM   2607  HG  LEU A 224      63.395 -11.761 -13.124  1.00 20.00           H
ATOM   2608  CG  LEU A 224      63.732 -12.297 -14.011  1.00 87.61           C
ATOM   2609  CD1 LEU A 224      64.788 -13.289 -13.555  1.00 86.39           C
ATOM   2610 1HD1 LEU A 224      64.347 -13.989 -12.846  1.00 20.00           H
ATOM   2611 2HD1 LEU A 224      65.168 -13.837 -14.417  1.00 20.00           H
ATOM   2612 3HD1 LEU A 224      65.607 -12.753 -13.075  1.00 20.00           H
ATOM   2613  CD2 LEU A 224      64.357 -11.349 -14.998  1.00 92.08           C
ATOM   2614 1HD2 LEU A 224      64.680 -11.903 -15.879  1.00 20.00           H
ATOM   2615 2HD2 LEU A 224      63.626 -10.595 -15.291  1.00 20.00           H
ATOM   2616 3HD2 LEU A 224      65.217 -10.862 -14.539  1.00 20.00           H
ATOM   2617  HN  LEU A 224      60.441 -14.101 -15.343  1.00 20.00           H
ATOM   2618  N   PHE A 225      60.132 -12.026 -12.895  1.00 81.76           N
ATOM   2619  CA  PHE A 225      59.539 -11.073 -11.974  1.00 81.12           C
ATOM   2620  C   PHE A 225      59.042 -11.789 -10.714  1.00 82.79           C
ATOM   2621  O   PHE A 225      59.403 -11.375  -9.615  1.00 81.53           O
ATOM   2622  HA  PHE A 225      60.315 -10.356 -11.707  1.00 20.00           H
ATOM   2623  CB  PHE A 225      58.396 -10.308 -12.655  1.00 84.53           C
ATOM   2624 1HB  PHE A 225      58.787  -9.799 -13.536  1.00 20.00           H
ATOM   2625 2HB  PHE A 225      57.651 -11.023 -13.005  1.00 20.00           H
ATOM   2626  CG  PHE A 225      57.732  -9.300 -11.752  1.00 86.21           C
ATOM   2627  HD1 PHE A 225      59.147  -7.734 -12.161  1.00 20.00           H
ATOM   2628  CD1 PHE A 225      58.253  -8.023 -11.609  1.00 89.94           C
ATOM   2629  HD2 PHE A 225      56.166 -10.630 -11.142  1.00 20.00           H
ATOM   2630  CD2 PHE A 225      56.585  -9.629 -11.041  1.00 88.17           C
ATOM   2631  CE1 PHE A 225      57.646  -7.095 -10.763  1.00 90.89           C
ATOM   2632  HE1 PHE A 225      58.068  -6.096 -10.657  1.00 20.00           H
ATOM   2633  CE2 PHE A 225      55.983  -8.703 -10.187  1.00 91.02           C
ATOM   2634  HE2 PHE A 225      55.094  -8.981  -9.621  1.00 20.00           H
ATOM   2635  CZ  PHE A 225      56.512  -7.441 -10.060  1.00 89.62           C
ATOM   2636  HZ  PHE A 225      56.035  -6.714  -9.403  1.00 20.00           H
ATOM   2637  HN  PHE A 225      59.726 -11.967 -13.807  1.00 20.00           H
ATOM   2638  N   MET A 226      58.260 -12.880 -10.869  1.00 78.53           N
ATOM   2639  CA  MET A 226      57.736 -13.654  -9.740  1.00 76.97           C
ATOM   2640  C   MET A 226      58.870 -14.165  -8.842  1.00 79.30           C
ATOM   2641  O   MET A 226      58.757 -14.089  -7.620  1.00 77.54           O
ATOM   2642  HA  MET A 226      57.105 -12.964  -9.179  1.00 20.00           H
ATOM   2643  CB  MET A 226      56.892 -14.837 -10.235  1.00 79.57           C
ATOM   2644 1HB  MET A 226      57.457 -15.409 -10.971  1.00 20.00           H
ATOM   2645 2HB  MET A 226      56.679 -15.509  -9.404  1.00 20.00           H
ATOM   2646  HN  MET A 226      57.978 -13.244 -11.757  1.00 20.00           H
ATOM   2647  N   LYS A 227      59.957 -14.614  -9.461  1.00 76.45           N
ATOM   2648  CA  LYS A 227      61.111 -15.118  -8.731  1.00 75.34           C
ATOM   2649  C   LYS A 227      61.815 -14.026  -7.926  1.00 79.24           C
ATOM   2650  O   LYS A 227      62.365 -14.301  -6.860  1.00 78.50           O
ATOM   2651  HA  LYS A 227      60.748 -15.857  -8.017  1.00 20.00           H
ATOM   2652  CB  LYS A 227      62.101 -15.781  -9.691  1.00 78.15           C
ATOM   2653 1HB  LYS A 227      62.284 -15.124 -10.542  1.00 20.00           H
ATOM   2654 2HB  LYS A 227      63.058 -15.926  -9.189  1.00 20.00           H
ATOM   2655  CG  LYS A 227      61.641 -17.127 -10.226  1.00 92.20           C
ATOM   2656 1HG  LYS A 227      61.499 -17.822  -9.399  1.00 20.00           H
ATOM   2657 2HG  LYS A 227      60.674 -17.016 -10.718  1.00 20.00           H
ATOM   2658  CD  LYS A 227      62.647 -17.705 -11.208  1.00103.50           C
ATOM   2659 1HD  LYS A 227      62.739 -17.044 -12.070  1.00 20.00           H
ATOM   2660 2HD  LYS A 227      63.629 -17.756 -10.739  1.00 20.00           H
ATOM   2661  CE  LYS A 227      62.232 -19.091 -11.672  1.00112.27           C
ATOM   2662 1HE  LYS A 227      63.116 -19.676 -11.927  1.00 20.00           H
ATOM   2663 2HE  LYS A 227      61.725 -19.616 -10.862  1.00 20.00           H
ATOM   2664  NZ  LYS A 227      61.328 -19.034 -12.855  1.00121.53           N
ATOM   2665 1HZ  LYS A 227      61.073 -19.976 -13.131  1.00 20.00           H
ATOM   2666 2HZ  LYS A 227      60.492 -18.514 -12.616  1.00 20.00           H
ATOM   2667 3HZ  LYS A 227      61.805 -18.574 -13.622  1.00 20.00           H
ATOM   2668  HN  LYS A 227      60.064 -14.640 -10.455  1.00 20.00           H
ATOM   2669  N   ILE A 228      61.804 -12.791  -8.426  1.00 75.92           N
ATOM   2670  CA  ILE A 228      62.470 -11.705  -7.704  1.00 75.19           C
ATOM   2671  C   ILE A 228      61.621 -11.364  -6.456  1.00 78.93           C
ATOM   2672  O   ILE A 228      62.188 -11.139  -5.383  1.00 77.82           O
ATOM   2673  HA  ILE A 228      63.443 -12.076  -7.381  1.00 20.00           H
ATOM   2674  HB  ILE A 228      61.759 -10.076  -8.931  1.00 20.00           H
ATOM   2675  CB  ILE A 228      62.724 -10.469  -8.612  1.00 79.18           C
ATOM   2676  CG1 ILE A 228      63.507 -10.891  -9.895  1.00 80.27           C
ATOM   2677 1HG1 ILE A 228      64.518 -11.195  -9.625  1.00 20.00           H
ATOM   2678 2HG1 ILE A 228      63.025 -11.756 -10.351  1.00 20.00           H
ATOM   2679  CG2 ILE A 228      63.472  -9.367  -7.829  1.00 78.92           C
ATOM   2680 1HG2 ILE A 228      62.891  -9.088  -6.950  1.00 20.00           H
ATOM   2681 2HG2 ILE A 228      64.447  -9.742  -7.516  1.00 20.00           H
ATOM   2682 3HG2 ILE A 228      63.606  -8.494  -8.468  1.00 20.00           H
ATOM   2683  CD1 ILE A 228      63.651  -9.837 -11.003  1.00 87.21           C
ATOM   2684 1HD1 ILE A 228      62.668  -9.603 -11.411  1.00 20.00           H
ATOM   2685 2HD1 ILE A 228      64.097  -8.933 -10.589  1.00 20.00           H
ATOM   2686 3HD1 ILE A 228      64.290 -10.228 -11.795  1.00 20.00           H
ATOM   2687  HN  ILE A 228      61.360 -12.540  -9.286  1.00 20.00           H
ATOM   2688  N   CYS A 229      60.272 -11.391  -6.583  1.00 76.34           N
ATOM   2689  CA  CYS A 229      59.360 -11.116  -5.468  1.00 76.22           C
ATOM   2690  C   CYS A 229      59.544 -12.166  -4.374  1.00 78.36           C
ATOM   2691  O   CYS A 229      59.650 -11.808  -3.198  1.00 77.56           O
ATOM   2692  HA  CYS A 229      59.621 -10.129  -5.087  1.00 20.00           H
ATOM   2693  CB  CYS A 229      57.915 -11.066  -5.945  1.00 77.98           C
ATOM   2694 1HB  CYS A 229      57.662 -11.991  -6.464  1.00 20.00           H
ATOM   2695 2HB  CYS A 229      57.244 -10.987  -5.090  1.00 20.00           H
ATOM   2696  HG  CYS A 229      58.171 -10.205  -8.122  1.00 20.00           H
ATOM   2697  SG  CYS A 229      57.559  -9.687  -7.061  1.00 84.15           S
ATOM   2698  HN  CYS A 229      59.795 -11.598  -7.437  1.00 20.00           H
ATOM   2699  N   VAL A 230      59.624 -13.449  -4.766  1.00 73.77           N
ATOM   2700  CA  VAL A 230      59.856 -14.541  -3.826  1.00 72.30           C
ATOM   2701  C   VAL A 230      61.212 -14.304  -3.130  1.00 74.79           C
ATOM   2702  O   VAL A 230      61.275 -14.384  -1.914  1.00 74.16           O
ATOM   2703  HA  VAL A 230      59.061 -14.509  -3.081  1.00 20.00           H
ATOM   2704  HB  VAL A 230      60.468 -15.938  -5.356  1.00 20.00           H
ATOM   2705  CB  VAL A 230      59.784 -15.942  -4.507  1.00 76.34           C
ATOM   2706  CG1 VAL A 230      60.233 -17.053  -3.556  1.00 75.09           C
ATOM   2707 1HG1 VAL A 230      60.035 -18.023  -4.011  1.00 20.00           H
ATOM   2708 2HG1 VAL A 230      61.301 -16.955  -3.361  1.00 20.00           H
ATOM   2709 3HG1 VAL A 230      59.684 -16.972  -2.618  1.00 20.00           H
ATOM   2710  CG2 VAL A 230      58.380 -16.230  -5.023  1.00 76.92           C
ATOM   2711 1HG2 VAL A 230      58.387 -17.156  -5.598  1.00 20.00           H
ATOM   2712 2HG2 VAL A 230      57.696 -16.331  -4.180  1.00 20.00           H
ATOM   2713 3HG2 VAL A 230      58.052 -15.409  -5.661  1.00 20.00           H
ATOM   2714  HN  VAL A 230      59.533 -13.750  -5.715  1.00 20.00           H
ATOM   2715  N   PHE A 231      62.259 -13.931  -3.886  1.00 70.59           N
ATOM   2716  CA  PHE A 231      63.593 -13.705  -3.334  1.00 69.65           C
ATOM   2717  C   PHE A 231      63.618 -12.561  -2.294  1.00 73.55           C
ATOM   2718  O   PHE A 231      64.326 -12.682  -1.295  1.00 72.43           O
ATOM   2719  HA  PHE A 231      63.901 -14.628  -2.844  1.00 20.00           H
ATOM   2720  CB  PHE A 231      64.596 -13.387  -4.455  1.00 71.92           C
ATOM   2721 1HB  PHE A 231      64.733 -14.277  -5.069  1.00 20.00           H
ATOM   2722 2HB  PHE A 231      64.173 -12.617  -5.100  1.00 20.00           H
ATOM   2723  CG  PHE A 231      65.951 -12.920  -3.976  1.00 73.00           C
ATOM   2724  HD1 PHE A 231      66.440 -14.767  -2.984  1.00 20.00           H
ATOM   2725  CD1 PHE A 231      66.772 -13.759  -3.233  1.00 75.29           C
ATOM   2726  HD2 PHE A 231      65.822 -11.018  -4.948  1.00 20.00           H
ATOM   2727  CD2 PHE A 231      66.440 -11.673  -4.334  1.00 75.42           C
ATOM   2728  CE1 PHE A 231      68.027 -13.328  -2.796  1.00 76.23           C
ATOM   2729  HE1 PHE A 231      68.639 -13.978  -2.170  1.00 20.00           H
ATOM   2730  CE2 PHE A 231      67.710 -11.259  -3.929  1.00 78.31           C
ATOM   2731  HE2 PHE A 231      68.083 -10.279  -4.226  1.00 20.00           H
ATOM   2732  CZ  PHE A 231      68.490 -12.085  -3.153  1.00 75.87           C
ATOM   2733  HZ  PHE A 231      69.475 -11.755  -2.823  1.00 20.00           H
ATOM   2734  HN  PHE A 231      62.210 -13.780  -4.873  1.00 20.00           H
ATOM   2735  N   ILE A 232      62.870 -11.477  -2.507  1.00 70.97           N
ATOM   2736  CA  ILE A 232      62.959 -10.373  -1.564  1.00 71.32           C
ATOM   2737  C   ILE A 232      62.000 -10.615  -0.354  1.00 75.43           C
ATOM   2738  O   ILE A 232      62.389 -10.280   0.768  1.00 74.70           O
ATOM   2739  HA  ILE A 232      63.981 -10.349  -1.185  1.00 20.00           H
ATOM   2740  HB  ILE A 232      62.816  -8.216  -1.437  1.00 20.00           H
ATOM   2741  CB  ILE A 232      62.706  -8.976  -2.211  1.00 75.70           C
ATOM   2742  CG1 ILE A 232      61.274  -8.818  -2.769  1.00 76.97           C
ATOM   2743 1HG1 ILE A 232      61.126  -9.506  -3.601  1.00 20.00           H
ATOM   2744 2HG1 ILE A 232      60.549  -9.087  -2.001  1.00 20.00           H
ATOM   2745  CG2 ILE A 232      63.778  -8.676  -3.287  1.00 77.07           C
ATOM   2746 1HG2 ILE A 232      64.770  -8.837  -2.866  1.00 20.00           H
ATOM   2747 2HG2 ILE A 232      63.633  -9.340  -4.139  1.00 20.00           H
ATOM   2748 3HG2 ILE A 232      63.685  -7.640  -3.613  1.00 20.00           H
ATOM   2749  CD1 ILE A 232      60.922  -7.396  -3.269  1.00 88.00           C
ATOM   2750 1HD1 ILE A 232      61.132  -6.672  -2.482  1.00 20.00           H
ATOM   2751 2HD1 ILE A 232      61.522  -7.161  -4.148  1.00 20.00           H
ATOM   2752 3HD1 ILE A 232      59.864  -7.354  -3.529  1.00 20.00           H
ATOM   2753  HN  ILE A 232      62.245 -11.372  -3.281  1.00 20.00           H
ATOM   2754  N   PHE A 233      60.793 -11.206  -0.559  1.00 72.14           N
ATOM   2755  CA  PHE A 233      59.841 -11.404   0.548  1.00 71.39           C
ATOM   2756  C   PHE A 233      60.007 -12.783   1.241  1.00 73.99           C
ATOM   2757  O   PHE A 233      59.373 -13.010   2.271  1.00 74.38           O
ATOM   2758  HA  PHE A 233      60.032 -10.621   1.282  1.00 20.00           H
ATOM   2759  CB  PHE A 233      58.387 -11.258   0.072  1.00 73.87           C
ATOM   2760 1HB  PHE A 233      58.199 -11.985  -0.718  1.00 20.00           H
ATOM   2761 2HB  PHE A 233      57.719 -11.504   0.897  1.00 20.00           H
ATOM   2762  CG  PHE A 233      58.051  -9.879  -0.439  1.00 76.70           C
ATOM   2763  HD1 PHE A 233      57.881  -9.000   1.521  1.00 20.00           H
ATOM   2764  CD1 PHE A 233      57.823  -8.829   0.446  1.00 80.35           C
ATOM   2765  HD2 PHE A 233      58.029 -10.465  -2.501  1.00 20.00           H
ATOM   2766  CD2 PHE A 233      57.888  -9.644  -1.798  1.00 80.21           C
ATOM   2767  CE1 PHE A 233      57.518  -7.548  -0.026  1.00 82.34           C
ATOM   2768  HE1 PHE A 233      57.383  -6.726   0.677  1.00 20.00           H
ATOM   2769  CE2 PHE A 233      57.567  -8.366  -2.269  1.00 84.51           C
ATOM   2770  HE2 PHE A 233      57.458  -8.193  -3.340  1.00 20.00           H
ATOM   2771  CZ  PHE A 233      57.388  -7.325  -1.380  1.00 82.67           C
ATOM   2772  HZ  PHE A 233      57.144  -6.328  -1.747  1.00 20.00           H
ATOM   2773  HN  PHE A 233      60.476 -11.537  -1.448  1.00 20.00           H
ATOM   2774  N   ALA A 234      60.858 -13.679   0.723  1.00 68.54           N
ATOM   2775  CA  ALA A 234      61.058 -14.976   1.371  1.00 67.40           C
ATOM   2776  C   ALA A 234      62.543 -15.205   1.724  1.00 70.33           C
ATOM   2777  O   ALA A 234      62.930 -16.324   2.100  1.00 69.95           O
ATOM   2778  HA  ALA A 234      60.487 -14.975   2.299  1.00 20.00           H
ATOM   2779  CB  ALA A 234      60.556 -16.095   0.474  1.00 68.31           C
ATOM   2780 1HB  ALA A 234      59.708 -15.739  -0.111  1.00 20.00           H
ATOM   2781 2HB  ALA A 234      61.355 -16.408  -0.198  1.00 20.00           H
ATOM   2782 3HB  ALA A 234      60.245 -16.941   1.087  1.00 20.00           H
ATOM   2783  HN  ALA A 234      61.392 -13.527  -0.109  1.00 20.00           H
ATOM   2784  N   PHE A 235      63.369 -14.148   1.616  1.00 65.63           N
ATOM   2785  CA  PHE A 235      64.780 -14.246   1.955  1.00 64.77           C
ATOM   2786  C   PHE A 235      65.333 -12.876   2.381  1.00 69.16           C
ATOM   2787  O   PHE A 235      65.722 -12.737   3.533  1.00 68.46           O
ATOM   2788  HA  PHE A 235      64.865 -14.947   2.785  1.00 20.00           H
ATOM   2789  CB  PHE A 235      65.597 -14.819   0.778  1.00 66.44           C
ATOM   2790 1HB  PHE A 235      65.218 -15.811   0.535  1.00 20.00           H
ATOM   2791 2HB  PHE A 235      65.438 -14.193  -0.100  1.00 20.00           H
ATOM   2792  CG  PHE A 235      67.078 -14.916   1.045  1.00 67.92           C
ATOM   2793  HD1 PHE A 235      66.959 -16.832   2.014  1.00 20.00           H
ATOM   2794  CD1 PHE A 235      67.611 -16.018   1.696  1.00 70.80           C
ATOM   2795  HD2 PHE A 235      67.541 -13.056   0.089  1.00 20.00           H
ATOM   2796  CD2 PHE A 235      67.945 -13.921   0.614  1.00 70.51           C
ATOM   2797  CE1 PHE A 235      68.981 -16.101   1.952  1.00 72.16           C
ATOM   2798  HE1 PHE A 235      69.385 -16.962   2.485  1.00 20.00           H
ATOM   2799  CE2 PHE A 235      69.314 -14.005   0.870  1.00 73.65           C
ATOM   2800  HE2 PHE A 235      69.978 -13.205   0.544  1.00 20.00           H
ATOM   2801  CZ  PHE A 235      69.825 -15.095   1.532  1.00 71.54           C
ATOM   2802  HZ  PHE A 235      70.895 -15.165   1.725  1.00 20.00           H
ATOM   2803  HN  PHE A 235      63.081 -13.243   1.303  1.00 20.00           H
ATOM   2804  N   VAL A 236      65.331 -11.868   1.479  1.00 66.15           N
ATOM   2805  CA  VAL A 236      65.935 -10.553   1.715  1.00 66.14           C
ATOM   2806  C   VAL A 236      65.292  -9.848   2.946  1.00 70.31           C
ATOM   2807  O   VAL A 236      66.034  -9.567   3.890  1.00 70.02           O
ATOM   2808  HA  VAL A 236      66.991 -10.711   1.934  1.00 20.00           H
ATOM   2809  HB  VAL A 236      64.799  -9.563   0.186  1.00 20.00           H
ATOM   2810  CB  VAL A 236      65.849  -9.648   0.467  1.00 70.20           C
ATOM   2811  CG1 VAL A 236      66.364  -8.239   0.754  1.00 70.54           C
ATOM   2812 1HG1 VAL A 236      65.698  -7.746   1.462  1.00 20.00           H
ATOM   2813 2HG1 VAL A 236      67.366  -8.298   1.178  1.00 20.00           H
ATOM   2814 3HG1 VAL A 236      66.395  -7.668  -0.174  1.00 20.00           H
ATOM   2815  CG2 VAL A 236      66.621 -10.267  -0.682  1.00 70.38           C
ATOM   2816 1HG2 VAL A 236      67.662 -10.404  -0.388  1.00 20.00           H
ATOM   2817 2HG2 VAL A 236      66.185 -11.233  -0.934  1.00 20.00           H
ATOM   2818 3HG2 VAL A 236      66.572  -9.609  -1.549  1.00 20.00           H
ATOM   2819  HN  VAL A 236      64.917 -11.931   0.571  1.00 20.00           H
ATOM   2820  N   ILE A 237      63.964  -9.544   2.942  1.00 66.83           N
ATOM   2821  CA  ILE A 237      63.374  -8.815   4.076  1.00 66.63           C
ATOM   2822  C   ILE A 237      63.387  -9.779   5.330  1.00 69.20           C
ATOM   2823  O   ILE A 237      63.815  -9.284   6.369  1.00 68.34           O
ATOM   2824  HA  ILE A 237      64.012  -7.955   4.280  1.00 20.00           H
ATOM   2825  HB  ILE A 237      61.673  -7.609   4.717  1.00 20.00           H
ATOM   2826  CB  ILE A 237      61.962  -8.157   3.820  1.00 70.13           C
ATOM   2827  CG1 ILE A 237      60.800  -9.153   3.563  1.00 70.80           C
ATOM   2828 1HG1 ILE A 237      60.088  -8.714   2.864  1.00 20.00           H
ATOM   2829 2HG1 ILE A 237      61.189 -10.058   3.096  1.00 20.00           H
ATOM   2830  CG2 ILE A 237      62.028  -7.129   2.692  1.00 70.93           C
ATOM   2831 1HG2 ILE A 237      62.806  -6.398   2.912  1.00 20.00           H
ATOM   2832 2HG2 ILE A 237      62.258  -7.634   1.754  1.00 20.00           H
ATOM   2833 3HG2 ILE A 237      61.067  -6.622   2.606  1.00 20.00           H
ATOM   2834  CD1 ILE A 237      59.984  -9.600   4.841  1.00 80.05           C
ATOM   2835 1HD1 ILE A 237      60.662 -10.054   5.564  1.00 20.00           H
ATOM   2836 2HD1 ILE A 237      59.504  -8.730   5.289  1.00 20.00           H
ATOM   2837 3HD1 ILE A 237      59.223 -10.325   4.551  1.00 20.00           H
ATOM   2838  HN  ILE A 237      63.337  -9.787   2.202  1.00 20.00           H
ATOM   2839  N   PRO A 238      63.160 -11.087   5.175  1.00 65.45           N
ATOM   2840  CA  PRO A 238      63.291 -11.920   6.380  1.00 64.83           C
ATOM   2841  C   PRO A 238      64.704 -11.829   7.014  1.00 69.79           C
ATOM   2842  O   PRO A 238      64.837 -11.346   8.139  1.00 70.32           O
ATOM   2843  HA  PRO A 238      62.611 -11.569   7.156  1.00 20.00           H
ATOM   2844  CB  PRO A 238      63.043 -13.337   5.852  1.00 66.12           C
ATOM   2845 1HB  PRO A 238      63.978 -13.859   5.650  1.00 20.00           H
ATOM   2846 2HB  PRO A 238      62.490 -13.942   6.570  1.00 20.00           H
ATOM   2847  CG  PRO A 238      62.256 -13.148   4.596  1.00 70.95           C
ATOM   2848 1HG  PRO A 238      62.408 -13.979   3.907  1.00 20.00           H
ATOM   2849 2HG  PRO A 238      61.187 -13.098   4.804  1.00 20.00           H
ATOM   2850  CD  PRO A 238      62.742 -11.862   3.995  1.00 67.23           C
ATOM   2851 1HD  PRO A 238      63.567 -12.029   3.302  1.00 20.00           H
ATOM   2852 2HD  PRO A 238      61.954 -11.357   3.437  1.00 20.00           H
ATOM   2853  N   VAL A 239      65.727 -12.290   6.291  1.00 66.54           N
ATOM   2854  CA  VAL A 239      67.145 -12.297   6.727  1.00 66.80           C
ATOM   2855  C   VAL A 239      67.480 -10.963   7.394  1.00 72.64           C
ATOM   2856  O   VAL A 239      68.049 -10.964   8.481  1.00 73.24           O
ATOM   2857  HA  VAL A 239      67.259 -13.093   7.462  1.00 20.00           H
ATOM   2858  HB  VAL A 239      67.916 -11.940   4.737  1.00 20.00           H
ATOM   2859  CB  VAL A 239      68.156 -12.598   5.572  1.00 71.00           C
ATOM   2860  CG1 VAL A 239      69.596 -12.308   5.981  1.00 71.42           C
ATOM   2861 1HG1 VAL A 239      69.718 -11.238   6.147  1.00 20.00           H
ATOM   2862 2HG1 VAL A 239      69.828 -12.847   6.899  1.00 20.00           H
ATOM   2863 3HG1 VAL A 239      70.271 -12.632   5.189  1.00 20.00           H
ATOM   2864  CG2 VAL A 239      68.033 -14.030   5.074  1.00 70.48           C
ATOM   2865 1HG2 VAL A 239      68.149 -14.717   5.912  1.00 20.00           H
ATOM   2866 2HG2 VAL A 239      67.053 -14.174   4.619  1.00 20.00           H
ATOM   2867 3HG2 VAL A 239      68.809 -14.225   4.334  1.00 20.00           H
ATOM   2868  HN  VAL A 239      65.634 -12.680   5.375  1.00 20.00           H
ATOM   2869  N   LEU A 240      67.099  -9.837   6.771  1.00 69.40           N
ATOM   2870  CA  LEU A 240      67.401  -8.535   7.334  1.00 69.82           C
ATOM   2871  C   LEU A 240      66.571  -8.279   8.589  1.00 72.70           C
ATOM   2872  O   LEU A 240      67.160  -7.829   9.563  1.00 73.46           O
ATOM   2873  HA  LEU A 240      68.451  -8.541   7.626  1.00 20.00           H
ATOM   2874  CB  LEU A 240      67.190  -7.409   6.319  1.00 70.80           C
ATOM   2875 1HB  LEU A 240      66.171  -7.476   5.938  1.00 20.00           H
ATOM   2876 2HB  LEU A 240      67.273  -6.456   6.841  1.00 20.00           H
ATOM   2877  HG  LEU A 240      68.099  -8.383   4.635  1.00 20.00           H
ATOM   2878  CG  LEU A 240      68.168  -7.414   5.130  1.00 76.85           C
ATOM   2879  CD1 LEU A 240      67.792  -6.367   4.110  1.00 77.87           C
ATOM   2880 1HD1 LEU A 240      66.773  -6.544   3.766  1.00 20.00           H
ATOM   2881 2HD1 LEU A 240      67.855  -5.378   4.564  1.00 20.00           H
ATOM   2882 3HD1 LEU A 240      68.476  -6.422   3.263  1.00 20.00           H
ATOM   2883  CD2 LEU A 240      69.618  -7.220   5.588  1.00 80.62           C
ATOM   2884 1HD2 LEU A 240      69.672  -6.374   6.273  1.00 20.00           H
ATOM   2885 2HD2 LEU A 240      69.962  -8.121   6.095  1.00 20.00           H
ATOM   2886 3HD2 LEU A 240      70.250  -7.027   4.721  1.00 20.00           H
ATOM   2887  HN  LEU A 240      66.598  -9.819   5.906  1.00 20.00           H
ATOM   2888  N   ILE A 241      65.261  -8.634   8.623  1.00 67.51           N
ATOM   2889  CA  ILE A 241      64.445  -8.437   9.838  1.00 67.11           C
ATOM   2890  C   ILE A 241      65.039  -9.262  11.002  1.00 70.41           C
ATOM   2891  O   ILE A 241      65.298  -8.701  12.072  1.00 69.59           O
ATOM   2892  HA  ILE A 241      64.502  -7.381  10.102  1.00 20.00           H
ATOM   2893  HB  ILE A 241      62.864  -9.794   9.261  1.00 20.00           H
ATOM   2894  CB  ILE A 241      62.939  -8.774   9.638  1.00 69.93           C
ATOM   2895  CG1 ILE A 241      62.300  -7.850   8.581  1.00 70.65           C
ATOM   2896 1HG1 ILE A 241      62.308  -6.821   8.940  1.00 20.00           H
ATOM   2897 2HG1 ILE A 241      62.893  -7.873   7.667  1.00 20.00           H
ATOM   2898  CG2 ILE A 241      62.167  -8.666  10.981  1.00 70.71           C
ATOM   2899 1HG2 ILE A 241      62.590  -9.367  11.701  1.00 20.00           H
ATOM   2900 2HG2 ILE A 241      62.253  -7.651  11.369  1.00 20.00           H
ATOM   2901 3HG2 ILE A 241      61.116  -8.905  10.816  1.00 20.00           H
ATOM   2902  CD1 ILE A 241      60.844  -8.195   8.197  1.00 78.66           C
ATOM   2903 1HD1 ILE A 241      60.768  -9.260   7.980  1.00 20.00           H
ATOM   2904 2HD1 ILE A 241      60.181  -7.945   9.025  1.00 20.00           H
ATOM   2905 3HD1 ILE A 241      60.556  -7.623   7.315  1.00 20.00           H
ATOM   2906  HN  ILE A 241      64.772  -9.041   7.852  1.00 20.00           H
ATOM   2907  N   ILE A 242      65.301 -10.568  10.772  1.00 67.12           N
ATOM   2908  CA  ILE A 242      65.828 -11.458  11.804  1.00 67.70           C
ATOM   2909  C   ILE A 242      67.283 -11.037  12.183  1.00 70.86           C
ATOM   2910  O   ILE A 242      67.649 -11.203  13.347  1.00 71.54           O
ATOM   2911  HA  ILE A 242      65.201 -11.341  12.688  1.00 20.00           H
ATOM   2912  HB  ILE A 242      66.034 -13.552  12.309  1.00 20.00           H
ATOM   2913  CB  ILE A 242      65.766 -12.969  11.428  1.00 71.28           C
ATOM   2914  CG1 ILE A 242      66.776 -13.369  10.327  1.00 72.52           C
ATOM   2915 1HG1 ILE A 242      66.586 -12.786   9.426  1.00 20.00           H
ATOM   2916 2HG1 ILE A 242      67.788 -13.131  10.653  1.00 20.00           H
ATOM   2917  CG2 ILE A 242      64.335 -13.395  11.067  1.00 71.96           C
ATOM   2918 1HG2 ILE A 242      63.630 -12.907  11.740  1.00 20.00           H
ATOM   2919 2HG2 ILE A 242      64.118 -13.104  10.039  1.00 20.00           H
ATOM   2920 3HG2 ILE A 242      64.242 -14.477  11.166  1.00 20.00           H
ATOM   2921  CD1 ILE A 242      66.764 -14.899   9.909  1.00 83.42           C
ATOM   2922 1HD1 ILE A 242      66.829 -15.520  10.802  1.00 20.00           H
ATOM   2923 2HD1 ILE A 242      65.839 -15.123   9.378  1.00 20.00           H
ATOM   2924 3HD1 ILE A 242      67.615 -15.105   9.260  1.00 20.00           H
ATOM   2925  HN  ILE A 242      65.157 -11.021   9.892  1.00 20.00           H
ATOM   2926  N   ILE A 243      68.075 -10.448  11.253  1.00 65.31           N
ATOM   2927  CA  ILE A 243      69.421 -10.001  11.625  1.00 65.04           C
ATOM   2928  C   ILE A 243      69.293  -8.727  12.499  1.00 68.35           C
ATOM   2929  O   ILE A 243      69.845  -8.709  13.592  1.00 68.51           O
ATOM   2930  HA  ILE A 243      69.875 -10.792  12.222  1.00 20.00           H
ATOM   2931  HB  ILE A 243      69.823  -9.263   9.627  1.00 20.00           H
ATOM   2932  CB  ILE A 243      70.376  -9.787  10.407  1.00 68.09           C
ATOM   2933  CG1 ILE A 243      70.803 -11.166   9.847  1.00 68.13           C
ATOM   2934 1HG1 ILE A 243      71.246 -11.764  10.643  1.00 20.00           H
ATOM   2935 2HG1 ILE A 243      69.925 -11.706   9.493  1.00 20.00           H
ATOM   2936  CG2 ILE A 243      71.630  -8.982  10.808  1.00 69.42           C
ATOM   2937 1HG2 ILE A 243      71.328  -8.013  11.206  1.00 20.00           H
ATOM   2938 2HG2 ILE A 243      72.186  -9.530  11.569  1.00 20.00           H
ATOM   2939 3HG2 ILE A 243      72.262  -8.834   9.932  1.00 20.00           H
ATOM   2940  CD1 ILE A 243      71.811 -11.151   8.690  1.00 76.82           C
ATOM   2941 1HD1 ILE A 243      71.484 -10.439   7.932  1.00 20.00           H
ATOM   2942 2HD1 ILE A 243      72.791 -10.857   9.066  1.00 20.00           H
ATOM   2943 3HD1 ILE A 243      71.874 -12.146   8.250  1.00 20.00           H
ATOM   2944  HN  ILE A 243      67.801 -10.291  10.304  1.00 20.00           H
ATOM   2945  N   VAL A 244      68.534  -7.718  12.053  1.00 64.01           N
ATOM   2946  CA  VAL A 244      68.352  -6.448  12.771  1.00 64.18           C
ATOM   2947  C   VAL A 244      67.734  -6.714  14.173  1.00 68.95           C
ATOM   2948  O   VAL A 244      68.264  -6.206  15.160  1.00 68.76           O
ATOM   2949  HA  VAL A 244      69.338  -6.003  12.907  1.00 20.00           H
ATOM   2950  HB  VAL A 244      66.576  -5.970  11.639  1.00 20.00           H
ATOM   2951  CB  VAL A 244      67.484  -5.450  11.946  1.00 67.29           C
ATOM   2952  CG1 VAL A 244      67.056  -4.239  12.766  1.00 67.03           C
ATOM   2953 1HG1 VAL A 244      66.370  -4.556  13.552  1.00 20.00           H
ATOM   2954 2HG1 VAL A 244      67.934  -3.776  13.215  1.00 20.00           H
ATOM   2955 3HG1 VAL A 244      66.557  -3.519  12.117  1.00 20.00           H
ATOM   2956  CG2 VAL A 244      68.219  -5.006  10.685  1.00 67.65           C
ATOM   2957 1HG2 VAL A 244      69.083  -4.401  10.962  1.00 20.00           H
ATOM   2958 2HG2 VAL A 244      68.552  -5.883  10.131  1.00 20.00           H
ATOM   2959 3HG2 VAL A 244      67.547  -4.416  10.062  1.00 20.00           H
ATOM   2960  HN  VAL A 244      68.024  -7.739  11.193  1.00 20.00           H
ATOM   2961  N   CYS A 245      66.669  -7.534  14.263  1.00 65.98           N
ATOM   2962  CA  CYS A 245      65.988  -7.792  15.534  1.00 66.49           C
ATOM   2963  C   CYS A 245      66.934  -8.429  16.557  1.00 69.64           C
ATOM   2964  O   CYS A 245      67.024  -7.909  17.668  1.00 70.01           O
ATOM   2965  HA  CYS A 245      65.648  -6.827  15.908  1.00 20.00           H
ATOM   2966  CB  CYS A 245      64.758  -8.666  15.336  1.00 66.82           C
ATOM   2967 1HB  CYS A 245      65.000  -9.507  14.686  1.00 20.00           H
ATOM   2968 2HB  CYS A 245      64.440  -9.083  16.292  1.00 20.00           H
ATOM   2969  HG  CYS A 245      63.882  -7.646  13.406  1.00 20.00           H
ATOM   2970  SG  CYS A 245      63.349  -7.795  14.615  1.00 70.94           S
ATOM   2971  HN  CYS A 245      66.270  -8.020  13.485  1.00 20.00           H
ATOM   2972  N   TYR A 246      67.614  -9.535  16.211  1.00 65.00           N
ATOM   2973  CA  TYR A 246      68.477 -10.204  17.176  1.00 65.15           C
ATOM   2974  C   TYR A 246      69.751  -9.372  17.490  1.00 68.97           C
ATOM   2975  O   TYR A 246      70.198  -9.398  18.640  1.00 69.08           O
ATOM   2976  HA  TYR A 246      67.911 -10.336  18.098  1.00 20.00           H
ATOM   2977  CB  TYR A 246      68.880 -11.611  16.715  1.00 66.29           C
ATOM   2978 1HB  TYR A 246      69.304 -11.546  15.713  1.00 20.00           H
ATOM   2979 2HB  TYR A 246      69.667 -11.986  17.370  1.00 20.00           H
ATOM   2980  CG  TYR A 246      67.736 -12.605  16.702  1.00 67.89           C
ATOM   2981  HD1 TYR A 246      67.160 -12.251  18.750  1.00 20.00           H
ATOM   2982  CD1 TYR A 246      66.963 -12.821  17.842  1.00 70.32           C
ATOM   2983  HD2 TYR A 246      68.190 -13.355  14.751  1.00 20.00           H
ATOM   2984  CD2 TYR A 246      67.556 -13.474  15.630  1.00 68.14           C
ATOM   2985  CE1 TYR A 246      65.931 -13.760  17.852  1.00 70.91           C
ATOM   2986  HE1 TYR A 246      65.273 -13.855  18.716  1.00 20.00           H
ATOM   2987  HE2 TYR A 246      66.391 -15.059  14.755  1.00 20.00           H
ATOM   2988  CE2 TYR A 246      66.541 -14.434  15.635  1.00 68.71           C
ATOM   2989  CZ  TYR A 246      65.737 -14.582  16.755  1.00 76.02           C
ATOM   2990  OH  TYR A 246      64.728 -15.522  16.768  1.00 75.10           O
ATOM   2991  HH  TYR A 246      64.727 -16.035  15.909  1.00 20.00           H
ATOM   2992  HN  TYR A 246      67.574  -9.955  15.304  1.00 20.00           H
ATOM   2993  N   THR A 247      70.306  -8.618  16.513  1.00 65.30           N
ATOM   2994  CA  THR A 247      71.501  -7.797  16.779  1.00 66.01           C
ATOM   2995  C   THR A 247      71.143  -6.709  17.801  1.00 70.11           C
ATOM   2996  O   THR A 247      71.824  -6.617  18.822  1.00 70.57           O
ATOM   2997  HA  THR A 247      72.263  -8.435  17.227  1.00 20.00           H
ATOM   2998  HB  THR A 247      72.938  -6.524  15.743  1.00 20.00           H
ATOM   2999  CB  THR A 247      72.113  -7.194  15.501  1.00 72.50           C
ATOM   3000  OG1 THR A 247      71.085  -6.557  14.750  1.00 73.29           O
ATOM   3001  HG1 THR A 247      70.764  -7.166  14.025  1.00 20.00           H
ATOM   3002  CG2 THR A 247      72.801  -8.235  14.628  1.00 68.85           C
ATOM   3003 1HG2 THR A 247      72.121  -9.069  14.452  1.00 20.00           H
ATOM   3004 2HG2 THR A 247      73.697  -8.597  15.132  1.00 20.00           H
ATOM   3005 3HG2 THR A 247      73.077  -7.784  13.675  1.00 20.00           H
ATOM   3006  HN  THR A 247      69.956  -8.568  15.578  1.00 20.00           H
ATOM   3007  N   LEU A 248      70.023  -5.965  17.581  1.00 66.22           N
ATOM   3008  CA  LEU A 248      69.540  -4.916  18.501  1.00 66.59           C
ATOM   3009  C   LEU A 248      69.187  -5.494  19.878  1.00 73.43           C
ATOM   3010  O   LEU A 248      69.335  -4.800  20.889  1.00 75.02           O
ATOM   3011  HA  LEU A 248      70.355  -4.206  18.644  1.00 20.00           H
ATOM   3012  CB  LEU A 248      68.308  -4.171  17.937  1.00 65.40           C
ATOM   3013 1HB  LEU A 248      67.529  -4.904  17.727  1.00 20.00           H
ATOM   3014 2HB  LEU A 248      67.922  -3.509  18.712  1.00 20.00           H
ATOM   3015  HG  LEU A 248      68.826  -3.975  15.866  1.00 20.00           H
ATOM   3016  CG  LEU A 248      68.479  -3.323  16.668  1.00 69.09           C
ATOM   3017  CD1 LEU A 248      67.155  -2.741  16.234  1.00 68.19           C
ATOM   3018 1HD1 LEU A 248      66.446  -3.548  16.051  1.00 20.00           H
ATOM   3019 2HD1 LEU A 248      66.769  -2.090  17.019  1.00 20.00           H
ATOM   3020 3HD1 LEU A 248      67.294  -2.165  15.319  1.00 20.00           H
ATOM   3021  CD2 LEU A 248      69.489  -2.202  16.863  1.00 72.26           C
ATOM   3022 1HD2 LEU A 248      69.213  -1.612  17.737  1.00 20.00           H
ATOM   3023 2HD2 LEU A 248      70.481  -2.629  17.011  1.00 20.00           H
ATOM   3024 3HD2 LEU A 248      69.496  -1.562  15.981  1.00 20.00           H
ATOM   3025  HN  LEU A 248      69.433  -6.065  16.779  1.00 20.00           H
ATOM   3026  N   MET A 249      68.720  -6.758  19.911  1.00 69.70           N
ATOM   3027  CA  MET A 249      68.358  -7.469  21.132  1.00 69.93           C
ATOM   3028  C   MET A 249      69.596  -7.696  22.005  1.00 74.58           C
ATOM   3029  O   MET A 249      69.553  -7.407  23.203  1.00 74.81           O
ATOM   3030  HA  MET A 249      67.649  -6.823  21.649  1.00 20.00           H
ATOM   3031  CB  MET A 249      67.697  -8.802  20.772  1.00 71.48           C
ATOM   3032 1HB  MET A 249      66.864  -8.627  20.091  1.00 20.00           H
ATOM   3033 2HB  MET A 249      68.411  -9.436  20.246  1.00 20.00           H
ATOM   3034  CG  MET A 249      67.178  -9.567  21.956  1.00 75.70           C
ATOM   3035 1HG  MET A 249      67.946  -9.624  22.728  1.00 20.00           H
ATOM   3036 2HG  MET A 249      66.326  -9.045  22.392  1.00 20.00           H
ATOM   3037  SD  MET A 249      66.673 -11.241  21.504  1.00 79.31           S
ATOM   3038  CE  MET A 249      68.254 -11.966  21.151  1.00 76.52           C
ATOM   3039 1HE  MET A 249      68.654 -11.536  20.233  1.00 20.00           H
ATOM   3040 2HE  MET A 249      68.938 -11.764  21.975  1.00 20.00           H
ATOM   3041 3HE  MET A 249      68.141 -13.043  21.029  1.00 20.00           H
ATOM   3042  HN  MET A 249      68.579  -7.324  19.098  1.00 20.00           H
ATOM   3043  N   ILE A 250      70.696  -8.201  21.396  1.00 71.34           N
ATOM   3044  CA  ILE A 250      71.967  -8.460  22.083  1.00 72.84           C
ATOM   3045  C   ILE A 250      72.596  -7.124  22.518  1.00 78.06           C
ATOM   3046  O   ILE A 250      73.049  -7.014  23.659  1.00 78.94           O
ATOM   3047  HA  ILE A 250      71.743  -9.042  22.977  1.00 20.00           H
ATOM   3048  HB  ILE A 250      73.099  -8.742  20.266  1.00 20.00           H
ATOM   3049  CB  ILE A 250      72.943  -9.284  21.199  1.00 76.09           C
ATOM   3050  CG1 ILE A 250      72.332 -10.659  20.833  1.00 75.35           C
ATOM   3051 1HG1 ILE A 250      72.166 -11.240  21.740  1.00 20.00           H
ATOM   3052 2HG1 ILE A 250      71.359 -10.515  20.364  1.00 20.00           H
ATOM   3053  CG2 ILE A 250      74.313  -9.455  21.896  1.00 78.86           C
ATOM   3054 1HG2 ILE A 250      74.702  -8.476  22.177  1.00 20.00           H
ATOM   3055 2HG2 ILE A 250      74.192 -10.068  22.789  1.00 20.00           H
ATOM   3056 3HG2 ILE A 250      75.010  -9.941  21.213  1.00 20.00           H
ATOM   3057  CD1 ILE A 250      73.179 -11.523  19.881  1.00 80.43           C
ATOM   3058 1HD1 ILE A 250      73.298 -11.005  18.929  1.00 20.00           H
ATOM   3059 2HD1 ILE A 250      74.159 -11.698  20.324  1.00 20.00           H
ATOM   3060 3HD1 ILE A 250      72.679 -12.478  19.715  1.00 20.00           H
ATOM   3061  HN  ILE A 250      70.738  -8.441  20.426  1.00 20.00           H
ATOM   3062  N   LEU A 251      72.596  -6.112  21.620  1.00 74.31           N
ATOM   3063  CA  LEU A 251      73.139  -4.775  21.885  1.00 75.07           C
ATOM   3064  C   LEU A 251      72.500  -4.168  23.149  1.00 79.78           C
ATOM   3065  O   LEU A 251      73.210  -3.553  23.945  1.00 80.69           O
ATOM   3066  HA  LEU A 251      74.207  -4.887  22.072  1.00 20.00           H
ATOM   3067  CB  LEU A 251      72.917  -3.852  20.677  1.00 74.39           C
ATOM   3068 1HB  LEU A 251      71.852  -3.838  20.447  1.00 20.00           H
ATOM   3069 2HB  LEU A 251      73.195  -2.838  20.964  1.00 20.00           H
ATOM   3070  HN  LEU A 251      72.225  -6.186  20.694  1.00 20.00           H
ATOM   3071  N   ARG A 252      71.176  -4.393  23.348  1.00 75.68           N
ATOM   3072  CA  ARG A 252      70.422  -3.935  24.516  1.00 76.07           C
ATOM   3073  C   ARG A 252      70.940  -4.612  25.794  1.00 80.56           C
ATOM   3074  O   ARG A 252      71.144  -3.938  26.809  1.00 81.30           O
ATOM   3075  HA  ARG A 252      70.588  -2.858  24.550  1.00 20.00           H
ATOM   3076  CB  ARG A 252      68.909  -4.213  24.335  1.00 75.78           C
ATOM   3077 1HB  ARG A 252      68.514  -3.588  23.534  1.00 20.00           H
ATOM   3078 2HB  ARG A 252      68.760  -5.250  24.033  1.00 20.00           H
ATOM   3079  CG  ARG A 252      68.047  -3.962  25.596  1.00 88.32           C
ATOM   3080 1HG  ARG A 252      67.009  -4.223  25.389  1.00 20.00           H
ATOM   3081 2HG  ARG A 252      68.383  -4.610  26.406  1.00 20.00           H
ATOM   3082  CD  ARG A 252      68.064  -2.534  26.116  1.00 99.73           C
ATOM   3083 1HD  ARG A 252      67.579  -2.487  27.091  1.00 20.00           H
ATOM   3084 2HD  ARG A 252      69.093  -2.201  26.256  1.00 20.00           H
ATOM   3085  NE  ARG A 252      67.389  -1.613  25.208  1.00110.51           N
ATOM   3086  HE  ARG A 252      67.927  -1.200  24.473  1.00 20.00           H
ATOM   3087  CZ  ARG A 252      66.103  -1.290  25.298  1.00127.58           C
ATOM   3088  NH1 ARG A 252      65.348  -1.802  26.266  1.00115.20           N
ATOM   3089 1HH1 ARG A 252      65.747  -2.433  26.931  1.00 20.00           H
ATOM   3090 2HH1 ARG A 252      64.381  -1.556  26.329  1.00 20.00           H
ATOM   3091  NH2 ARG A 252      65.562  -0.446  24.429  1.00115.81           N
ATOM   3092 1HH2 ARG A 252      64.594  -0.206  24.501  1.00 20.00           H
ATOM   3093 2HH2 ARG A 252      66.122  -0.050  23.702  1.00 20.00           H
ATOM   3094  HN  ARG A 252      70.592  -4.895  22.710  1.00 20.00           H
ATOM   3095  N   LEU A 253      71.135  -5.936  25.738  1.00 76.47           N
ATOM   3096  CA  LEU A 253      71.598  -6.727  26.871  1.00 77.60           C
ATOM   3097  C   LEU A 253      73.062  -6.408  27.188  1.00 85.21           C
ATOM   3098  O   LEU A 253      73.428  -6.386  28.366  1.00 86.52           O
ATOM   3099  HA  LEU A 253      70.999  -6.442  27.735  1.00 20.00           H
ATOM   3100  CB  LEU A 253      71.420  -8.230  26.592  1.00 76.70           C
ATOM   3101 1HB  LEU A 253      71.999  -8.486  25.704  1.00 20.00           H
ATOM   3102 2HB  LEU A 253      71.850  -8.787  27.424  1.00 20.00           H
ATOM   3103  HG  LEU A 253      69.502  -8.093  25.630  1.00 20.00           H
ATOM   3104  CG  LEU A 253      69.975  -8.727  26.380  1.00 79.43           C
ATOM   3105  CD1 LEU A 253      69.957 -10.129  25.847  1.00 78.60           C
ATOM   3106 1HD1 LEU A 253      70.488 -10.163  24.896  1.00 20.00           H
ATOM   3107 2HD1 LEU A 253      70.445 -10.795  26.559  1.00 20.00           H
ATOM   3108 3HD1 LEU A 253      68.925 -10.448  25.699  1.00 20.00           H
ATOM   3109  CD2 LEU A 253      69.146  -8.628  27.655  1.00 81.98           C
ATOM   3110 1HD2 LEU A 253      69.652  -9.161  28.460  1.00 20.00           H
ATOM   3111 2HD2 LEU A 253      69.028  -7.580  27.931  1.00 20.00           H
ATOM   3112 3HD2 LEU A 253      68.165  -9.072  27.486  1.00 20.00           H
ATOM   3113  HN  LEU A 253      70.981  -6.490  24.920  1.00 20.00           H
ATOM   3114  N   LYS A 254      73.885  -6.104  26.154  1.00 83.05           N
ATOM   3115  CA  LYS A 254      75.295  -5.736  26.350  1.00 85.21           C
ATOM   3116  C   LYS A 254      75.385  -4.382  27.062  1.00 91.89           C
ATOM   3117  O   LYS A 254      76.338  -4.137  27.802  1.00 93.21           O
ATOM   3118  HA  LYS A 254      75.743  -6.491  26.996  1.00 20.00           H
ATOM   3119  CB  LYS A 254      76.063  -5.704  25.019  1.00 87.14           C
ATOM   3120 1HB  LYS A 254      75.534  -5.074  24.304  1.00 20.00           H
ATOM   3121 2HB  LYS A 254      77.045  -5.256  25.172  1.00 20.00           H
ATOM   3122  HN  LYS A 254      73.602  -6.106  25.195  1.00 20.00           H
ATOM   3123  N   SER A 255      74.341  -3.549  26.898  1.00 88.78           N
ATOM   3124  CA  SER A 255      74.226  -2.240  27.526  1.00 90.21           C
ATOM   3125  C   SER A 255      73.413  -2.342  28.846  1.00 95.31           C
ATOM   3126  O   SER A 255      72.423  -1.625  29.030  1.00 94.84           O
ATOM   3127  HA  SER A 255      75.250  -1.929  27.734  1.00 20.00           H
ATOM   3128  CB  SER A 255      73.584  -1.250  26.558  1.00 93.21           C
ATOM   3129 1HB  SER A 255      72.581  -1.591  26.303  1.00 20.00           H
ATOM   3130 2HB  SER A 255      73.476  -0.282  27.048  1.00 20.00           H
ATOM   3131  HG  SER A 255      74.178  -1.874  24.757  1.00 20.00           H
ATOM   3132  OG  SER A 255      74.368  -1.117  25.382  1.00102.60           O
ATOM   3133  HN  SER A 255      73.546  -3.754  26.327  1.00 20.00           H
ATOM   3134  N   VAL A 256      73.839  -3.254  29.753  1.00 92.87           N
ATOM   3135  CA  VAL A 256      73.234  -3.470  31.078  1.00 93.54           C
ATOM   3136  C   VAL A 256      74.372  -3.510  32.119  1.00101.20           C
ATOM   3137  O   VAL A 256      75.311  -4.303  31.976  1.00101.68           O
ATOM   3138  HA  VAL A 256      72.584  -2.620  31.285  1.00 20.00           H
ATOM   3139  HB  VAL A 256      72.919  -5.594  30.833  1.00 20.00           H
ATOM   3140  CB  VAL A 256      72.326  -4.737  31.153  1.00 95.93           C
ATOM   3141  CG1 VAL A 256      71.857  -5.006  32.584  1.00 96.95           C
ATOM   3142 1HG1 VAL A 256      71.155  -5.840  32.586  1.00 20.00           H
ATOM   3143 2HG1 VAL A 256      72.716  -5.253  33.208  1.00 20.00           H
ATOM   3144 3HG1 VAL A 256      71.366  -4.117  32.978  1.00 20.00           H
ATOM   3145  CG2 VAL A 256      71.126  -4.621  30.217  1.00 93.60           C
ATOM   3146 1HG2 VAL A 256      70.514  -3.770  30.515  1.00 20.00           H
ATOM   3147 2HG2 VAL A 256      71.475  -4.478  29.194  1.00 20.00           H
ATOM   3148 3HG2 VAL A 256      70.532  -5.533  30.274  1.00 20.00           H
ATOM   3149  HN  VAL A 256      74.612  -3.871  29.605  1.00 20.00           H
ATOM   3150  N   ARG A 257      74.288  -2.631  33.148  1.00 99.36           N
ATOM   3151  CA  ARG A 257      75.277  -2.512  34.219  1.00121.69           C
ATOM   3152  C   ARG A 257      74.590  -2.427  35.580  1.00144.96           C
ATOM   3153  O   ARG A 257      74.506  -3.424  36.296  1.00105.92           O
ATOM   3154  HA  ARG A 257      75.880  -3.417  34.143  1.00 20.00           H
ATOM   3155  CB  ARG A 257      76.163  -1.279  33.992  1.00122.46           C
ATOM   3156 1HB  ARG A 257      75.538  -0.393  33.880  1.00 20.00           H
ATOM   3157 2HB  ARG A 257      76.794  -1.115  34.865  1.00 20.00           H
ATOM   3158  HN  ARG A 257      73.538  -1.981  33.268  1.00 20.00           H
ATOM   3159  N   SER A 262      77.845  -9.155  37.713  1.00129.06           N
ATOM   3160  CA  SER A 262      78.562  -8.904  36.465  1.00127.81           C
ATOM   3161  C   SER A 262      78.759 -10.198  35.656  1.00130.22           C
ATOM   3162  O   SER A 262      78.785 -10.145  34.425  1.00127.88           O
ATOM   3163  HA  SER A 262      77.934  -8.210  35.906  1.00 20.00           H
ATOM   3164  CB  SER A 262      79.918  -8.265  36.750  1.00133.75           C
ATOM   3165 1HB  SER A 262      80.400  -8.002  35.808  1.00 20.00           H
ATOM   3166 2HB  SER A 262      79.773  -7.337  37.304  1.00 20.00           H
ATOM   3167  HN  SER A 262      77.603  -9.654  38.545  1.00 20.00           H
ATOM   3168  N   ARG A 263      78.904 -11.351  36.351  1.00127.88           N
ATOM   3169  CA  ARG A 263      79.116 -12.668  35.735  1.00127.03           C
ATOM   3170  C   ARG A 263      77.817 -13.233  35.135  1.00128.22           C
ATOM   3171  O   ARG A 263      77.881 -13.953  34.136  1.00126.49           O
ATOM   3172  HA  ARG A 263      79.853 -12.494  34.951  1.00 20.00           H
ATOM   3173  CB  ARG A 263      79.679 -13.662  36.761  1.00129.59           C
ATOM   3174 1HB  ARG A 263      79.028 -13.696  37.635  1.00 20.00           H
ATOM   3175 2HB  ARG A 263      79.691 -14.664  36.333  1.00 20.00           H
ATOM   3176  HN  ARG A 263      78.880 -11.409  37.349  1.00 20.00           H
ATOM   3177  N   GLU A 264      76.649 -12.923  35.755  1.00123.84           N
ATOM   3178  CA  GLU A 264      75.321 -13.376  35.314  1.00121.08           C
ATOM   3179  C   GLU A 264      74.980 -12.792  33.935  1.00121.24           C
ATOM   3180  O   GLU A 264      74.446 -13.509  33.084  1.00119.24           O
ATOM   3181  HA  GLU A 264      75.393 -14.461  35.246  1.00 20.00           H
ATOM   3182  CB  GLU A 264      74.242 -12.983  36.343  1.00122.80           C
ATOM   3183 1HB  GLU A 264      74.336 -11.925  36.588  1.00 20.00           H
ATOM   3184 2HB  GLU A 264      73.256 -13.251  35.962  1.00 20.00           H
ATOM   3185  HN  GLU A 264      76.585 -12.354  36.575  1.00 20.00           H
ATOM   3186  N   LYS A 265      75.308 -11.499  33.715  1.00116.65           N
ATOM   3187  CA  LYS A 265      75.069 -10.805  32.448  1.00114.03           C
ATOM   3188  C   LYS A 265      75.873 -11.463  31.329  1.00116.63           C
ATOM   3189  O   LYS A 265      75.307 -11.789  30.284  1.00114.44           O
ATOM   3190  HA  LYS A 265      74.010 -10.911  32.212  1.00 20.00           H
ATOM   3191  CB  LYS A 265      75.426  -9.312  32.567  1.00116.89           C
ATOM   3192 1HB  LYS A 265      76.438  -9.206  32.959  1.00 20.00           H
ATOM   3193 2HB  LYS A 265      75.418  -8.852  31.579  1.00 20.00           H
ATOM   3194  HN  LYS A 265      75.740 -10.908  34.396  1.00 20.00           H
ATOM   3195  N   ASP A 266      77.173 -11.724  31.588  1.00114.19           N
ATOM   3196  CA  ASP A 266      78.116 -12.343  30.652  1.00113.60           C
ATOM   3197  C   ASP A 266      77.738 -13.804  30.350  1.00115.85           C
ATOM   3198  O   ASP A 266      77.974 -14.271  29.232  1.00114.33           O
ATOM   3199  HA  ASP A 266      78.074 -11.727  29.754  1.00 20.00           H
ATOM   3200  CB  ASP A 266      79.546 -12.285  31.220  1.00117.87           C
ATOM   3201 1HB  ASP A 266      79.596 -12.853  32.149  1.00 20.00           H
ATOM   3202 2HB  ASP A 266      80.238 -12.755  30.521  1.00 20.00           H
ATOM   3203  CG  ASP A 266      80.074 -10.886  31.513  1.00127.22           C
ATOM   3204  OD1 ASP A 266      79.292  -9.912  31.397  1.00125.46           O
ATOM   3205  OD2 ASP A 266      81.259 -10.768  31.888  1.00136.18           O
ATOM   3206  HN  ASP A 266      77.623 -11.516  32.457  1.00 20.00           H
ATOM   3207  N   ARG A 267      77.159 -14.518  31.344  1.00112.14           N
ATOM   3208  CA  ARG A 267      76.718 -15.911  31.201  1.00110.74           C
ATOM   3209  C   ARG A 267      75.530 -15.993  30.242  1.00109.49           C
ATOM   3210  O   ARG A 267      75.518 -16.856  29.365  1.00107.40           O
ATOM   3211  HA  ARG A 267      77.584 -16.438  30.800  1.00 20.00           H
ATOM   3212  CB  ARG A 267      76.352 -16.516  32.567  1.00113.03           C
ATOM   3213 1HB  ARG A 267      75.615 -15.884  33.063  1.00 20.00           H
ATOM   3214 2HB  ARG A 267      75.890 -17.493  32.424  1.00 20.00           H
ATOM   3215  HN  ARG A 267      76.982 -14.159  32.260  1.00 20.00           H
ATOM   3216  N   ASN A 268      74.546 -15.077  30.392  1.00104.03           N
ATOM   3217  CA  ASN A 268      73.388 -15.019  29.505  1.00101.21           C
ATOM   3218  C   ASN A 268      73.798 -14.504  28.128  1.00102.60           C
ATOM   3219  O   ASN A 268      73.432 -15.122  27.132  1.00101.14           O
ATOM   3220  HA  ASN A 268      73.008 -16.040  29.463  1.00 20.00           H
ATOM   3221  CB  ASN A 268      72.260 -14.150  30.079  1.00101.29           C
ATOM   3222 1HB  ASN A 268      72.649 -13.164  30.332  1.00 20.00           H
ATOM   3223 2HB  ASN A 268      71.488 -14.004  29.323  1.00 20.00           H
ATOM   3224  CG  ASN A 268      71.587 -14.704  31.314  1.00118.34           C
ATOM   3225  OD1 ASN A 268      72.234 -15.150  32.266  1.00108.81           O
ATOM   3226  ND2 ASN A 268      70.260 -14.624  31.350  1.00109.44           N
ATOM   3227 1HD2 ASN A 268      69.763 -14.214  30.585  1.00 20.00           H
ATOM   3228 2HD2 ASN A 268      69.759 -14.974  32.142  1.00 20.00           H
ATOM   3229  HN  ASN A 268      74.535 -14.380  31.109  1.00 20.00           H
ATOM   3230  N   LEU A 269      74.591 -13.401  28.069  1.00 98.19           N
ATOM   3231  CA  LEU A 269      75.055 -12.805  26.806  1.00 96.08           C
ATOM   3232  C   LEU A 269      75.771 -13.845  25.934  1.00 97.04           C
ATOM   3233  O   LEU A 269      75.459 -13.932  24.751  1.00 94.64           O
ATOM   3234  HA  LEU A 269      74.174 -12.467  26.261  1.00 20.00           H
ATOM   3235  CB  LEU A 269      75.985 -11.609  27.055  1.00 97.38           C
ATOM   3236 1HB  LEU A 269      76.811 -11.941  27.684  1.00 20.00           H
ATOM   3237 2HB  LEU A 269      76.414 -11.303  26.101  1.00 20.00           H
ATOM   3238  HN  LEU A 269      74.922 -12.907  28.873  1.00 20.00           H
ATOM   3239  N   ARG A 270      76.676 -14.665  26.525  1.00 93.70           N
ATOM   3240  CA  ARG A 270      77.404 -15.712  25.800  1.00 92.90           C
ATOM   3241  C   ARG A 270      76.434 -16.781  25.255  1.00 93.50           C
ATOM   3242  O   ARG A 270      76.495 -17.095  24.066  1.00 91.98           O
ATOM   3243  HA  ARG A 270      77.904 -15.190  24.984  1.00 20.00           H
ATOM   3244  CB  ARG A 270      78.463 -16.367  26.696  1.00 95.18           C
ATOM   3245 1HB  ARG A 270      77.996 -16.729  27.612  1.00 20.00           H
ATOM   3246 2HB  ARG A 270      78.886 -17.235  26.190  1.00 20.00           H
ATOM   3247  HN  ARG A 270      76.919 -14.624  27.494  1.00 20.00           H
ATOM   3248  N   ARG A 271      75.513 -17.286  26.109  1.00 88.63           N
ATOM   3249  CA  ARG A 271      74.518 -18.310  25.761  1.00 86.58           C
ATOM   3250  C   ARG A 271      73.555 -17.830  24.663  1.00 87.32           C
ATOM   3251  O   ARG A 271      73.253 -18.591  23.741  1.00 86.33           O
ATOM   3252  HA  ARG A 271      75.103 -19.158  25.407  1.00 20.00           H
ATOM   3253  CB  ARG A 271      73.709 -18.718  27.000  1.00 86.98           C
ATOM   3254 1HB  ARG A 271      73.273 -17.832  27.462  1.00 20.00           H
ATOM   3255 2HB  ARG A 271      72.882 -19.363  26.703  1.00 20.00           H
ATOM   3256  HN  ARG A 271      75.424 -17.006  27.065  1.00 20.00           H
ATOM   3257  N   ILE A 272      73.081 -16.576  24.762  1.00 82.18           N
ATOM   3258  CA  ILE A 272      72.138 -15.991  23.807  1.00 80.03           C
ATOM   3259  C   ILE A 272      72.863 -15.709  22.476  1.00 82.81           C
ATOM   3260  O   ILE A 272      72.333 -16.086  21.435  1.00 80.81           O
ATOM   3261  HA  ILE A 272      71.358 -16.730  23.624  1.00 20.00           H
ATOM   3262  HB  ILE A 272      72.265 -14.021  24.682  1.00 20.00           H
ATOM   3263  CB  ILE A 272      71.475 -14.711  24.386  1.00 83.15           C
ATOM   3264  CG1 ILE A 272      70.658 -15.066  25.660  1.00 84.20           C
ATOM   3265 1HG1 ILE A 272      69.780 -15.649  25.382  1.00 20.00           H
ATOM   3266 2HG1 ILE A 272      71.260 -15.691  26.320  1.00 20.00           H
ATOM   3267  CG2 ILE A 272      70.575 -14.024  23.332  1.00 82.33           C
ATOM   3268 1HG2 ILE A 272      71.184 -13.709  22.484  1.00 20.00           H
ATOM   3269 2HG2 ILE A 272      69.814 -14.726  22.992  1.00 20.00           H
ATOM   3270 3HG2 ILE A 272      70.094 -13.153  23.777  1.00 20.00           H
ATOM   3271  CD1 ILE A 272      70.169 -13.905  26.484  1.00 90.89           C
ATOM   3272 1HD1 ILE A 272      71.007 -13.251  26.724  1.00 20.00           H
ATOM   3273 2HD1 ILE A 272      69.423 -13.346  25.918  1.00 20.00           H
ATOM   3274 3HD1 ILE A 272      69.722 -14.277  27.406  1.00 20.00           H
ATOM   3275  HN  ILE A 272      73.331 -15.940  25.492  1.00 20.00           H
ATOM   3276  N   THR A 273      74.067 -15.083  22.507  1.00 80.32           N
ATOM   3277  CA  THR A 273      74.831 -14.769  21.288  1.00 79.72           C
ATOM   3278  C   THR A 273      75.106 -16.066  20.510  1.00 82.97           C
ATOM   3279  O   THR A 273      74.848 -16.096  19.308  1.00 80.79           O
ATOM   3280  HA  THR A 273      74.218 -14.129  20.653  1.00 20.00           H
ATOM   3281  HB  THR A 273      76.816 -14.659  22.176  1.00 20.00           H
ATOM   3282  CB  THR A 273      76.129 -14.020  21.621  1.00 89.74           C
ATOM   3283  OG1 THR A 273      75.791 -12.820  22.315  1.00 89.75           O
ATOM   3284  HG1 THR A 273      75.991 -12.921  23.290  1.00 20.00           H
ATOM   3285  CG2 THR A 273      76.942 -13.661  20.378  1.00 89.06           C
ATOM   3286 1HG2 THR A 273      76.314 -13.105  19.681  1.00 20.00           H
ATOM   3287 2HG2 THR A 273      77.296 -14.574  19.899  1.00 20.00           H
ATOM   3288 3HG2 THR A 273      77.796 -13.048  20.667  1.00 20.00           H
ATOM   3289  HN  THR A 273      74.523 -14.790  23.347  1.00 20.00           H
ATOM   3290  N   ARG A 274      75.558 -17.141  21.202  1.00 81.50           N
ATOM   3291  CA  ARG A 274      75.797 -18.448  20.578  1.00 81.68           C
ATOM   3292  C   ARG A 274      74.521 -18.958  19.903  1.00 84.39           C
ATOM   3293  O   ARG A 274      74.571 -19.351  18.739  1.00 82.99           O
ATOM   3294  HA  ARG A 274      76.583 -18.267  19.844  1.00 20.00           H
ATOM   3295  CB  ARG A 274      76.308 -19.492  21.600  1.00 84.18           C
ATOM   3296 1HB  ARG A 274      75.656 -19.501  22.473  1.00 20.00           H
ATOM   3297 2HB  ARG A 274      76.265 -20.488  21.160  1.00 20.00           H
ATOM   3298  CG  ARG A 274      77.745 -19.335  22.149  1.00100.63           C
ATOM   3299 1HG  ARG A 274      77.872 -18.335  22.564  1.00 20.00           H
ATOM   3300 2HG  ARG A 274      77.906 -20.041  22.964  1.00 20.00           H
ATOM   3301  CD  ARG A 274      78.887 -19.547  21.150  1.00115.55           C
ATOM   3302 1HD  ARG A 274      79.799 -19.820  21.680  1.00 20.00           H
ATOM   3303 2HD  ARG A 274      78.648 -20.374  20.482  1.00 20.00           H
ATOM   3304  NE  ARG A 274      79.168 -18.364  20.333  1.00129.03           N
ATOM   3305  HE  ARG A 274      78.660 -18.253  19.479  1.00 20.00           H
ATOM   3306  CZ  ARG A 274      80.058 -17.426  20.655  1.00147.11           C
ATOM   3307  NH1 ARG A 274      80.258 -16.387  19.857  1.00133.86           N
ATOM   3308 1HH1 ARG A 274      79.739 -16.303  19.006  1.00 20.00           H
ATOM   3309 2HH1 ARG A 274      80.928 -15.687  20.106  1.00 20.00           H
ATOM   3310  NH2 ARG A 274      80.760 -17.527  21.779  1.00136.67           N
ATOM   3311 1HH2 ARG A 274      81.427 -16.821  22.017  1.00 20.00           H
ATOM   3312 2HH2 ARG A 274      80.621 -18.309  22.387  1.00 20.00           H
ATOM   3313  HN  ARG A 274      75.762 -17.130  22.181  1.00 20.00           H
ATOM   3314  N   LEU A 275      73.372 -18.877  20.612  1.00 81.14           N
ATOM   3315  CA  LEU A 275      72.053 -19.310  20.132  1.00 79.90           C
ATOM   3316  C   LEU A 275      71.646 -18.499  18.879  1.00 81.71           C
ATOM   3317  O   LEU A 275      71.258 -19.096  17.870  1.00 80.20           O
ATOM   3318  HA  LEU A 275      72.138 -20.357  19.843  1.00 20.00           H
ATOM   3319  CB  LEU A 275      71.021 -19.141  21.273  1.00 80.36           C
ATOM   3320 1HB  LEU A 275      71.431 -19.592  22.177  1.00 20.00           H
ATOM   3321 2HB  LEU A 275      70.902 -18.076  21.474  1.00 20.00           H
ATOM   3322  HG  LEU A 275      69.680 -20.711  20.670  1.00 20.00           H
ATOM   3323  CG  LEU A 275      69.598 -19.715  21.106  1.00 84.84           C
ATOM   3324  CD1 LEU A 275      68.926 -19.864  22.460  1.00 86.23           C
ATOM   3325 1HD1 LEU A 275      69.497 -20.560  23.075  1.00 20.00           H
ATOM   3326 2HD1 LEU A 275      68.884 -18.893  22.954  1.00 20.00           H
ATOM   3327 3HD1 LEU A 275      67.914 -20.246  22.323  1.00 20.00           H
ATOM   3328  CD2 LEU A 275      68.718 -18.882  20.131  1.00 85.69           C
ATOM   3329 1HD2 LEU A 275      68.665 -17.851  20.480  1.00 20.00           H
ATOM   3330 2HD2 LEU A 275      69.158 -18.906  19.134  1.00 20.00           H
ATOM   3331 3HD2 LEU A 275      67.714 -19.305  20.096  1.00 20.00           H
ATOM   3332  HN  LEU A 275      73.312 -18.510  21.540  1.00 20.00           H
ATOM   3333  N   VAL A 276      71.754 -17.147  18.955  1.00 77.40           N
ATOM   3334  CA  VAL A 276      71.437 -16.196  17.882  1.00 75.67           C
ATOM   3335  C   VAL A 276      72.274 -16.526  16.644  1.00 79.46           C
ATOM   3336  O   VAL A 276      71.707 -16.693  15.564  1.00 77.98           O
ATOM   3337  HA  VAL A 276      70.383 -16.319  17.634  1.00 20.00           H
ATOM   3338  HB  VAL A 276      72.637 -14.659  18.801  1.00 20.00           H
ATOM   3339  CB  VAL A 276      71.654 -14.725  18.335  1.00 79.47           C
ATOM   3340  CG1 VAL A 276      71.641 -13.757  17.156  1.00 78.35           C
ATOM   3341 1HG1 VAL A 276      72.490 -13.965  16.505  1.00 20.00           H
ATOM   3342 2HG1 VAL A 276      70.715 -13.880  16.595  1.00 20.00           H
ATOM   3343 3HG1 VAL A 276      71.709 -12.734  17.525  1.00 20.00           H
ATOM   3344  CG2 VAL A 276      70.627 -14.313  19.380  1.00 79.31           C
ATOM   3345 1HG2 VAL A 276      69.623 -14.480  18.989  1.00 20.00           H
ATOM   3346 2HG2 VAL A 276      70.768 -14.908  20.283  1.00 20.00           H
ATOM   3347 3HG2 VAL A 276      70.754 -13.257  19.617  1.00 20.00           H
ATOM   3348  HN  VAL A 276      72.067 -16.656  19.768  1.00 20.00           H
ATOM   3349  N   LEU A 277      73.610 -16.642  16.803  1.00 77.27           N
ATOM   3350  CA  LEU A 277      74.517 -16.948  15.696  1.00 77.25           C
ATOM   3351  C   LEU A 277      74.078 -18.220  14.970  1.00 80.20           C
ATOM   3352  O   LEU A 277      73.962 -18.200  13.747  1.00 79.32           O
ATOM   3353  HA  LEU A 277      74.457 -16.122  14.987  1.00 20.00           H
ATOM   3354  CB  LEU A 277      75.975 -17.093  16.173  1.00 79.00           C
ATOM   3355 1HB  LEU A 277      76.015 -17.884  16.922  1.00 20.00           H
ATOM   3356 2HB  LEU A 277      76.581 -17.422  15.329  1.00 20.00           H
ATOM   3357  HG  LEU A 277      76.042 -15.502  17.615  1.00 20.00           H
ATOM   3358  CG  LEU A 277      76.647 -15.844  16.775  1.00 85.08           C
ATOM   3359  CD1 LEU A 277      78.016 -16.176  17.316  1.00 87.43           C
ATOM   3360 1HD1 LEU A 277      77.923 -16.916  18.111  1.00 20.00           H
ATOM   3361 2HD1 LEU A 277      78.635 -16.580  16.515  1.00 20.00           H
ATOM   3362 3HD1 LEU A 277      78.479 -15.272  17.713  1.00 20.00           H
ATOM   3363  CD2 LEU A 277      76.734 -14.699  15.775  1.00 86.53           C
ATOM   3364 1HD2 LEU A 277      77.218 -15.049  14.863  1.00 20.00           H
ATOM   3365 2HD2 LEU A 277      75.730 -14.345  15.540  1.00 20.00           H
ATOM   3366 3HD2 LEU A 277      77.316 -13.884  16.206  1.00 20.00           H
ATOM   3367  HN  LEU A 277      74.081 -16.530  17.678  1.00 20.00           H
ATOM   3368  N   VAL A 278      73.750 -19.284  15.727  1.00 76.38           N
ATOM   3369  CA  VAL A 278      73.333 -20.581  15.195  1.00 75.35           C
ATOM   3370  C   VAL A 278      72.003 -20.450  14.408  1.00 77.14           C
ATOM   3371  O   VAL A 278      71.984 -20.837  13.240  1.00 75.90           O
ATOM   3372  HA  VAL A 278      74.105 -20.916  14.502  1.00 20.00           H
ATOM   3373  HB  VAL A 278      72.598 -21.207  17.122  1.00 20.00           H
ATOM   3374  CB  VAL A 278      73.205 -21.639  16.326  1.00 80.04           C
ATOM   3375  CG1 VAL A 278      72.498 -22.904  15.849  1.00 79.24           C
ATOM   3376 1HG1 VAL A 278      71.451 -22.680  15.643  1.00 20.00           H
ATOM   3377 2HG1 VAL A 278      72.977 -23.267  14.940  1.00 20.00           H
ATOM   3378 3HG1 VAL A 278      72.560 -23.669  16.623  1.00 20.00           H
ATOM   3379  CG2 VAL A 278      74.572 -21.980  16.909  1.00 81.53           C
ATOM   3380 1HG2 VAL A 278      75.139 -22.567  16.186  1.00 20.00           H
ATOM   3381 2HG2 VAL A 278      75.111 -21.060  17.133  1.00 20.00           H
ATOM   3382 3HG2 VAL A 278      74.443 -22.557  17.824  1.00 20.00           H
ATOM   3383  HN  VAL A 278      73.762 -19.284  16.727  1.00 20.00           H
ATOM   3384  N   VAL A 279      70.918 -19.907  15.023  1.00 73.20           N
ATOM   3385  CA  VAL A 279      69.585 -19.846  14.389  1.00 71.68           C
ATOM   3386  C   VAL A 279      69.666 -19.103  13.025  1.00 74.81           C
ATOM   3387  O   VAL A 279      69.089 -19.592  12.048  1.00 73.26           O
ATOM   3388  HA  VAL A 279      69.263 -20.870  14.201  1.00 20.00           H
ATOM   3389  HB  VAL A 279      67.556 -19.150  14.664  1.00 20.00           H
ATOM   3390  CB  VAL A 279      68.457 -19.223  15.273  1.00 75.12           C
ATOM   3391  CG1 VAL A 279      68.141 -20.112  16.469  1.00 75.53           C
ATOM   3392 1HG1 VAL A 279      67.785 -21.080  16.118  1.00 20.00           H
ATOM   3393 2HG1 VAL A 279      69.042 -20.251  17.067  1.00 20.00           H
ATOM   3394 3HG1 VAL A 279      67.370 -19.640  17.078  1.00 20.00           H
ATOM   3395  CG2 VAL A 279      68.766 -17.796  15.717  1.00 75.12           C
ATOM   3396 1HG2 VAL A 279      69.694 -17.786  16.288  1.00 20.00           H
ATOM   3397 2HG2 VAL A 279      68.872 -17.157  14.840  1.00 20.00           H
ATOM   3398 3HG2 VAL A 279      67.952 -17.425  16.340  1.00 20.00           H
ATOM   3399  HN  VAL A 279      70.936 -19.511  15.941  1.00 20.00           H
ATOM   3400  N   VAL A 280      70.405 -17.981  12.942  1.00 72.31           N
ATOM   3401  CA  VAL A 280      70.495 -17.252  11.674  1.00 71.80           C
ATOM   3402  C   VAL A 280      71.462 -18.007  10.746  1.00 75.13           C
ATOM   3403  O   VAL A 280      71.164 -18.115   9.559  1.00 74.90           O
ATOM   3404  HA  VAL A 280      69.501 -17.246  11.227  1.00 20.00           H
ATOM   3405  HB  VAL A 280      70.917 -15.323  10.798  1.00 20.00           H
ATOM   3406  CB  VAL A 280      70.881 -15.746  11.802  1.00 76.00           C
ATOM   3407  CG1 VAL A 280      69.826 -14.971  12.601  1.00 75.29           C
ATOM   3408 1HG1 VAL A 280      68.842 -15.142  12.165  1.00 20.00           H
ATOM   3409 2HG1 VAL A 280      69.830 -15.314  13.636  1.00 20.00           H
ATOM   3410 3HG1 VAL A 280      70.057 -13.906  12.570  1.00 20.00           H
ATOM   3411  CG2 VAL A 280      72.273 -15.551  12.401  1.00 77.03           C
ATOM   3412 1HG2 VAL A 280      72.319 -16.032  13.378  1.00 20.00           H
ATOM   3413 2HG2 VAL A 280      73.018 -15.996  11.742  1.00 20.00           H
ATOM   3414 3HG2 VAL A 280      72.475 -14.486  12.511  1.00 20.00           H
ATOM   3415  HN  VAL A 280      70.917 -17.591  13.707  1.00 20.00           H
ATOM   3416  N   ALA A 281      72.566 -18.584  11.291  1.00 71.13           N
ATOM   3417  CA  ALA A 281      73.537 -19.342  10.493  1.00 71.02           C
ATOM   3418  C   ALA A 281      72.850 -20.464   9.732  1.00 72.59           C
ATOM   3419  O   ALA A 281      73.104 -20.622   8.549  1.00 72.09           O
ATOM   3420  HA  ALA A 281      73.978 -18.657   9.769  1.00 20.00           H
ATOM   3421  CB  ALA A 281      74.635 -19.907  11.374  1.00 73.02           C
ATOM   3422 1HB  ALA A 281      75.194 -19.089  11.827  1.00 20.00           H
ATOM   3423 2HB  ALA A 281      74.192 -20.522  12.157  1.00 20.00           H
ATOM   3424 3HB  ALA A 281      75.308 -20.516  10.770  1.00 20.00           H
ATOM   3425  HN  ALA A 281      72.799 -18.538  12.262  1.00 20.00           H
ATOM   3426  N   VAL A 282      71.915 -21.176  10.388  1.00 67.40           N
ATOM   3427  CA  VAL A 282      71.131 -22.255   9.782  1.00 65.69           C
ATOM   3428  C   VAL A 282      70.231 -21.669   8.655  1.00 67.08           C
ATOM   3429  O   VAL A 282      70.184 -22.242   7.567  1.00 66.14           O
ATOM   3430  HA  VAL A 282      71.832 -22.962   9.338  1.00 20.00           H
ATOM   3431  HB  VAL A 282      69.703 -22.276  11.397  1.00 20.00           H
ATOM   3432  CB  VAL A 282      70.297 -23.011  10.854  1.00 69.17           C
ATOM   3433  CG1 VAL A 282      69.327 -24.007  10.218  1.00 68.50           C
ATOM   3434 1HG1 VAL A 282      68.498 -23.466   9.762  1.00 20.00           H
ATOM   3435 2HG1 VAL A 282      69.848 -24.584   9.454  1.00 20.00           H
ATOM   3436 3HG1 VAL A 282      68.944 -24.681  10.984  1.00 20.00           H
ATOM   3437  CG2 VAL A 282      71.206 -23.710  11.864  1.00 69.78           C
ATOM   3438 1HG2 VAL A 282      71.722 -24.537  11.377  1.00 20.00           H
ATOM   3439 2HG2 VAL A 282      71.938 -22.999  12.247  1.00 20.00           H
ATOM   3440 3HG2 VAL A 282      70.605 -24.093  12.689  1.00 20.00           H
ATOM   3441  HN  VAL A 282      71.673 -21.031  11.347  1.00 20.00           H
ATOM   3442  N   PHE A 283      69.578 -20.510   8.895  1.00 61.97           N
ATOM   3443  CA  PHE A 283      68.701 -19.892   7.897  1.00 60.35           C
ATOM   3444  C   PHE A 283      69.508 -19.408   6.676  1.00 63.55           C
ATOM   3445  O   PHE A 283      69.035 -19.536   5.547  1.00 62.66           O
ATOM   3446  HA  PHE A 283      67.986 -20.651   7.580  1.00 20.00           H
ATOM   3447  CB  PHE A 283      67.919 -18.723   8.512  1.00 61.68           C
ATOM   3448 1HB  PHE A 283      67.483 -19.048   9.457  1.00 20.00           H
ATOM   3449 2HB  PHE A 283      68.614 -17.916   8.742  1.00 20.00           H
ATOM   3450  CG  PHE A 283      66.817 -18.177   7.633  1.00 62.56           C
ATOM   3451  HD1 PHE A 283      65.344 -19.601   8.286  1.00 20.00           H
ATOM   3452  CD1 PHE A 283      65.549 -18.740   7.650  1.00 65.13           C
ATOM   3453  HD2 PHE A 283      68.024 -16.616   6.796  1.00 20.00           H
ATOM   3454  CD2 PHE A 283      67.035 -17.075   6.819  1.00 64.41           C
ATOM   3455  CE1 PHE A 283      64.522 -18.218   6.860  1.00 65.38           C
ATOM   3456  HE1 PHE A 283      63.528 -18.665   6.893  1.00 20.00           H
ATOM   3457  CE2 PHE A 283      66.010 -16.567   6.016  1.00 66.67           C
ATOM   3458  HE2 PHE A 283      66.202 -15.712   5.368  1.00 20.00           H
ATOM   3459  CZ  PHE A 283      64.764 -17.142   6.042  1.00 64.25           C
ATOM   3460  HZ  PHE A 283      63.967 -16.745   5.414  1.00 20.00           H
ATOM   3461  HN  PHE A 283      69.643 -19.999   9.752  1.00 20.00           H
ATOM   3462  N   VAL A 284      70.720 -18.873   6.902  1.00 60.69           N
ATOM   3463  CA  VAL A 284      71.588 -18.366   5.836  1.00 60.99           C
ATOM   3464  C   VAL A 284      72.208 -19.555   5.066  1.00 66.05           C
ATOM   3465  O   VAL A 284      72.095 -19.597   3.846  1.00 65.87           O
ATOM   3466  HA  VAL A 284      70.965 -17.792   5.150  1.00 20.00           H
ATOM   3467  HB  VAL A 284      73.200 -17.916   7.197  1.00 20.00           H
ATOM   3468  CB  VAL A 284      72.684 -17.406   6.384  1.00 65.11           C
ATOM   3469  CG1 VAL A 284      73.726 -17.068   5.316  1.00 65.66           C
ATOM   3470 1HG1 VAL A 284      74.188 -17.987   4.955  1.00 20.00           H
ATOM   3471 2HG1 VAL A 284      73.242 -16.554   4.486  1.00 20.00           H
ATOM   3472 3HG1 VAL A 284      74.491 -16.422   5.747  1.00 20.00           H
ATOM   3473  CG2 VAL A 284      72.060 -16.133   6.947  1.00 64.39           C
ATOM   3474 1HG2 VAL A 284      71.553 -15.593   6.148  1.00 20.00           H
ATOM   3475 2HG2 VAL A 284      71.340 -16.393   7.723  1.00 20.00           H
ATOM   3476 3HG2 VAL A 284      72.841 -15.503   7.372  1.00 20.00           H
ATOM   3477  HN  VAL A 284      71.128 -18.777   7.810  1.00 20.00           H
ATOM   3478  N   VAL A 285      72.823 -20.520   5.772  1.00 63.44           N
ATOM   3479  CA  VAL A 285      73.481 -21.682   5.163  1.00 64.02           C
ATOM   3480  C   VAL A 285      72.469 -22.478   4.286  1.00 68.90           C
ATOM   3481  O   VAL A 285      72.855 -22.951   3.222  1.00 68.88           O
ATOM   3482  HA  VAL A 285      74.275 -21.309   4.516  1.00 20.00           H
ATOM   3483  HB  VAL A 285      73.383 -22.867   6.975  1.00 20.00           H
ATOM   3484  CB  VAL A 285      74.144 -22.611   6.237  1.00 68.16           C
ATOM   3485  CG1 VAL A 285      74.649 -23.916   5.634  1.00 68.36           C
ATOM   3486 1HG1 VAL A 285      73.801 -24.519   5.311  1.00 20.00           H
ATOM   3487 2HG1 VAL A 285      75.287 -23.698   4.777  1.00 20.00           H
ATOM   3488 3HG1 VAL A 285      75.221 -24.464   6.382  1.00 20.00           H
ATOM   3489  CG2 VAL A 285      75.284 -21.898   6.960  1.00 68.95           C
ATOM   3490 1HG2 VAL A 285      76.173 -21.901   6.329  1.00 20.00           H
ATOM   3491 2HG2 VAL A 285      74.993 -20.869   7.172  1.00 20.00           H
ATOM   3492 3HG2 VAL A 285      75.500 -22.414   7.895  1.00 20.00           H
ATOM   3493  HN  VAL A 285      72.885 -20.529   6.770  1.00 20.00           H
ATOM   3494  N   CYS A 286      71.193 -22.570   4.700  1.00 66.09           N
ATOM   3495  CA  CYS A 286      70.199 -23.395   4.018  1.00 66.39           C
ATOM   3496  C   CYS A 286      69.473 -22.644   2.864  1.00 69.73           C
ATOM   3497  O   CYS A 286      69.184 -23.291   1.852  1.00 70.27           O
ATOM   3498  HA  CYS A 286      70.734 -24.246   3.597  1.00 20.00           H
ATOM   3499  CB  CYS A 286      69.177 -23.911   5.022  1.00 67.01           C
ATOM   3500 1HB  CYS A 286      68.738 -23.076   5.568  1.00 20.00           H
ATOM   3501 2HB  CYS A 286      68.363 -24.413   4.499  1.00 20.00           H
ATOM   3502  HG  CYS A 286      70.462 -24.156   6.985  1.00 20.00           H
ATOM   3503  SG  CYS A 286      69.854 -25.074   6.239  1.00 71.90           S
ATOM   3504  HN  CYS A 286      70.827 -22.088   5.496  1.00 20.00           H
ATOM   3505  N   TRP A 287      69.110 -21.351   3.019  1.00 64.58           N
ATOM   3506  CA  TRP A 287      68.322 -20.684   1.977  1.00 63.71           C
ATOM   3507  C   TRP A 287      69.167 -19.932   0.939  1.00 68.56           C
ATOM   3508  O   TRP A 287      68.759 -19.898  -0.222  1.00 68.45           O
ATOM   3509  HA  TRP A 287      67.762 -21.450   1.441  1.00 20.00           H
ATOM   3510  CB  TRP A 287      67.334 -19.694   2.575  1.00 61.94           C
ATOM   3511 1HB  TRP A 287      67.869 -19.024   3.248  1.00 20.00           H
ATOM   3512 2HB  TRP A 287      66.922 -19.080   1.775  1.00 20.00           H
ATOM   3513  CG  TRP A 287      66.219 -20.358   3.317  1.00 62.53           C
ATOM   3514  HD1 TRP A 287      66.935 -20.330   5.367  1.00 20.00           H
ATOM   3515  CD1 TRP A 287      66.160 -20.612   4.654  1.00 65.24           C
ATOM   3516  CD2 TRP A 287      65.064 -20.982   2.741  1.00 62.22           C
ATOM   3517  NE1 TRP A 287      64.991 -21.266   4.961  1.00 64.52           N
ATOM   3518  HE1 TRP A 287      64.678 -21.520   5.877  1.00 20.00           H
ATOM   3519  CE2 TRP A 287      64.306 -21.522   3.803  1.00 66.00           C
ATOM   3520  HE3 TRP A 287      65.149 -20.669   0.611  1.00 20.00           H
ATOM   3521  CE3 TRP A 287      64.566 -21.093   1.428  1.00 63.61           C
ATOM   3522  CZ2 TRP A 287      63.083 -22.173   3.597  1.00 65.35           C
ATOM   3523  HZ2 TRP A 287      62.515 -22.603   4.421  1.00 20.00           H
ATOM   3524  CZ3 TRP A 287      63.355 -21.734   1.224  1.00 65.08           C
ATOM   3525  HZ3 TRP A 287      62.941 -21.854   0.223  1.00 20.00           H
ATOM   3526  CH2 TRP A 287      62.619 -22.251   2.301  1.00 65.62           C
ATOM   3527  HH2 TRP A 287      61.659 -22.724   2.091  1.00 20.00           H
ATOM   3528  HN  TRP A 287      69.346 -20.796   3.817  1.00 20.00           H
ATOM   3529  N   THR A 288      70.314 -19.333   1.329  1.00 65.85           N
ATOM   3530  CA  THR A 288      71.186 -18.574   0.413  1.00 66.51           C
ATOM   3531  C   THR A 288      71.592 -19.413  -0.836  1.00 73.12           C
ATOM   3532  O   THR A 288      71.579 -18.836  -1.924  1.00 73.16           O
ATOM   3533  HA  THR A 288      70.627 -17.717   0.037  1.00 20.00           H
ATOM   3534  HB  THR A 288      73.126 -18.911   1.353  1.00 20.00           H
ATOM   3535  CB  THR A 288      72.456 -18.080   1.132  1.00 69.13           C
ATOM   3536  OG1 THR A 288      72.083 -17.347   2.298  1.00 66.31           O
ATOM   3537  HG1 THR A 288      72.131 -17.938   3.103  1.00 20.00           H
ATOM   3538  CG2 THR A 288      73.355 -17.223   0.246  1.00 66.46           C
ATOM   3539 1HG2 THR A 288      72.776 -16.398  -0.169  1.00 20.00           H
ATOM   3540 2HG2 THR A 288      73.752 -17.832  -0.566  1.00 20.00           H
ATOM   3541 3HG2 THR A 288      74.179 -16.827   0.840  1.00 20.00           H
ATOM   3542  HN  THR A 288      70.666 -19.354   2.265  1.00 20.00           H
ATOM   3543  N   PRO A 289      71.936 -20.736  -0.755  1.00 71.34           N
ATOM   3544  CA  PRO A 289      72.372 -21.440  -1.975  1.00 72.01           C
ATOM   3545  C   PRO A 289      71.279 -21.569  -3.031  1.00 76.36           C
ATOM   3546  O   PRO A 289      71.538 -21.277  -4.200  1.00 76.37           O
ATOM   3547  HA  PRO A 289      73.164 -20.878  -2.471  1.00 20.00           H
ATOM   3548  CB  PRO A 289      72.763 -22.837  -1.468  1.00 73.61           C
ATOM   3549 1HB  PRO A 289      71.979 -23.569  -1.664  1.00 20.00           H
ATOM   3550 2HB  PRO A 289      73.668 -23.202  -1.955  1.00 20.00           H
ATOM   3551  CG  PRO A 289      72.977 -22.688  -0.036  1.00 77.76           C
ATOM   3552 1HG  PRO A 289      72.782 -23.622   0.491  1.00 20.00           H
ATOM   3553 2HG  PRO A 289      74.008 -22.409   0.182  1.00 20.00           H
ATOM   3554  CD  PRO A 289      72.041 -21.625   0.422  1.00 72.71           C
ATOM   3555 1HD  PRO A 289      71.073 -22.038   0.706  1.00 20.00           H
ATOM   3556 2HD  PRO A 289      72.430 -21.095   1.292  1.00 20.00           H
ATOM   3557  N   ILE A 290      70.073 -22.001  -2.627  1.00 73.09           N
ATOM   3558  CA  ILE A 290      68.996 -22.289  -3.559  1.00 73.25           C
ATOM   3559  C   ILE A 290      68.347 -20.971  -4.070  1.00 76.78           C
ATOM   3560  O   ILE A 290      68.009 -20.925  -5.252  1.00 76.77           O
ATOM   3561  HA  ILE A 290      69.434 -22.800  -4.416  1.00 20.00           H
ATOM   3562  HB  ILE A 290      68.439 -24.160  -2.628  1.00 20.00           H
ATOM   3563  CB  ILE A 290      67.934 -23.247  -2.944  1.00 76.18           C
ATOM   3564  CG1 ILE A 290      66.876 -23.654  -3.991  1.00 77.32           C
ATOM   3565 1HG1 ILE A 290      66.100 -24.253  -3.514  1.00 20.00           H
ATOM   3566 2HG1 ILE A 290      66.391 -22.762  -4.389  1.00 20.00           H
ATOM   3567  CG2 ILE A 290      67.299 -22.728  -1.642  1.00 76.17           C
ATOM   3568 1HG2 ILE A 290      66.913 -21.722  -1.802  1.00 20.00           H
ATOM   3569 2HG2 ILE A 290      66.483 -23.388  -1.348  1.00 20.00           H
ATOM   3570 3HG2 ILE A 290      68.052 -22.708  -0.854  1.00 20.00           H
ATOM   3571  CD1 ILE A 290      67.451 -24.470  -5.189  1.00 87.76           C
ATOM   3572 1HD1 ILE A 290      68.063 -23.818  -5.813  1.00 20.00           H
ATOM   3573 2HD1 ILE A 290      68.062 -25.290  -4.811  1.00 20.00           H
ATOM   3574 3HD1 ILE A 290      66.629 -24.873  -5.782  1.00 20.00           H
ATOM   3575  HN  ILE A 290      69.826 -22.156  -1.670  1.00 20.00           H
ATOM   3576  N   HIE A 291      68.211 -19.913  -3.229  1.00 20.00           N
ATOM   3577  CA  HIE A 291      67.646 -18.632  -3.696  1.00 20.00           C
ATOM   3578  C   HIE A 291      68.510 -18.038  -4.810  1.00 20.00           C
ATOM   3579  O   HIE A 291      67.971 -17.651  -5.846  1.00 20.00           O
ATOM   3580  HA  HIE A 291      66.660 -18.855  -4.103  1.00 20.00           H
ATOM   3581  CB  HIE A 291      67.478 -17.610  -2.561  1.00 20.00           C
ATOM   3582 1HB  HIE A 291      68.221 -17.813  -1.790  1.00 20.00           H
ATOM   3583 2HB  HIE A 291      67.687 -16.613  -2.950  1.00 20.00           H
ATOM   3584  CG  HIE A 291      66.115 -17.625  -1.948  1.00 20.00           C
ATOM   3585  ND1 HIE A 291      65.887 -18.225  -0.723  1.00 20.00           N
ATOM   3586  HD2 HIE A 291      64.771 -16.622  -3.363  1.00 20.00           H
ATOM   3587  CD2 HIE A 291      64.942 -17.144  -2.421  1.00 20.00           C
ATOM   3588  HE1 HIE A 291      64.064 -18.419   0.405  1.00 20.00           H
ATOM   3589  CE1 HIE A 291      64.595 -18.075  -0.483  1.00 20.00           C
ATOM   3590  HE2 HIE A 291      63.010 -17.213  -1.519  1.00 20.00           H
ATOM   3591  NE2 HIE A 291      63.984 -17.435  -1.478  1.00 20.00           N
ATOM   3592  HN  HIE A 291      68.476 -19.927  -2.265  1.00 20.00           H
ATOM   3593  N   ILE A 292      69.846 -18.047  -4.623  1.00 73.03           N
ATOM   3594  CA  ILE A 292      70.819 -17.540  -5.593  1.00 73.67           C
ATOM   3595  C   ILE A 292      70.815 -18.438  -6.836  1.00 76.92           C
ATOM   3596  O   ILE A 292      70.808 -17.911  -7.947  1.00 76.93           O
ATOM   3597  HA  ILE A 292      70.496 -16.542  -5.888  1.00 20.00           H
ATOM   3598  HB  ILE A 292      72.502 -18.409  -4.538  1.00 20.00           H
ATOM   3599  CB  ILE A 292      72.246 -17.438  -4.962  1.00 77.25           C
ATOM   3600  CG1 ILE A 292      72.286 -16.409  -3.791  1.00 77.35           C
ATOM   3601 1HG1 ILE A 292      71.606 -16.726  -3.000  1.00 20.00           H
ATOM   3602 2HG1 ILE A 292      73.287 -16.383  -3.359  1.00 20.00           H
ATOM   3603  CG2 ILE A 292      73.334 -17.119  -6.006  1.00 79.37           C
ATOM   3604 1HG2 ILE A 292      73.452 -17.968  -6.679  1.00 20.00           H
ATOM   3605 2HG2 ILE A 292      73.041 -16.239  -6.579  1.00 20.00           H
ATOM   3606 3HG2 ILE A 292      74.279 -16.925  -5.498  1.00 20.00           H
ATOM   3607  CD1 ILE A 292      71.901 -14.882  -4.132  1.00 86.24           C
ATOM   3608 1HD1 ILE A 292      72.528 -14.523  -4.948  1.00 20.00           H
ATOM   3609 2HD1 ILE A 292      70.853 -14.829  -4.428  1.00 20.00           H
ATOM   3610 3HD1 ILE A 292      72.062 -14.261  -3.251  1.00 20.00           H
ATOM   3611  HN  ILE A 292      70.293 -18.402  -3.802  1.00 20.00           H
ATOM   3612  N   PHE A 293      70.778 -19.774  -6.655  1.00 73.00           N
ATOM   3613  CA  PHE A 293      70.796 -20.718  -7.776  1.00 73.27           C
ATOM   3614  C   PHE A 293      69.596 -20.472  -8.706  1.00 75.87           C
ATOM   3615  O   PHE A 293      69.793 -20.312  -9.911  1.00 76.06           O
ATOM   3616  HA  PHE A 293      71.724 -20.552  -8.324  1.00 20.00           H
ATOM   3617  CB  PHE A 293      70.798 -22.169  -7.280  1.00 74.75           C
ATOM   3618 1HB  PHE A 293      71.413 -22.235  -6.382  1.00 20.00           H
ATOM   3619 2HB  PHE A 293      69.784 -22.445  -6.992  1.00 20.00           H
ATOM   3620  CG  PHE A 293      71.309 -23.153  -8.306  1.00 77.66           C
ATOM   3621  HD1 PHE A 293      69.472 -23.220  -9.428  1.00 20.00           H
ATOM   3622  CD1 PHE A 293      70.496 -23.584  -9.349  1.00 81.57           C
ATOM   3623  HD2 PHE A 293      73.231 -23.373  -7.381  1.00 20.00           H
ATOM   3624  CD2 PHE A 293      72.589 -23.682  -8.206  1.00 80.80           C
ATOM   3625  CE1 PHE A 293      70.975 -24.484 -10.306  1.00 83.30           C
ATOM   3626  HE1 PHE A 293      70.342 -24.777 -11.143  1.00 20.00           H
ATOM   3627  CE2 PHE A 293      73.056 -24.607  -9.147  1.00 84.53           C
ATOM   3628  HE2 PHE A 293      74.062 -25.017  -9.053  1.00 20.00           H
ATOM   3629  CZ  PHE A 293      72.246 -25.000 -10.191  1.00 82.87           C
ATOM   3630  HZ  PHE A 293      72.611 -25.718 -10.925  1.00 20.00           H
ATOM   3631  HN  PHE A 293      70.736 -20.216  -5.759  1.00 20.00           H
ATOM   3632  N   ILE A 294      68.372 -20.389  -8.133  1.00 70.79           N
ATOM   3633  CA  ILE A 294      67.125 -20.137  -8.862  1.00 70.67           C
ATOM   3634  C   ILE A 294      67.217 -18.785  -9.604  1.00 76.72           C
ATOM   3635  O   ILE A 294      66.925 -18.728 -10.803  1.00 77.03           O
ATOM   3636  HA  ILE A 294      67.015 -20.927  -9.605  1.00 20.00           H
ATOM   3637  HB  ILE A 294      66.161 -19.609  -6.992  1.00 20.00           H
ATOM   3638  CB  ILE A 294      65.901 -20.173  -7.887  1.00 72.52           C
ATOM   3639  CG1 ILE A 294      65.603 -21.623  -7.450  1.00 72.14           C
ATOM   3640 1HG1 ILE A 294      65.240 -22.197  -8.303  1.00 20.00           H
ATOM   3641 2HG1 ILE A 294      66.522 -22.101  -7.112  1.00 20.00           H
ATOM   3642  CG2 ILE A 294      64.648 -19.538  -8.523  1.00 73.70           C
ATOM   3643 1HG2 ILE A 294      64.391 -20.076  -9.435  1.00 20.00           H
ATOM   3644 2HG2 ILE A 294      63.817 -19.593  -7.821  1.00 20.00           H
ATOM   3645 3HG2 ILE A 294      64.852 -18.494  -8.763  1.00 20.00           H
ATOM   3646  CD1 ILE A 294      64.597 -21.792  -6.354  1.00 76.59           C
ATOM   3647 1HD1 ILE A 294      64.575 -22.835  -6.039  1.00 20.00           H
ATOM   3648 2HD1 ILE A 294      64.873 -21.163  -5.507  1.00 20.00           H
ATOM   3649 3HD1 ILE A 294      63.612 -21.500  -6.717  1.00 20.00           H
ATOM   3650  HN  ILE A 294      68.205 -20.493  -7.152  1.00 20.00           H
ATOM   3651  N   LEU A 295      67.660 -17.722  -8.893  1.00 74.11           N
ATOM   3652  CA  LEU A 295      67.757 -16.349  -9.390  1.00 75.01           C
ATOM   3653  C   LEU A 295      68.761 -16.248 -10.549  1.00 82.11           C
ATOM   3654  O   LEU A 295      68.445 -15.611 -11.551  1.00 82.43           O
ATOM   3655  HA  LEU A 295      66.777 -16.072  -9.778  1.00 20.00           H
ATOM   3656  CB  LEU A 295      68.169 -15.422  -8.240  1.00 74.56           C
ATOM   3657 1HB  LEU A 295      67.681 -15.768  -7.328  1.00 20.00           H
ATOM   3658 2HB  LEU A 295      69.243 -15.523  -8.085  1.00 20.00           H
ATOM   3659  HG  LEU A 295      68.281 -13.591  -9.331  1.00 20.00           H
ATOM   3660  CG  LEU A 295      67.867 -13.934  -8.383  1.00 80.31           C
ATOM   3661  CD1 LEU A 295      66.360 -13.679  -8.432  1.00 80.27           C
ATOM   3662 1HD1 LEU A 295      65.956 -14.065  -9.368  1.00 20.00           H
ATOM   3663 2HD1 LEU A 295      65.879 -14.183  -7.594  1.00 20.00           H
ATOM   3664 3HD1 LEU A 295      66.171 -12.607  -8.369  1.00 20.00           H
ATOM   3665  CD2 LEU A 295      68.429 -13.161  -7.200  1.00 82.94           C
ATOM   3666 1HD2 LEU A 295      67.965 -13.516  -6.280  1.00 20.00           H
ATOM   3667 2HD2 LEU A 295      69.507 -13.313  -7.145  1.00 20.00           H
ATOM   3668 3HD2 LEU A 295      68.218 -12.099  -7.327  1.00 20.00           H
ATOM   3669  HN  LEU A 295      67.969 -17.774  -7.943  1.00 20.00           H
ATOM   3670  N   VAL A 296      69.939 -16.914 -10.438  1.00 80.84           N
ATOM   3671  CA  VAL A 296      70.980 -16.913 -11.481  1.00 82.81           C
ATOM   3672  C   VAL A 296      70.499 -17.752 -12.695  1.00 88.10           C
ATOM   3673  O   VAL A 296      70.646 -17.291 -13.829  1.00 89.51           O
ATOM   3674  HA  VAL A 296      71.121 -15.882 -11.804  1.00 20.00           H
ATOM   3675  HB  VAL A 296      72.194 -18.385 -10.482  1.00 20.00           H
ATOM   3676  CB  VAL A 296      72.351 -17.414 -10.951  1.00 87.03           C
ATOM   3677  CG1 VAL A 296      73.355 -17.606 -12.082  1.00 88.49           C
ATOM   3678 1HG1 VAL A 296      73.033 -18.431 -12.718  1.00 20.00           H
ATOM   3679 2HG1 VAL A 296      73.415 -16.693 -12.674  1.00 20.00           H
ATOM   3680 3HG1 VAL A 296      74.335 -17.832 -11.663  1.00 20.00           H
ATOM   3681  CG2 VAL A 296      72.914 -16.453  -9.906  1.00 86.79           C
ATOM   3682 1HG2 VAL A 296      73.184 -15.512 -10.386  1.00 20.00           H
ATOM   3683 2HG2 VAL A 296      72.161 -16.267  -9.140  1.00 20.00           H
ATOM   3684 3HG2 VAL A 296      73.799 -16.893  -9.447  1.00 20.00           H
ATOM   3685  HN  VAL A 296      70.200 -17.460  -9.642  1.00 20.00           H
ATOM   3686  N   GLU A 297      69.891 -18.935 -12.467  1.00 20.00           N
ATOM   3687  CA  GLU A 297      69.379 -19.759 -13.578  1.00 20.00           C
ATOM   3688  C   GLU A 297      68.320 -18.972 -14.384  1.00 20.00           C
ATOM   3689  O   GLU A 297      68.244 -19.098 -15.605  1.00 20.00           O
ATOM   3690  HA  GLU A 297      70.244 -19.967 -14.207  1.00 20.00           H
ATOM   3691  CB  GLU A 297      68.803 -21.079 -13.061  1.00 20.00           C
ATOM   3692 1HB  GLU A 297      69.541 -21.582 -12.436  1.00 20.00           H
ATOM   3693 2HB  GLU A 297      67.860 -20.893 -12.549  1.00 20.00           H
ATOM   3694  CG  GLU A 297      68.485 -22.028 -14.218  1.00 20.00           C
ATOM   3695 1HG  GLU A 297      67.723 -21.584 -14.859  1.00 20.00           H
ATOM   3696 2HG  GLU A 297      69.374 -22.170 -14.832  1.00 20.00           H
ATOM   3697  CD  GLU A 297      67.996 -23.382 -13.698  1.00 20.00           C
ATOM   3698  OE1 GLU A 297      68.828 -24.314 -13.674  1.00 20.00           O
ATOM   3699  OE2 GLU A 297      66.802 -23.453 -13.337  1.00 20.00           O
ATOM   3700  HN  GLU A 297      69.749 -19.325 -11.557  1.00 20.00           H
ATOM   3701  N   ALA A 298      67.501 -18.156 -13.686  1.00 84.76           N
ATOM   3702  CA  ALA A 298      66.452 -17.338 -14.285  1.00 85.41           C
ATOM   3703  C   ALA A 298      67.044 -16.147 -15.069  1.00 91.12           C
ATOM   3704  O   ALA A 298      66.461 -15.751 -16.080  1.00 91.78           O
ATOM   3705  HA  ALA A 298      65.903 -17.965 -14.988  1.00 20.00           H
ATOM   3706  CB  ALA A 298      65.507 -16.839 -13.207  1.00 85.08           C
ATOM   3707 1HB  ALA A 298      65.135 -17.685 -12.630  1.00 20.00           H
ATOM   3708 2HB  ALA A 298      66.039 -16.155 -12.546  1.00 20.00           H
ATOM   3709 3HB  ALA A 298      64.669 -16.318 -13.671  1.00 20.00           H
ATOM   3710  HN  ALA A 298      67.541 -18.039 -12.694  1.00 20.00           H
ATOM   3711  N   LEU A 299      68.187 -15.579 -14.608  1.00 87.87           N
ATOM   3712  CA  LEU A 299      68.861 -14.458 -15.283  1.00 89.11           C
ATOM   3713  C   LEU A 299      69.724 -14.940 -16.465  1.00 95.67           C
ATOM   3714  O   LEU A 299      69.941 -14.174 -17.406  1.00 97.82           O
ATOM   3715  HA  LEU A 299      68.086 -13.808 -15.690  1.00 20.00           H
ATOM   3716  CB  LEU A 299      69.743 -13.658 -14.304  1.00 88.49           C
ATOM   3717 1HB  LEU A 299      70.452 -14.344 -13.841  1.00 20.00           H
ATOM   3718 2HB  LEU A 299      70.326 -12.937 -14.877  1.00 20.00           H
ATOM   3719  HG  LEU A 299      68.369 -13.587 -12.668  1.00 20.00           H
ATOM   3720  CG  LEU A 299      69.037 -12.896 -13.183  1.00 91.54           C
ATOM   3721  CD1 LEU A 299      70.023 -12.393 -12.167  1.00 91.31           C
ATOM   3722 1HD1 LEU A 299      70.555 -13.237 -11.728  1.00 20.00           H
ATOM   3723 2HD1 LEU A 299      70.736 -11.726 -12.652  1.00 20.00           H
ATOM   3724 3HD1 LEU A 299      69.493 -11.851 -11.384  1.00 20.00           H
ATOM   3725  CD2 LEU A 299      68.217 -11.756 -13.715  1.00 93.97           C
ATOM   3726 1HD2 LEU A 299      68.866 -11.057 -14.243  1.00 20.00           H
ATOM   3727 2HD2 LEU A 299      67.462 -12.141 -14.401  1.00 20.00           H
ATOM   3728 3HD2 LEU A 299      67.728 -11.243 -12.887  1.00 20.00           H
ATOM   3729  HN  LEU A 299      68.662 -15.872 -13.778  1.00 20.00           H
ATOM   3730  N   GLY A 300      70.218 -16.177 -16.399  1.00 91.62           N
ATOM   3731  CA  GLY A 300      71.060 -16.759 -17.439  1.00121.53           C
ATOM   3732  C   GLY A 300      70.268 -17.456 -18.523  1.00156.39           C
ATOM   3733  O   GLY A 300      69.818 -18.587 -18.339  1.00122.46           O
ATOM   3734 1HA  GLY A 300      71.667 -15.979 -17.899  1.00 20.00           H
ATOM   3735 2HA  GLY A 300      71.748 -17.478 -16.995  1.00 20.00           H
ATOM   3736  HN  GLY A 300      70.054 -16.805 -15.638  1.00 20.00           H
ATOM   3737  N   THR A 302      71.125 -20.560 -17.009  1.00127.26           N
ATOM   3738  CA  THR A 302      72.542 -20.812 -16.824  1.00127.42           C
ATOM   3739  C   THR A 302      72.957 -22.016 -17.643  1.00131.79           C
ATOM   3740  O   THR A 302      73.057 -21.944 -18.861  1.00132.95           O
ATOM   3741  HA  THR A 302      73.096 -19.953 -17.203  1.00 20.00           H
ATOM   3742  HB  THR A 302      72.400 -21.980 -14.993  1.00 20.00           H
ATOM   3743  CB  THR A 302      72.881 -21.069 -15.350  1.00133.42           C
ATOM   3744  HN  THR A 302      70.456 -21.243 -16.716  1.00 20.00           H
ATOM   3745  N   SER A 303      73.170 -23.134 -16.968  1.00126.91           N
ATOM   3746  CA  SER A 303      73.581 -24.357 -17.631  1.00127.09           C
ATOM   3747  C   SER A 303      72.673 -25.485 -17.212  1.00129.22           C
ATOM   3748  O   SER A 303      72.006 -25.400 -16.197  1.00127.28           O
ATOM   3749  HA  SER A 303      73.480 -24.155 -18.697  1.00 20.00           H
ATOM   3750  CB  SER A 303      75.018 -24.703 -17.254  1.00130.69           C
ATOM   3751 1HB  SER A 303      75.703 -24.185 -17.925  1.00 20.00           H
ATOM   3752 2HB  SER A 303      75.225 -24.343 -16.246  1.00 20.00           H
ATOM   3753  HG  SER A 303      76.187 -26.305 -17.084  1.00 20.00           H
ATOM   3754  OG  SER A 303      75.238 -26.096 -17.322  1.00137.20           O
ATOM   3755  HN  SER A 303      73.066 -23.217 -15.977  1.00 20.00           H
ATOM   3756  N   HIS A 304      72.610 -26.528 -18.021  1.00 20.00           N
ATOM   3757  CA  HIS A 304      71.804 -27.682 -17.672  1.00 20.00           C
ATOM   3758  C   HIS A 304      72.700 -28.900 -17.845  1.00 20.00           C
ATOM   3759  O   HIS A 304      72.487 -29.717 -18.730  1.00 20.00           O
ATOM   3760  HA  HIS A 304      71.523 -27.563 -16.626  1.00 20.00           H
ATOM   3761  CB  HIS A 304      70.555 -27.780 -18.558  1.00 20.00           C
ATOM   3762 1HB  HIS A 304      70.706 -27.172 -19.450  1.00 20.00           H
ATOM   3763 2HB  HIS A 304      70.439 -28.811 -18.892  1.00 20.00           H
ATOM   3764  CG  HIS A 304      69.285 -27.343 -17.882  1.00 20.00           C
ATOM   3765  HD1 HIS A 304      69.382 -25.247 -18.205  1.00 20.00           H
ATOM   3766  ND1 HIS A 304      68.886 -26.026 -17.823  1.00 20.00           N
ATOM   3767  CD2 HIS A 304      68.321 -28.053 -17.249  1.00 20.00           C
ATOM   3768  HD2 HIS A 304      68.293 -29.132 -17.099  1.00 20.00           H
ATOM   3769  CE1 HIS A 304      67.737 -25.942 -17.179  1.00 20.00           C
ATOM   3770  HE1 HIS A 304      67.182 -25.026 -16.976  1.00 20.00           H
ATOM   3771  NE2 HIS A 304      67.372 -27.157 -16.821  1.00 20.00           N
ATOM   3772  HN  HIS A 304      73.095 -26.589 -18.894  1.00 20.00           H
ATOM   3773  N   SER A 305      73.689 -29.022 -16.960  1.00120.54           N
ATOM   3774  CA  SER A 305      74.648 -30.113 -16.985  1.00119.64           C
ATOM   3775  C   SER A 305      74.185 -31.222 -16.083  1.00119.97           C
ATOM   3776  O   SER A 305      73.028 -31.269 -15.705  1.00118.60           O
ATOM   3777  HA  SER A 305      74.676 -30.449 -18.022  1.00 20.00           H
ATOM   3778  CB  SER A 305      76.012 -29.637 -16.523  1.00123.10           C
ATOM   3779 1HB  SER A 305      76.735 -30.445 -16.636  1.00 20.00           H
ATOM   3780 2HB  SER A 305      76.346 -28.819 -17.161  1.00 20.00           H
ATOM   3781  HN  SER A 305      73.852 -28.379 -16.212  1.00 20.00           H
ATOM   3782  N   THR A 306      75.082 -32.123 -15.713  1.00114.77           N
ATOM   3783  CA  THR A 306      74.640 -33.218 -14.863  1.00112.44           C
ATOM   3784  C   THR A 306      74.994 -32.750 -13.471  1.00112.23           C
ATOM   3785  O   THR A 306      74.211 -32.867 -12.527  1.00110.62           O
ATOM   3786  HA  THR A 306      73.559 -33.316 -14.963  1.00 20.00           H
ATOM   3787  HB  THR A 306      74.883 -35.379 -14.721  1.00 20.00           H
ATOM   3788  CB  THR A 306      75.386 -34.525 -15.176  1.00121.02           C
ATOM   3789  OG1 THR A 306      76.754 -34.408 -14.764  1.00122.15           O
ATOM   3790  HG1 THR A 306      77.198 -35.303 -14.794  1.00 20.00           H
ATOM   3791  CG2 THR A 306      75.335 -34.822 -16.667  1.00120.62           C
ATOM   3792 1HG2 THR A 306      75.924 -34.080 -17.206  1.00 20.00           H
ATOM   3793 2HG2 THR A 306      74.301 -34.784 -17.010  1.00 20.00           H
ATOM   3794 3HG2 THR A 306      75.743 -35.815 -16.854  1.00 20.00           H
ATOM   3795  HN  THR A 306      76.045 -32.097 -15.982  1.00 20.00           H
ATOM   3796  N   ALA A 307      76.202 -32.213 -13.368  1.00107.10           N
ATOM   3797  CA  ALA A 307      76.710 -31.635 -12.120  1.00105.23           C
ATOM   3798  C   ALA A 307      75.871 -30.427 -11.695  1.00105.43           C
ATOM   3799  O   ALA A 307      75.597 -30.270 -10.506  1.00104.14           O
ATOM   3800  HA  ALA A 307      76.629 -32.396 -11.344  1.00 20.00           H
ATOM   3801  CB  ALA A 307      78.167 -31.230 -12.282  1.00107.26           C
ATOM   3802 1HB  ALA A 307      78.760 -32.105 -12.547  1.00 20.00           H
ATOM   3803 2HB  ALA A 307      78.251 -30.482 -13.071  1.00 20.00           H
ATOM   3804 3HB  ALA A 307      78.534 -30.812 -11.345  1.00 20.00           H
ATOM   3805  HN  ALA A 307      76.856 -32.159 -14.122  1.00 20.00           H
ATOM   3806  N   ALA A 308      75.435 -29.599 -12.675  1.00100.23           N
ATOM   3807  CA  ALA A 308      74.584 -28.424 -12.451  1.00 98.03           C
ATOM   3808  C   ALA A 308      73.189 -28.842 -11.955  1.00 97.53           C
ATOM   3809  O   ALA A 308      72.597 -28.144 -11.128  1.00 96.55           O
ATOM   3810  HA  ALA A 308      75.053 -27.817 -11.677  1.00 20.00           H
ATOM   3811  CB  ALA A 308      74.464 -27.610 -13.729  1.00 99.76           C
ATOM   3812 1HB  ALA A 308      75.411 -27.639 -14.268  1.00 20.00           H
ATOM   3813 2HB  ALA A 308      73.677 -28.030 -14.355  1.00 20.00           H
ATOM   3814 3HB  ALA A 308      74.218 -26.578 -13.480  1.00 20.00           H
ATOM   3815  HN  ALA A 308      75.655 -29.715 -13.644  1.00 20.00           H
ATOM   3816  N   LEU A 309      72.680 -29.992 -12.436  1.00 91.34           N
ATOM   3817  CA  LEU A 309      71.383 -30.512 -12.015  1.00 88.86           C
ATOM   3818  C   LEU A 309      71.506 -31.130 -10.616  1.00 88.86           C
ATOM   3819  O   LEU A 309      70.608 -30.959  -9.792  1.00 87.63           O
ATOM   3820  HA  LEU A 309      70.696 -29.668 -11.958  1.00 20.00           H
ATOM   3821  CB  LEU A 309      70.849 -31.539 -13.033  1.00 89.51           C
ATOM   3822 1HB  LEU A 309      70.925 -31.106 -14.030  1.00 20.00           H
ATOM   3823 2HB  LEU A 309      71.501 -32.412 -13.014  1.00 20.00           H
ATOM   3824  HG  LEU A 309      69.295 -32.347 -11.796  1.00 20.00           H
ATOM   3825  CG  LEU A 309      69.404 -32.018 -12.830  1.00 93.71           C
ATOM   3826  CD1 LEU A 309      68.400 -30.878 -13.046  1.00 93.37           C
ATOM   3827 1HD1 LEU A 309      68.454 -30.183 -12.208  1.00 20.00           H
ATOM   3828 2HD1 LEU A 309      68.640 -30.353 -13.970  1.00 20.00           H
ATOM   3829 3HD1 LEU A 309      67.393 -31.289 -13.113  1.00 20.00           H
ATOM   3830  CD2 LEU A 309      69.072 -33.149 -13.779  1.00 97.60           C
ATOM   3831 1HD2 LEU A 309      69.152 -32.796 -14.807  1.00 20.00           H
ATOM   3832 2HD2 LEU A 309      69.770 -33.972 -13.622  1.00 20.00           H
ATOM   3833 3HD2 LEU A 309      68.055 -33.494 -13.591  1.00 20.00           H
ATOM   3834  HN  LEU A 309      73.143 -30.570 -13.108  1.00 20.00           H
ATOM   3835  N   SER A 310      72.645 -31.820 -10.353  1.00 83.25           N
ATOM   3836  CA  SER A 310      72.970 -32.453  -9.073  1.00 81.25           C
ATOM   3837  C   SER A 310      73.131 -31.411  -7.985  1.00 81.83           C
ATOM   3838  O   SER A 310      72.569 -31.567  -6.899  1.00 80.72           O
ATOM   3839  HA  SER A 310      72.124 -33.103  -8.850  1.00 20.00           H
ATOM   3840  CB  SER A 310      74.246 -33.285  -9.188  1.00 85.79           C
ATOM   3841 1HB  SER A 310      75.065 -32.648  -9.521  1.00 20.00           H
ATOM   3842 2HB  SER A 310      74.520 -33.667  -8.205  1.00 20.00           H
ATOM   3843  HG  SER A 310      74.208 -34.051 -11.031  1.00 20.00           H
ATOM   3844  OG  SER A 310      74.096 -34.370 -10.090  1.00 96.12           O
ATOM   3845  HN  SER A 310      73.379 -31.963 -11.018  1.00 20.00           H
ATOM   3846  N   SER A 311      73.866 -30.327  -8.287  1.00 76.77           N
ATOM   3847  CA  SER A 311      74.105 -29.231  -7.356  1.00 75.11           C
ATOM   3848  C   SER A 311      72.794 -28.519  -7.013  1.00 76.66           C
ATOM   3849  O   SER A 311      72.593 -28.194  -5.843  1.00 76.79           O
ATOM   3850  HA  SER A 311      74.527 -29.696  -6.465  1.00 20.00           H
ATOM   3851  CB  SER A 311      75.114 -28.244  -7.925  1.00 78.26           C
ATOM   3852 1HB  SER A 311      75.295 -27.451  -7.199  1.00 20.00           H
ATOM   3853 2HB  SER A 311      76.065 -28.751  -8.087  1.00 20.00           H
ATOM   3854  HG  SER A 311      75.295 -27.037  -9.498  1.00 20.00           H
ATOM   3855  OG  SER A 311      74.637 -27.698  -9.138  1.00 86.65           O
ATOM   3856  HN  SER A 311      74.309 -30.181  -9.171  1.00 20.00           H
ATOM   3857  N   TYR A 312      71.879 -28.338  -8.005  1.00 70.72           N
ATOM   3858  CA  TYR A 312      70.562 -27.710  -7.794  1.00 68.72           C
ATOM   3859  C   TYR A 312      69.730 -28.485  -6.753  1.00 69.67           C
ATOM   3860  O   TYR A 312      69.214 -27.876  -5.812  1.00 67.69           O
ATOM   3861  HA  TYR A 312      70.727 -26.696  -7.429  1.00 20.00           H
ATOM   3862  CB  TYR A 312      69.770 -27.602  -9.115  1.00 69.73           C
ATOM   3863 1HB  TYR A 312      70.276 -26.896  -9.773  1.00 20.00           H
ATOM   3864 2HB  TYR A 312      69.784 -28.570  -9.615  1.00 20.00           H
ATOM   3865  CG  TYR A 312      68.326 -27.161  -8.942  1.00 70.12           C
ATOM   3866  HD1 TYR A 312      67.477 -29.081  -9.428  1.00 20.00           H
ATOM   3867  CD1 TYR A 312      67.273 -28.051  -9.136  1.00 71.78           C
ATOM   3868  HD2 TYR A 312      68.833 -25.169  -8.354  1.00 20.00           H
ATOM   3869  CD2 TYR A 312      68.017 -25.871  -8.524  1.00 70.41           C
ATOM   3870  CE1 TYR A 312      65.944 -27.652  -8.964  1.00 72.37           C
ATOM   3871  HE1 TYR A 312      65.125 -28.350  -9.136  1.00 20.00           H
ATOM   3872  HE2 TYR A 312      66.491 -24.431  -8.048  1.00 20.00           H
ATOM   3873  CE2 TYR A 312      66.695 -25.458  -8.352  1.00 70.82           C
ATOM   3874  CZ  TYR A 312      65.660 -26.351  -8.569  1.00 78.70           C
ATOM   3875  OH  TYR A 312      64.357 -25.937  -8.386  1.00 79.05           O
ATOM   3876  HH  TYR A 312      63.739 -26.722  -8.428  1.00 20.00           H
ATOM   3877  HN  TYR A 312      72.022 -28.614  -8.955  1.00 20.00           H
ATOM   3878  N   TYR A 313      69.598 -29.811  -6.924  1.00 65.71           N
ATOM   3879  CA  TYR A 313      68.796 -30.615  -6.017  1.00 64.89           C
ATOM   3880  C   TYR A 313      69.525 -30.796  -4.681  1.00 70.19           C
ATOM   3881  O   TYR A 313      68.858 -31.043  -3.675  1.00 69.33           O
ATOM   3882  HA  TYR A 313      67.854 -30.093  -5.848  1.00 20.00           H
ATOM   3883  CB  TYR A 313      68.421 -31.962  -6.636  1.00 65.89           C
ATOM   3884 1HB  TYR A 313      69.305 -32.393  -7.107  1.00 20.00           H
ATOM   3885 2HB  TYR A 313      68.119 -32.644  -5.841  1.00 20.00           H
ATOM   3886  CG  TYR A 313      67.306 -31.802  -7.649  1.00 66.67           C
ATOM   3887  HD1 TYR A 313      65.718 -31.863  -6.192  1.00 20.00           H
ATOM   3888  CD1 TYR A 313      65.973 -31.751  -7.246  1.00 68.25           C
ATOM   3889  HD2 TYR A 313      68.622 -31.654  -9.328  1.00 20.00           H
ATOM   3890  CD2 TYR A 313      67.584 -31.620  -8.998  1.00 67.64           C
ATOM   3891  CE1 TYR A 313      64.945 -31.558  -8.165  1.00 69.12           C
ATOM   3892  HE1 TYR A 313      63.905 -31.525  -7.839  1.00 20.00           H
ATOM   3893  HE2 TYR A 313      66.813 -31.350 -10.986  1.00 20.00           H
ATOM   3894  CE2 TYR A 313      66.562 -31.449  -9.930  1.00 68.92           C
ATOM   3895  CZ  TYR A 313      65.243 -31.406  -9.508  1.00 76.76           C
ATOM   3896  OH  TYR A 313      64.232 -31.220 -10.424  1.00 79.83           O
ATOM   3897  HH  TYR A 313      63.381 -31.617 -10.079  1.00 20.00           H
ATOM   3898  HN  TYR A 313      70.029 -30.325  -7.666  1.00 20.00           H
ATOM   3899  N   PHE A 314      70.850 -30.561  -4.634  1.00 68.55           N
ATOM   3900  CA  PHE A 314      71.549 -30.552  -3.354  1.00 69.07           C
ATOM   3901  C   PHE A 314      71.144 -29.268  -2.597  1.00 72.95           C
ATOM   3902  O   PHE A 314      70.886 -29.322  -1.393  1.00 72.27           O
ATOM   3903  HA  PHE A 314      71.232 -31.439  -2.806  1.00 20.00           H
ATOM   3904  CB  PHE A 314      73.075 -30.677  -3.525  1.00 72.43           C
ATOM   3905 1HB  PHE A 314      73.298 -31.618  -4.028  1.00 20.00           H
ATOM   3906 2HB  PHE A 314      73.424 -29.876  -4.177  1.00 20.00           H
ATOM   3907  CG  PHE A 314      73.825 -30.619  -2.208  1.00 75.34           C
ATOM   3908  HD1 PHE A 314      73.503 -32.696  -1.724  1.00 20.00           H
ATOM   3909  CD1 PHE A 314      73.937 -31.750  -1.400  1.00 79.42           C
ATOM   3910  HD2 PHE A 314      74.348 -28.544  -2.401  1.00 20.00           H
ATOM   3911  CD2 PHE A 314      74.420 -29.433  -1.775  1.00 77.96           C
ATOM   3912  CE1 PHE A 314      74.606 -31.685  -0.166  1.00 80.79           C
ATOM   3913  HE1 PHE A 314      74.666 -32.569   0.469  1.00 20.00           H
ATOM   3914  CE2 PHE A 314      75.098 -29.374  -0.549  1.00 81.05           C
ATOM   3915  HE2 PHE A 314      75.553 -28.439  -0.223  1.00 20.00           H
ATOM   3916  CZ  PHE A 314      75.189 -30.500   0.245  1.00 79.59           C
ATOM   3917  HZ  PHE A 314      75.720 -30.455   1.196  1.00 20.00           H
ATOM   3918  HN  PHE A 314      71.416 -30.385  -5.440  1.00 20.00           H
ATOM   3919  N   CYS A 315      71.022 -28.129  -3.333  1.00 69.78           N
ATOM   3920  CA  CYS A 315      70.603 -26.827  -2.800  1.00 69.21           C
ATOM   3921  C   CYS A 315      69.136 -26.885  -2.377  1.00 73.16           C
ATOM   3922  O   CYS A 315      68.769 -26.235  -1.393  1.00 72.98           O
ATOM   3923  HA  CYS A 315      71.234 -26.625  -1.934  1.00 20.00           H
ATOM   3924  CB  CYS A 315      70.839 -25.719  -3.817  1.00 69.69           C
ATOM   3925 1HB  CYS A 315      70.314 -25.948  -4.745  1.00 20.00           H
ATOM   3926 2HB  CYS A 315      70.432 -24.779  -3.444  1.00 20.00           H
ATOM   3927  HG  CYS A 315      72.731 -26.554  -4.941  1.00 20.00           H
ATOM   3928  SG  CYS A 315      72.582 -25.449  -4.217  1.00 74.64           S
ATOM   3929  HN  CYS A 315      71.208 -28.074  -4.314  1.00 20.00           H
ATOM   3930  N   ILE A 316      68.304 -27.657  -3.121  1.00 69.36           N
ATOM   3931  CA  ILE A 316      66.895 -27.913  -2.802  1.00 68.83           C
ATOM   3932  C   ILE A 316      66.831 -28.612  -1.437  1.00 72.23           C
ATOM   3933  O   ILE A 316      66.072 -28.179  -0.567  1.00 71.44           O
ATOM   3934  HA  ILE A 316      66.396 -26.947  -2.728  1.00 20.00           H
ATOM   3935  HB  ILE A 316      66.883 -29.546  -4.239  1.00 20.00           H
ATOM   3936  CB  ILE A 316      66.201 -28.752  -3.935  1.00 72.66           C
ATOM   3937  CG1 ILE A 316      65.922 -27.903  -5.189  1.00 73.77           C
ATOM   3938 1HG1 ILE A 316      66.811 -27.329  -5.449  1.00 20.00           H
ATOM   3939 2HG1 ILE A 316      65.706 -28.557  -6.034  1.00 20.00           H
ATOM   3940  CG2 ILE A 316      64.890 -29.405  -3.461  1.00 73.43           C
ATOM   3941 1HG2 ILE A 316      65.114 -30.184  -2.733  1.00 20.00           H
ATOM   3942 2HG2 ILE A 316      64.253 -28.649  -3.001  1.00 20.00           H
ATOM   3943 3HG2 ILE A 316      64.373 -29.843  -4.315  1.00 20.00           H
ATOM   3944  CD1 ILE A 316      64.738 -26.891  -5.079  1.00 82.98           C
ATOM   3945 1HD1 ILE A 316      64.689 -26.289  -5.987  1.00 20.00           H
ATOM   3946 2HD1 ILE A 316      63.803 -27.437  -4.954  1.00 20.00           H
ATOM   3947 3HD1 ILE A 316      64.896 -26.239  -4.220  1.00 20.00           H
ATOM   3948  HN  ILE A 316      68.578 -28.125  -3.961  1.00 20.00           H
ATOM   3949  N   ALA A 317      67.672 -29.658  -1.242  1.00 68.99           N
ATOM   3950  CA  ALA A 317      67.751 -30.436  -0.007  1.00 68.91           C
ATOM   3951  C   ALA A 317      68.115 -29.543   1.185  1.00 73.83           C
ATOM   3952  O   ALA A 317      67.546 -29.726   2.260  1.00 73.09           O
ATOM   3953  HA  ALA A 317      66.766 -30.866   0.178  1.00 20.00           H
ATOM   3954  CB  ALA A 317      68.767 -31.549  -0.155  1.00 70.18           C
ATOM   3955 1HB  ALA A 317      68.528 -32.144  -1.037  1.00 20.00           H
ATOM   3956 2HB  ALA A 317      69.763 -31.120  -0.265  1.00 20.00           H
ATOM   3957 3HB  ALA A 317      68.741 -32.185   0.730  1.00 20.00           H
ATOM   3958  HN  ALA A 317      68.317 -29.993  -1.929  1.00 20.00           H
ATOM   3959  N   LEU A 318      69.021 -28.550   0.980  1.00 71.60           N
ATOM   3960  CA  LEU A 318      69.439 -27.580   2.009  1.00 71.49           C
ATOM   3961  C   LEU A 318      68.252 -26.723   2.479  1.00 73.94           C
ATOM   3962  O   LEU A 318      68.128 -26.480   3.675  1.00 73.40           O
ATOM   3963  HA  LEU A 318      69.796 -28.148   2.868  1.00 20.00           H
ATOM   3964  CB  LEU A 318      70.573 -26.668   1.509  1.00 71.91           C
ATOM   3965 1HB  LEU A 318      70.289 -26.269   0.535  1.00 20.00           H
ATOM   3966 2HB  LEU A 318      70.657 -25.820   2.189  1.00 20.00           H
ATOM   3967  HG  LEU A 318      71.839 -28.240   0.807  1.00 20.00           H
ATOM   3968  CG  LEU A 318      71.950 -27.319   1.379  1.00 77.21           C
ATOM   3969  CD1 LEU A 318      72.890 -26.435   0.618  1.00 78.05           C
ATOM   3970 1HD1 LEU A 318      72.370 -26.001  -0.236  1.00 20.00           H
ATOM   3971 2HD1 LEU A 318      73.246 -25.637   1.270  1.00 20.00           H
ATOM   3972 3HD1 LEU A 318      73.738 -27.023   0.267  1.00 20.00           H
ATOM   3973  CD2 LEU A 318      72.536 -27.676   2.747  1.00 78.98           C
ATOM   3974 1HD2 LEU A 318      72.498 -26.802   3.398  1.00 20.00           H
ATOM   3975 2HD2 LEU A 318      71.956 -28.485   3.191  1.00 20.00           H
ATOM   3976 3HD2 LEU A 318      73.571 -27.995   2.627  1.00 20.00           H
ATOM   3977  HN  LEU A 318      69.486 -28.388   0.110  1.00 20.00           H
ATOM   3978  N   GLY A 319      67.379 -26.318   1.555  1.00 69.34           N
ATOM   3979  CA  GLY A 319      66.170 -25.569   1.887  1.00 68.21           C
ATOM   3980  C   GLY A 319      65.247 -26.366   2.797  1.00 70.41           C
ATOM   3981  O   GLY A 319      64.680 -25.823   3.751  1.00 69.90           O
ATOM   3982 1HA  GLY A 319      66.440 -24.634   2.377  1.00 20.00           H
ATOM   3983 2HA  GLY A 319      65.637 -25.307   0.973  1.00 20.00           H
ATOM   3984  HN  GLY A 319      67.480 -26.492   0.575  1.00 20.00           H
ATOM   3985  N   TYR A 320      65.111 -27.676   2.518  1.00 65.55           N
ATOM   3986  CA  TYR A 320      64.313 -28.590   3.325  1.00 64.90           C
ATOM   3987  C   TYR A 320      64.990 -28.882   4.672  1.00 69.76           C
ATOM   3988  O   TYR A 320      64.294 -29.225   5.632  1.00 69.75           O
ATOM   3989  HA  TYR A 320      63.347 -28.120   3.510  1.00 20.00           H
ATOM   3990  CB  TYR A 320      64.060 -29.907   2.576  1.00 65.76           C
ATOM   3991 1HB  TYR A 320      65.005 -30.272   2.174  1.00 20.00           H
ATOM   3992 2HB  TYR A 320      63.706 -30.655   3.286  1.00 20.00           H
ATOM   3993  CG  TYR A 320      63.060 -29.806   1.443  1.00 66.42           C
ATOM   3994  HD1 TYR A 320      61.402 -29.257   2.707  1.00 20.00           H
ATOM   3995  CD1 TYR A 320      61.727 -29.484   1.692  1.00 68.11           C
ATOM   3996  HD2 TYR A 320      64.432 -30.480  -0.057  1.00 20.00           H
ATOM   3997  CD2 TYR A 320      63.402 -30.187   0.148  1.00 66.94           C
ATOM   3998  CE1 TYR A 320      60.787 -29.444   0.665  1.00 68.10           C
ATOM   3999  HE1 TYR A 320      59.758 -29.145   0.863  1.00 20.00           H
ATOM   4000  HE2 TYR A 320      62.772 -30.431  -1.897  1.00 20.00           H
ATOM   4001  CE2 TYR A 320      62.464 -30.159  -0.888  1.00 67.57           C
ATOM   4002  CZ  TYR A 320      61.157 -29.786  -0.622  1.00 72.32           C
ATOM   4003  OH  TYR A 320      60.218 -29.731  -1.619  1.00 70.52           O
ATOM   4004  HH  TYR A 320      59.411 -29.234  -1.301  1.00 20.00           H
ATOM   4005  HN  TYR A 320      65.543 -28.130   1.739  1.00 20.00           H
ATOM   4006  N   THR A 321      66.344 -28.751   4.739  1.00 66.66           N
ATOM   4007  CA  THR A 321      67.159 -28.990   5.942  1.00 66.87           C
ATOM   4008  C   THR A 321      66.799 -27.960   7.025  1.00 71.31           C
ATOM   4009  O   THR A 321      66.708 -28.332   8.195  1.00 71.15           O
ATOM   4010  HA  THR A 321      66.911 -29.976   6.335  1.00 20.00           H
ATOM   4011  HB  THR A 321      68.918 -27.982   5.151  1.00 20.00           H
ATOM   4012  CB  THR A 321      68.652 -28.943   5.591  1.00 72.40           C
ATOM   4013  OG1 THR A 321      68.954 -30.049   4.746  1.00 73.38           O
ATOM   4014  HG1 THR A 321      68.521 -29.926   3.853  1.00 20.00           H
ATOM   4015  CG2 THR A 321      69.552 -28.979   6.813  1.00 69.46           C
ATOM   4016 1HG2 THR A 321      70.590 -29.092   6.497  1.00 20.00           H
ATOM   4017 2HG2 THR A 321      69.272 -29.821   7.446  1.00 20.00           H
ATOM   4018 3HG2 THR A 321      69.442 -28.050   7.373  1.00 20.00           H
ATOM   4019  HN  THR A 321      66.918 -28.477   3.968  1.00 20.00           H
ATOM   4020  N   ASN A 322      66.564 -26.682   6.632  1.00 68.07           N
ATOM   4021  CA  ASN A 322      66.154 -25.606   7.546  1.00 68.22           C
ATOM   4022  C   ASN A 322      64.921 -26.052   8.338  1.00 73.26           C
ATOM   4023  O   ASN A 322      64.920 -25.994   9.568  1.00 73.35           O
ATOM   4024  HA  ASN A 322      67.018 -25.429   8.187  1.00 20.00           H
ATOM   4025  CB  ASN A 322      65.878 -24.301   6.764  1.00 69.07           C
ATOM   4026 1HB  ASN A 322      66.818 -23.883   6.404  1.00 20.00           H
ATOM   4027 2HB  ASN A 322      65.270 -24.520   5.887  1.00 20.00           H
ATOM   4028  CG  ASN A 322      65.167 -23.212   7.549  1.00 97.41           C
ATOM   4029  OD1 ASN A 322      63.959 -22.985   7.420  1.00 91.60           O
ATOM   4030  ND2 ASN A 322      65.903 -22.542   8.420  1.00 91.38           N
ATOM   4031 1HD2 ASN A 322      66.872 -22.764   8.531  1.00 20.00           H
ATOM   4032 2HD2 ASN A 322      65.491 -21.813   8.966  1.00 20.00           H
ATOM   4033  HN  ASN A 322      66.649 -26.363   5.688  1.00 20.00           H
ATOM   4034  N   SER A 323      63.923 -26.595   7.617  1.00 70.35           N
ATOM   4035  CA  SER A 323      62.653 -27.104   8.132  1.00 70.67           C
ATOM   4036  C   SER A 323      62.849 -28.301   9.062  1.00 75.46           C
ATOM   4037  O   SER A 323      62.077 -28.484  10.000  1.00 75.36           O
ATOM   4038  HA  SER A 323      62.215 -26.276   8.689  1.00 20.00           H
ATOM   4039  CB  SER A 323      61.765 -27.517   6.965  1.00 74.43           C
ATOM   4040 1HB  SER A 323      62.077 -28.496   6.601  1.00 20.00           H
ATOM   4041 2HB  SER A 323      60.736 -27.619   7.310  1.00 20.00           H
ATOM   4042  HG  SER A 323      61.486 -25.680   6.235  1.00 20.00           H
ATOM   4043  OG  SER A 323      61.837 -26.561   5.918  1.00 83.42           O
ATOM   4044  HN  SER A 323      63.949 -26.710   6.624  1.00 20.00           H
ATOM   4045  N   SER A 324      63.869 -29.122   8.787  1.00 72.71           N
ATOM   4046  CA  SER A 324      64.178 -30.322   9.558  1.00 73.55           C
ATOM   4047  C   SER A 324      64.992 -29.984  10.819  1.00 78.94           C
ATOM   4048  O   SER A 324      64.917 -30.715  11.802  1.00 79.10           O
ATOM   4049  HA  SER A 324      63.212 -30.740   9.840  1.00 20.00           H
ATOM   4050  CB  SER A 324      64.946 -31.315   8.689  1.00 76.98           C
ATOM   4051 1HB  SER A 324      65.902 -30.879   8.399  1.00 20.00           H
ATOM   4052 2HB  SER A 324      65.167 -32.210   9.270  1.00 20.00           H
ATOM   4053  HG  SER A 324      64.362 -32.614   7.291  1.00 20.00           H
ATOM   4054  OG  SER A 324      64.198 -31.658   7.533  1.00 83.17           O
ATOM   4055  HN  SER A 324      64.508 -28.986   8.030  1.00 20.00           H
ATOM   4056  N   LEU A 325      65.764 -28.885  10.788  1.00 76.23           N
ATOM   4057  CA  LEU A 325      66.587 -28.474  11.923  1.00 76.71           C
ATOM   4058  C   LEU A 325      65.797 -27.596  12.889  1.00 81.66           C
ATOM   4059  O   LEU A 325      66.103 -27.620  14.077  1.00 81.93           O
ATOM   4060  HA  LEU A 325      66.877 -29.377  12.460  1.00 20.00           H
ATOM   4061  CB  LEU A 325      67.849 -27.727  11.453  1.00 76.48           C
ATOM   4062 1HB  LEU A 325      67.539 -26.874  10.849  1.00 20.00           H
ATOM   4063 2HB  LEU A 325      68.358 -27.328  12.330  1.00 20.00           H
ATOM   4064  HG  LEU A 325      68.354 -28.961   9.773  1.00 20.00           H
ATOM   4065  CG  LEU A 325      68.866 -28.544  10.640  1.00 81.00           C
ATOM   4066  CD1 LEU A 325      69.970 -27.665  10.124  1.00 80.97           C
ATOM   4067 1HD1 LEU A 325      69.555 -26.922   9.443  1.00 20.00           H
ATOM   4068 2HD1 LEU A 325      70.454 -27.161  10.960  1.00 20.00           H
ATOM   4069 3HD1 LEU A 325      70.702 -28.275   9.594  1.00 20.00           H
ATOM   4070  CD2 LEU A 325      69.442 -29.696  11.449  1.00 84.03           C
ATOM   4071 1HD2 LEU A 325      69.828 -29.318  12.395  1.00 20.00           H
ATOM   4072 2HD2 LEU A 325      68.660 -30.430  11.643  1.00 20.00           H
ATOM   4073 3HD2 LEU A 325      70.250 -30.166  10.888  1.00 20.00           H
ATOM   4074  HN  LEU A 325      65.835 -28.273  10.000  1.00 20.00           H
ATOM   4075  N   ASN A 326      64.771 -26.851  12.400  1.00 78.96           N
ATOM   4076  CA  ASN A 326      63.930 -25.973  13.232  1.00 79.74           C
ATOM   4077  C   ASN A 326      63.387 -26.695  14.481  1.00 85.66           C
ATOM   4078  O   ASN A 326      63.516 -26.110  15.556  1.00 86.12           O
ATOM   4079  HA  ASN A 326      64.574 -25.139  13.510  1.00 20.00           H
ATOM   4080  CB  ASN A 326      62.752 -25.385  12.456  1.00 81.88           C
ATOM   4081 1HB  ASN A 326      62.287 -26.162  11.850  1.00 20.00           H
ATOM   4082 2HB  ASN A 326      61.994 -25.029  13.154  1.00 20.00           H
ATOM   4083  CG  ASN A 326      63.086 -24.237  11.533  1.00107.92           C
ATOM   4084  OD1 ASN A 326      63.979 -23.423  11.793  1.00102.47           O
ATOM   4085  ND2 ASN A 326      62.246 -24.037  10.532  1.00100.23           N
ATOM   4086 1HD2 ASN A 326      61.448 -24.630  10.423  1.00 20.00           H
ATOM   4087 2HD2 ASN A 326      62.409 -23.293   9.884  1.00 20.00           H
ATOM   4088  HN  ASN A 326      64.500 -26.835  11.437  1.00 20.00           H
ATOM   4089  N   PRO A 327      62.817 -27.936  14.418  1.00 83.18           N
ATOM   4090  CA  PRO A 327      62.348 -28.577  15.664  1.00 84.55           C
ATOM   4091  C   PRO A 327      63.467 -28.706  16.715  1.00 90.23           C
ATOM   4092  O   PRO A 327      63.211 -28.456  17.890  1.00 90.81           O
ATOM   4093  HA  PRO A 327      61.583 -27.962  16.139  1.00 20.00           H
ATOM   4094  CB  PRO A 327      61.865 -29.961  15.204  1.00 86.55           C
ATOM   4095 1HB  PRO A 327      62.215 -30.750  15.870  1.00 20.00           H
ATOM   4096 2HB  PRO A 327      60.777 -30.020  15.185  1.00 20.00           H
ATOM   4097  CG  PRO A 327      62.413 -30.150  13.852  1.00 89.98           C
ATOM   4098 1HG  PRO A 327      63.386 -30.641  13.886  1.00 20.00           H
ATOM   4099 2HG  PRO A 327      61.760 -30.779  13.246  1.00 20.00           H
ATOM   4100  CD  PRO A 327      62.534 -28.795  13.252  1.00 84.37           C
ATOM   4101 1HD  PRO A 327      63.334 -28.753  12.513  1.00 20.00           H
ATOM   4102 2HD  PRO A 327      61.616 -28.497  12.746  1.00 20.00           H
ATOM   4103  N   ILE A 328      64.709 -29.029  16.291  1.00 87.01           N
ATOM   4104  CA  ILE A 328      65.850 -29.159  17.197  1.00 87.72           C
ATOM   4105  C   ILE A 328      66.360 -27.768  17.636  1.00 92.25           C
ATOM   4106  O   ILE A 328      66.637 -27.574  18.818  1.00 92.01           O
ATOM   4107  HA  ILE A 328      65.502 -29.683  18.087  1.00 20.00           H
ATOM   4108  HB  ILE A 328      67.211 -29.513  15.568  1.00 20.00           H
ATOM   4109  CB  ILE A 328      66.984 -29.970  16.531  1.00 90.80           C
ATOM   4110  HN  ILE A 328      64.946 -29.203  15.335  1.00 20.00           H
ATOM   4111  N   LEU A 329      66.472 -26.817  16.691  1.00 89.58           N
ATOM   4112  CA  LEU A 329      67.011 -25.473  16.910  1.00 90.49           C
ATOM   4113  C   LEU A 329      66.097 -24.574  17.780  1.00 97.93           C
ATOM   4114  O   LEU A 329      66.624 -23.740  18.518  1.00 97.98           O
ATOM   4115  HA  LEU A 329      67.948 -25.582  17.456  1.00 20.00           H
ATOM   4116  CB  LEU A 329      67.234 -24.772  15.566  1.00 89.46           C
ATOM   4117 1HB  LEU A 329      66.292 -24.771  15.018  1.00 20.00           H
ATOM   4118 2HB  LEU A 329      67.490 -23.731  15.760  1.00 20.00           H
ATOM   4119  HN  LEU A 329      66.194 -26.940  15.738  1.00 20.00           H
ATOM   4120  N   TYR A 330      64.757 -24.715  17.687  1.00 96.63           N
ATOM   4121  CA  TYR A 330      63.841 -23.843  18.431  1.00 97.58           C
ATOM   4122  C   TYR A 330      63.050 -24.562  19.540  1.00105.18           C
ATOM   4123  O   TYR A 330      62.803 -23.930  20.570  1.00105.78           O
ATOM   4124  HA  TYR A 330      64.433 -23.060  18.905  1.00 20.00           H
ATOM   4125  CB  TYR A 330      62.833 -23.191  17.484  1.00 97.94           C
ATOM   4126 1HB  TYR A 330      62.488 -23.936  16.767  1.00 20.00           H
ATOM   4127 2HB  TYR A 330      61.962 -22.875  18.058  1.00 20.00           H
ATOM   4128  CG  TYR A 330      63.398 -22.003  16.737  1.00 99.51           C
ATOM   4129  HD1 TYR A 330      64.298 -23.173  15.167  1.00 20.00           H
ATOM   4130  CD1 TYR A 330      64.136 -22.173  15.569  1.00101.19           C
ATOM   4131  HD2 TYR A 330      62.576 -20.556  18.084  1.00 20.00           H
ATOM   4132  CD2 TYR A 330      63.169 -20.703  17.182  1.00100.15           C
ATOM   4133  CE1 TYR A 330      64.679 -21.082  14.893  1.00101.64           C
ATOM   4134  HE1 TYR A 330      65.295 -21.227  14.006  1.00 20.00           H
ATOM   4135  HE2 TYR A 330      63.483 -18.599  16.872  1.00 20.00           H
ATOM   4136  CE2 TYR A 330      63.681 -19.603  16.498  1.00100.61           C
ATOM   4137  CZ  TYR A 330      64.435 -19.796  15.351  1.00108.60           C
ATOM   4138  OH  TYR A 330      64.925 -18.710  14.665  1.00110.36           O
ATOM   4139  HH  TYR A 330      65.319 -19.005  13.794  1.00 20.00           H
ATOM   4140  HN  TYR A 330      64.305 -25.404  17.121  1.00 20.00           H
ATOM   4141  N   ALA A 331      62.613 -25.827  19.339  1.00103.42           N
ATOM   4142  CA  ALA A 331      61.806 -26.517  20.353  1.00105.02           C
ATOM   4143  C   ALA A 331      62.671 -27.411  21.258  1.00112.46           C
ATOM   4144  O   ALA A 331      62.560 -27.295  22.477  1.00113.06           O
ATOM   4145  HA  ALA A 331      61.341 -25.757  20.980  1.00 20.00           H
ATOM   4146  CB  ALA A 331      60.721 -27.349  19.695  1.00105.63           C
ATOM   4147 1HB  ALA A 331      60.200 -26.745  18.952  1.00 20.00           H
ATOM   4148 2HB  ALA A 331      61.171 -28.214  19.208  1.00 20.00           H
ATOM   4149 3HB  ALA A 331      60.012 -27.686  20.452  1.00 20.00           H
ATOM   4150  HN  ALA A 331      62.803 -26.360  18.515  1.00 20.00           H
ATOM   4151  N   PHE A 332      63.548 -28.272  20.683  1.00111.02           N
ATOM   4152  CA  PHE A 332      64.399 -29.169  21.484  1.00113.00           C
ATOM   4153  C   PHE A 332      65.650 -28.417  22.023  1.00118.34           C
ATOM   4154  O   PHE A 332      66.634 -29.046  22.435  1.00118.52           O
ATOM   4155  HA  PHE A 332      63.799 -29.520  22.323  1.00 20.00           H
ATOM   4156  CB  PHE A 332      64.824 -30.414  20.686  1.00115.01           C
ATOM   4157 1HB  PHE A 332      65.301 -30.094  19.760  1.00 20.00           H
ATOM   4158 2HB  PHE A 332      65.574 -30.961  21.258  1.00 20.00           H
ATOM   4159  CG  PHE A 332      63.683 -31.350  20.352  1.00116.72           C
ATOM   4160  HD1 PHE A 332      63.591 -32.231  22.316  1.00 20.00           H
ATOM   4161  CD1 PHE A 332      63.174 -32.223  21.309  1.00121.21           C
ATOM   4162  HD2 PHE A 332      63.582 -30.763  18.293  1.00 20.00           H
ATOM   4163  CD2 PHE A 332      63.172 -31.418  19.062  1.00117.73           C
ATOM   4164  CE1 PHE A 332      62.129 -33.095  20.997  1.00122.35           C
ATOM   4165  HE1 PHE A 332      61.716 -33.748  21.766  1.00 20.00           H
ATOM   4166  CE2 PHE A 332      62.137 -32.303  18.747  1.00120.73           C
ATOM   4167  HE2 PHE A 332      61.740 -32.339  17.733  1.00 20.00           H
ATOM   4168  CZ  PHE A 332      61.620 -33.129  19.717  1.00120.19           C
ATOM   4169  HZ  PHE A 332      60.806 -33.811  19.472  1.00 20.00           H
ATOM   4170  HN  PHE A 332      63.679 -28.360  19.696  1.00 20.00           H
ATOM   4171  N   LEU A 333      65.568 -27.073  22.058  1.00115.40           N
ATOM   4172  CA  LEU A 333      66.547 -26.161  22.644  1.00115.97           C
ATOM   4173  C   LEU A 333      65.807 -25.113  23.493  1.00120.93           C
ATOM   4174  O   LEU A 333      66.455 -24.364  24.231  1.00121.59           O
ATOM   4175  HA  LEU A 333      67.190 -26.749  23.299  1.00 20.00           H
ATOM   4176  CB  LEU A 333      67.466 -25.495  21.601  1.00115.02           C
ATOM   4177 1HB  LEU A 333      66.846 -25.116  20.789  1.00 20.00           H
ATOM   4178 2HB  LEU A 333      67.945 -24.633  22.066  1.00 20.00           H
ATOM   4179  HG  LEU A 333      68.091 -27.242  20.519  1.00 20.00           H
ATOM   4180  CG  LEU A 333      68.567 -26.381  20.988  1.00119.89           C
ATOM   4181  CD1 LEU A 333      69.318 -25.640  19.903  1.00118.97           C
ATOM   4182 1HD1 LEU A 333      68.628 -24.994  19.359  1.00 20.00           H
ATOM   4183 2HD1 LEU A 333      70.104 -25.034  20.354  1.00 20.00           H
ATOM   4184 3HD1 LEU A 333      69.763 -26.358  19.214  1.00 20.00           H
ATOM   4185  CD2 LEU A 333      69.554 -26.890  22.053  1.00124.11           C
ATOM   4186 1HD2 LEU A 333      69.859 -26.061  22.692  1.00 20.00           H
ATOM   4187 2HD2 LEU A 333      69.071 -27.657  22.659  1.00 20.00           H
ATOM   4188 3HD2 LEU A 333      70.431 -27.312  21.563  1.00 20.00           H
ATOM   4189  HN  LEU A 333      64.807 -26.549  21.675  1.00 20.00           H
ATOM   4190  N   ASP A 334      64.445 -25.109  23.439  1.00117.38           N
ATOM   4191  CA  ASP A 334      63.605 -24.237  24.272  1.00117.84           C
ATOM   4192  C   ASP A 334      63.694 -24.703  25.726  1.00123.73           C
ATOM   4193  O   ASP A 334      63.464 -25.882  26.009  1.00124.10           O
ATOM   4194  HA  ASP A 334      64.004 -23.233  24.128  1.00 20.00           H
ATOM   4195  CB  ASP A 334      62.139 -24.218  23.776  1.00119.06           C
ATOM   4196 1HB  ASP A 334      62.103 -23.855  22.749  1.00 20.00           H
ATOM   4197 2HB  ASP A 334      61.740 -25.232  23.770  1.00 20.00           H
ATOM   4198  CG  ASP A 334      61.170 -23.359  24.590  1.00129.49           C
ATOM   4199  OD1 ASP A 334      61.622 -22.353  25.194  1.00130.47           O
ATOM   4200  OD2 ASP A 334      59.951 -23.635  24.544  1.00134.25           O
ATOM   4201  HN  ASP A 334      63.908 -25.695  22.832  1.00 20.00           H
ATOM   4202  N   GLU A 335      64.041 -23.780  26.640  1.00120.90           N
ATOM   4203  CA  GLU A 335      64.228 -24.074  28.062  1.00122.50           C
ATOM   4204  C   GLU A 335      62.877 -24.437  28.739  1.00126.64           C
ATOM   4205  O   GLU A 335      62.877 -25.090  29.787  1.00127.74           O
ATOM   4206  HA  GLU A 335      64.895 -24.936  28.094  1.00 20.00           H
ATOM   4207  CB  GLU A 335      64.874 -22.860  28.756  1.00124.34           C
ATOM   4208 1HB  GLU A 335      65.589 -22.389  28.082  1.00 20.00           H
ATOM   4209 2HB  GLU A 335      64.097 -22.179  29.104  1.00 20.00           H
ATOM   4210  CG  GLU A 335      65.682 -23.175  30.011  1.00135.83           C
ATOM   4211 1HG  GLU A 335      65.909 -22.251  30.543  1.00 20.00           H
ATOM   4212 2HG  GLU A 335      65.088 -23.793  30.684  1.00 20.00           H
ATOM   4213  CD  GLU A 335      67.012 -23.898  29.842  1.00153.52           C
ATOM   4214  OE1 GLU A 335      67.850 -23.788  30.766  1.00147.46           O
ATOM   4215  OE2 GLU A 335      67.254 -24.500  28.770  1.00143.78           O
ATOM   4216  HN  GLU A 335      64.201 -22.816  26.428  1.00 20.00           H
ATOM   4217  N   ASN A 336      61.738 -24.049  28.109  1.00121.60           N
ATOM   4218  CA  ASN A 336      60.382 -24.314  28.603  1.00121.69           C
ATOM   4219  C   ASN A 336      59.759 -25.586  27.959  1.00124.20           C
ATOM   4220  O   ASN A 336      58.953 -26.251  28.617  1.00124.95           O
ATOM   4221  HA  ASN A 336      60.488 -24.431  29.682  1.00 20.00           H
ATOM   4222  CB  ASN A 336      59.476 -23.112  28.332  1.00121.37           C
ATOM   4223 1HB  ASN A 336      59.553 -22.823  27.284  1.00 20.00           H
ATOM   4224 2HB  ASN A 336      58.437 -23.388  28.510  1.00 20.00           H
ATOM   4225  HN  ASN A 336      61.720 -23.544  27.246  1.00 20.00           H
ATOM   4226  N   PHE A 337      60.119 -25.913  26.685  1.00118.28           N
ATOM   4227  CA  PHE A 337      59.584 -27.082  25.962  1.00117.38           C
ATOM   4228  C   PHE A 337      60.197 -28.403  26.511  1.00122.03           C
ATOM   4229  O   PHE A 337      59.491 -29.415  26.561  1.00121.97           O
ATOM   4230  HA  PHE A 337      58.505 -27.092  26.116  1.00 20.00           H
ATOM   4231  CB  PHE A 337      59.846 -26.954  24.447  1.00117.13           C
ATOM   4232 1HB  PHE A 337      59.463 -25.994  24.102  1.00 20.00           H
ATOM   4233 2HB  PHE A 337      60.922 -26.948  24.274  1.00 20.00           H
ATOM   4234  CG  PHE A 337      59.247 -28.029  23.564  1.00118.15           C
ATOM   4235  HD1 PHE A 337      57.291 -27.131  23.490  1.00 20.00           H
ATOM   4236  CD1 PHE A 337      57.918 -27.959  23.160  1.00120.84           C
ATOM   4237  HD2 PHE A 337      61.085 -29.111  23.346  1.00 20.00           H
ATOM   4238  CD2 PHE A 337      60.034 -29.059  23.062  1.00119.98           C
ATOM   4239  CE1 PHE A 337      57.369 -28.943  22.330  1.00121.53           C
ATOM   4240  HE1 PHE A 337      56.315 -28.898  22.055  1.00 20.00           H
ATOM   4241  CE2 PHE A 337      59.488 -30.033  22.220  1.00122.48           C
ATOM   4242  HE2 PHE A 337      60.115 -30.843  21.849  1.00 20.00           H
ATOM   4243  CZ  PHE A 337      58.160 -29.970  21.860  1.00120.40           C
ATOM   4244  HZ  PHE A 337      57.734 -30.730  21.205  1.00 20.00           H
ATOM   4245  HN  PHE A 337      60.772 -25.391  26.137  1.00 20.00           H
ATOM   4246  N   LYS A 338      61.495 -28.384  26.926  1.00118.82           N
ATOM   4247  CA  LYS A 338      62.206 -29.542  27.506  1.00119.91           C
ATOM   4248  C   LYS A 338      61.524 -30.026  28.800  1.00126.20           C
ATOM   4249  O   LYS A 338      61.254 -31.222  28.943  1.00126.91           O
ATOM   4250  HA  LYS A 338      62.152 -30.355  26.782  1.00 20.00           H
ATOM   4251  CB  LYS A 338      63.682 -29.201  27.802  1.00122.11           C
ATOM   4252 1HB  LYS A 338      63.734 -28.337  28.465  1.00 20.00           H
ATOM   4253 2HB  LYS A 338      64.153 -30.033  28.326  1.00 20.00           H
ATOM   4254  CG  LYS A 338      64.542 -28.889  26.588  1.00128.27           C
ATOM   4255 1HG  LYS A 338      64.619 -29.773  25.955  1.00 20.00           H
ATOM   4256 2HG  LYS A 338      64.066 -28.111  25.991  1.00 20.00           H
ATOM   4257  CD  LYS A 338      65.928 -28.438  27.030  1.00136.94           C
ATOM   4258 1HD  LYS A 338      65.840 -27.577  27.692  1.00 20.00           H
ATOM   4259 2HD  LYS A 338      66.407 -29.232  27.602  1.00 20.00           H
ATOM   4260  CE  LYS A 338      66.819 -28.070  25.873  1.00145.08           C
ATOM   4261 1HE  LYS A 338      66.968 -28.938  25.231  1.00 20.00           H
ATOM   4262 2HE  LYS A 338      66.338 -27.303  25.266  1.00 20.00           H
ATOM   4263  NZ  LYS A 338      68.143 -27.570  26.328  1.00153.33           N
ATOM   4264 1HZ  LYS A 338      68.713 -27.342  25.521  1.00 20.00           H
ATOM   4265 2HZ  LYS A 338      68.014 -26.740  26.896  1.00 20.00           H
ATOM   4266 3HZ  LYS A 338      68.605 -28.287  26.877  1.00 20.00           H
ATOM   4267  HN  LYS A 338      62.087 -27.579  26.875  1.00 20.00           H
ATOM   4268  N   ARG A 339      61.249 -29.084  29.736  1.00123.30           N
ATOM   4269  CA  ARG A 339      60.598 -29.356  31.020  1.00151.10           C
ATOM   4270  C   ARG A 339      59.103 -29.625  30.828  1.00174.15           C
ATOM   4271  O   ARG A 339      58.433 -28.924  30.068  1.00131.66           O
ATOM   4272  HA  ARG A 339      61.104 -30.240  31.407  1.00 20.00           H
ATOM   4273  CB  ARG A 339      60.804 -28.180  31.987  1.00151.76           C
ATOM   4274 1HB  ARG A 339      60.465 -27.256  31.519  1.00 20.00           H
ATOM   4275 2HB  ARG A 339      60.195 -28.327  32.879  1.00 20.00           H
ATOM   4276  HN  ARG A 339      61.467 -28.113  29.633  1.00 20.00           H
HETATM 4277  O   HOH A 505      58.887 -19.288  -7.960  1.00 38.35           O
HETATM 4278 1HO  HOH A 505      59.704 -19.192  -7.465  1.00 20.00           H
HETATM 4279 2HO  HOH A 505      58.575 -18.389  -8.084  0.00 99.00           H
HETATM 4280  O   HOH A 526      62.767 -16.893  -6.856  1.00 32.56           O
HETATM 4281 1HO  HOH A 526      62.847 -16.044  -6.415  1.00 20.00           H
HETATM 4282 2HO  HOH A 526      63.673 -17.188  -6.975  0.00 99.00           H
HETATM 4283  O   HOH A 538      65.335 -16.986  -6.480  1.00 35.28           O
HETATM 4284 1HO  HOH A 538      66.127 -17.243  -6.002  1.00 20.00           H
HETATM 4285 2HO  HOH A 538      65.661 -16.596  -7.294  0.00 99.00           H
HETATM 4286  H01 RES     1      61.673 -18.220  -6.652  1.00  0.00           H
HETATM 4287  N1  RES     1      60.410 -24.972  -1.353  1.00  0.00           N
HETATM 4288  H1  RES     1      61.118 -23.334  -0.218  1.00  0.00           H
HETATM 4289  O1  RES     1      61.209 -19.073  -6.589  1.00  0.00           O
HETATM 4290  C1  RES     1      63.361 -19.826  -3.708  1.00  0.00           C
HETATM 4291  C10 RES     1      62.744 -24.036  -1.521  1.00  0.00           C
HETATM 4292  C11 RES     1      63.142 -25.344  -2.189  1.00  0.00           C
HETATM 4293  H11 RES     1      64.210 -19.430  -3.161  1.00  0.00           H
HETATM 4294 1H11 RES     1      62.968 -25.324  -3.271  1.00  0.00           H
HETATM 4295 2H11 RES     1      64.213 -25.506  -2.037  1.00  0.00           H
HETATM 4296  C12 RES     1      62.360 -26.480  -1.551  1.00  0.00           C
HETATM 4297  C13 RES     1      62.597 -26.447  -0.043  1.00  0.00           C
HETATM 4298 1H13 RES     1      62.178 -27.333   0.431  1.00  0.00           H
HETATM 4299 2H13 RES     1      63.671 -26.483   0.167  1.00  0.00           H
HETATM 4300  C14 RES     1      61.994 -25.170   0.542  1.00  0.00           C
HETATM 4301 1H14 RES     1      62.780 -24.650   1.096  1.00  0.00           H
HETATM 4302  C15 RES     1      60.877 -26.309  -1.864  1.00  0.00           C
HETATM 4303 1H15 RES     1      60.287 -27.056  -1.339  1.00  0.00           H
HETATM 4304 2H15 RES     1      60.676 -26.383  -2.934  1.00  0.00           H
HETATM 4305  C16 RES     1      62.803 -21.048  -3.425  1.00  0.00           C
HETATM 4306  C17 RES     1      62.447 -22.973  -2.493  1.00  0.00           C
HETATM 4307  C18 RES     1      60.855 -25.478   1.508  1.00  0.00           C
HETATM 4308 1H18 RES     1      60.154 -24.641   1.565  1.00  0.00           H
HETATM 4309 2H18 RES     1      60.284 -26.340   1.159  1.00  0.00           H
HETATM 4310  C19 RES     1      61.397 -25.767   2.886  1.00  0.00           C
HETATM 4311 1H19 RES     1      62.071 -24.981   3.226  1.00  0.00           H
HETATM 4312 2H19 RES     1      61.934 -26.710   2.884  1.00  0.00           H
HETATM 4313 3H19 RES     1      60.590 -25.839   3.609  1.00  0.00           H
HETATM 4314  H2  RES     1      63.602 -23.714  -0.924  1.00  0.00           H
HETATM 4315  C2  RES     1      62.784 -19.169  -4.770  1.00  0.00           C
HETATM 4316  O2  RES     1      63.265 -21.891  -2.469  1.00  0.00           O
HETATM 4317  H21 RES     1      63.202 -18.216  -5.043  1.00  0.00           H
HETATM 4318  H3  RES     1      62.696 -27.432  -1.956  1.00  0.00           H
HETATM 4319  C3  RES     1      61.720 -19.714  -5.478  1.00  0.00           C
HETATM 4320  H4  RES     1      59.708 -25.200  -0.636  1.00  0.00           H
HETATM 4321  C4  RES     1      61.134 -20.911  -5.133  1.00  0.00           C
HETATM 4322  H41 RES     1      60.292 -21.303  -5.693  1.00  0.00           H
HETATM 4323  C5  RES     1      61.706 -21.597  -4.071  1.00  0.00           C
HETATM 4324  C6  RES     1      61.432 -22.818  -3.410  1.00  0.00           C
HETATM 4325  C7  RES     1      60.302 -23.749  -3.626  1.00  0.00           C
HETATM 4326  H71 RES     1      59.564 -23.276  -4.281  1.00  0.00           H
HETATM 4327  H72 RES     1      60.652 -24.634  -4.163  1.00  0.00           H
HETATM 4328  C8  RES     1      59.588 -24.123  -2.320  1.00  0.00           C
HETATM 4329  H81 RES     1      59.273 -23.231  -1.769  1.00  0.00           H
HETATM 4330  H82 RES     1      58.680 -24.689  -2.538  1.00  0.00           H
HETATM 4331  C9  RES     1      61.535 -24.267  -0.606  1.00  0.00           C
END
