# Supplementary material for: Oxa-Iboga alkaloids lack cardiac risk and disrupt opioid use in animal models
Source: Nat Commun. 2024 Sep 20;15:8118. doi: 10.1038/s41467-024-51856-y (PMC11415492; doi:10.1038/s41467-024-51856-y)
Supplement: Supplementary file 9 — Source data [file 41467_2024_51856_MOESM9_ESM.xlsx]

## Sheet: Fig.2
2b
	log[drug]	U50,488									Noribogaine									Oxa-noriboga									Epi-oxa
	-13	-7.03098	9.54606	-6.53222	7.92168	5.19772	12.1351	-5.56114	-5.79748	-9.0526										-2.90137	-5.99858	-11.5113	0.469724	12.1602	-3.83652	-0.447947	2.99712	-14.8554	2.804	-6.57116	-8.23361	-5.98609	13.5804	-12.5316	-14.9521	-5.35423	-0.104924
	-11	16.8039	-2.48686	-19.0068	-5.75319	-11.7522	10.5563	-12.5171	-7.29585	13.2177	-5.84553	8.67622	0.557347	-9.74876	4.17637	7.29784	-12.9969	10.7112	-3.42085	2.97714	6.12651	-3.71304	1.76058	1.00778	-0.953793	1.17142	-5.93447	-3.54159	7.12275	-14.9168	-12.6172				10.115	-4.48417	4.82307
	-10	-14.3771	13.9237	-20.7071	3.02531	-4.84676	-18.5898	-5.50109	5.00704	16.6176	2.43342	13.0018	-5.333	-5.44818	0.556894	-22.4229	-4.74023	11.4914	-0.450818	38.8397	-6.82765	-28.3955	-0.510791	-0.385574	-19.5148	-4.16427	2.12341	-0.908607	3.89445	16.684	-4.55916	-4.62735	9.48732	-9.05848	5.12628	-9.22487	-8.94221
	-9	6.80529	12.1732	-19.9029	17.4206	7.96905	-0.546486	33.8736	13.383	29.349	3.91886	-2.6808	-12.5333	-2.71004	5.73197	-16.0225	-8.55009	8.85436	16.084	4.71457	11.6469	-9.8571	1.69078	8.18262	7.99947	-6.68573	-6.12829	-7.59719	13.7139	-9.05159	-2.54407	-10.6445	5.11695	-14.8837	21.6435	3.45807	18.3565
	-8	9.49296	29.3244	4.64764	23.9656	46.6621	74.3945	51.4057	63.4556	47.1405	0.0800688	-4.91593	-18.4156	-3.24569	8.35202	-15.7744	5.7576	-19.7229	-13.3489	24.2345	12.3611	-5.60613	27.2053	38.2484	9.6913	35.8743	17.933	17.8478	11.848	11.8366	8.61677	30.9687	30.708	17.2429	57.3628	78.3121	61.1931
	-7	65.6327	92.4369	78.9328	85.3816	75.9489	72.9588	85.3578	91.7072	77.0018	-11.147	-3.197	-12.9702	-8.40194	-15.3671	-3.31414	-1.74369	-3.84656	1.96844	10.2958	10.7285	8.31444	84.0347	64.2556	57.2784	78.7553	59.2099	81.0221	53.2147	46.5382	50.0802	58.0324	85.6122	56.014	93.4731	86.4148	96.1224
	-6	82.8941	112.976	78.1865	101.852	99.6629	102.041	97.3157	104.267	108.841	-10.4289	2.81524	0.448675	-0.125928	3.89228	-4.27934	17.9533	16.2496	26.9603	50.1513	27.576	33.9755	98.1088	96.4987	89.4313	87.7781	108.059	90.7019	62.0031	60.4312	58.8595	68.7014	74.731	84.547	110.429	111.885	99.4713
	-5	105.083	133.203	102.554	110.519	95.8686	89.1019	91.4197	109.189	90.7119	18.1337	37.7711	20.6897	1.12335	16.6195	23.0558	50.4175	48.0446	39.4384	61.0425	81.2545	31.6614	92.5579	85.9519	86.4299	81.2305	81.0984	98.1584	59.9972	56.4764	51.0667	83.1973	75.9294	76.254	88.7902	100.572	91.4024
	-4										44.4618	62.3251	61.8786	35.7214	54.8451	45.0848	42.9628	57.1266	51.5773
2c
	Oxa-noribogaine	Emax	SEM	Emax	SEM	Emax	SEM	Emax	SEM	Emax	SEM	Emax	SEM	Emax	SEM
		Gαi1		Gi2		Gαi3		GαoA		GαoB		Gαz		Gαg
		79	7.332	100.9	9.492	102.1	3.487	97.53	8.692	90.96	9.674	94.01	5.287	93.61	8.81
2d
	log[drug]	U50,488									Noribogaine									Oxa-noriboga									Epi-oxa
	-11	1.77909	-9.99205	1.16855	-0.28648	-5.99227	-0.162249	-7.34085	1.47389	9.50328	-1.00198	-4.39023	-0.112893	-0.449198	-0.835055	1.83126	28.4159	7.62996	9.72041	1.14412	-6.32882	-1.85971	7.71523	9.51636	5.64934	-2.91232	-2.58032	-1.55177	2.06126	-15.1883	6.08263	0.936505	1.27465	-1.64294	3.05237	-3.12569	0.268431
	-10	-0.597932	-3.95995	-1.19219	2.68621	-5.52196	-4.20865	0.0476971	0.782782	-7.87489	1.51046	-1.80259		10.0903	-1.7932	-0.00264442	3.68614	1.92973	0.464266	6.11795	-6.49977	3.62696	-3.54087	0.602946	-4.10648	8.89649	4.28103	4.00111	7.75142	-4.03592	0.433177	-0.585152	-3.89291	0.138827	2.4994	-3.82485	-1.91804
	-9	4.40846	0.0858682	14.0305	11.3381	-4.07555	4.1548	8.84987	-3.13139	2.20897	3.33286	3.77961	4.77486	-4.31211	-3.20222	2.00468	0.976101	-2.29426	0.690551	0.794083	4.35961	-1.21661	0.735323	-2.02054	2.7972	8.59053	-1.92283	8.49288	7.49093	-1.60193	-0.437849	0.81512	-3.21229	-4.64724	7.241	2.91254	6.2431
	-8	14.234	-7.76156	21.4465	16.1964	11.8971	14.5148	17.8342	0.317857	9.12631	5.31008	-3.76654	3.18247	1.86161	0.482929	1.12458	10.8303	-2.20267	0.572021	4.34333	1.02202	-3.98437	8.80233	8.38915	5.17599	19.8265	12.3727	-3.02299	18.2689	3.1358	10.8692	-0.290358	4.95958	10.0491	-0.131999	-5.90328	-1.00913
	-7	33.5025	35.7819	40.1533	41.7216	42.4359	35.8871	24.9212	29.2186	32.6113	0.603682	2.08991	-4.23099	-3.38865	-1.58943	-2.06633	-1.32446	-3.03777	-2.5852	13.6153	20.5673	19.3381	15.1324	7.47454	8.09631	6.72221	9.58653	22.7819	26.6616	29.8364	26.8244	24.8148	17.9262	20.4753	18.0463	7.83847	16.9403
	-6	78.4299	89.1672	73.0978	71.3154	81.2672	68.5468	84.8464	74.3541	82.2579	7.29614	1.31141	6.4911	-4.66761	-3.22824	10.4545	-3.22095	10.2484	8.10408	43.3199	34.4061	38.8345	32.193	31.1982	29.5094	33.9267	40.2608	22.1635	39.1653	38.9618	36.3976	27.9448	34.5864	35.0502	30.5168	19.0823	27.2561
	-5	86.2366	94.4096	101.752	104.002	99.933	102.604	96.4067	97.3994	93.3281	0.501946	-4.3858	1.07698	4.45422	3.37903	4.71002	0.108675	-4.17458	-2.9785	45.4364	40.9998	52.0709	49.1654	43.5093	52.9883	58.2409	55.1032	47.2914	37.7652	33.9962	31.0575	28.7208	22.4131	34.7685	26.2265	27.9998	26.8366
	-4	95.9075	101.923	101.036	87.7317	96.3081	92.5324	105.799	97.6821	96.2685	2.4482	-8.7693	-0.723309	3.12323	5.99765	1.12458	5.56107	-3.14013	7.91551	56.6702	47.4878	57.5413	47.8015	42.1093	51.1832	57.1147	44.388	61.3656	46.1824	38.2617	51.0178	34.8031	28.6992	32.1933	38.036	31.3939	37.9597
2e
	log[drug]	U50, 488									Oxa-noriboga									Epi-oxa
	-11	-5.47433	2.12422	-8.54901	-5.55766	-3.46103	-2.88246	0.0512704	-5.6931	-6.25789	-3.934	-5.0691	-2.89809	-1.1862	-5.1315	-5.58333	1.92814	-8.38968	-5.43898	-5.75585	-3.23494	-2.90984	-4.53516	-10.0757	2.71349	-6.70456	-8.96925	3.7703
	-10	1.30596	-4.51004	-6.90973	19.8112	4.63343	3.99976	-0.345463	3.64391	2.72371	-6.29512	-6.51277	2.05557	-7.82873	-4.05701	-7.87832	-8.50815	-4.48296	-1.33389	-5.44177	-6.97084	-0.961986	-3.81884	-9.76708	1.37727	2.21643	7.49243	0.852658
	-9	8.22675	-1.31414	-0.942199	4.71057	-11.3516	5.26985	2.89453	0.0705561	6.43482	-1.40207	-7.7994	-5.43828	-7.54496	-10.7629	-7.20608	1.8262	1.02172	4.98078	2.66923	-0.0362754	0.106989	-5.54904	-14.9136	-8.93229	3.59948	-2.78957	-4.89722
	-8	-3.92872	-4.43566	-2.23158	11.9785	11.3173	13.3423	6.88665	6.73512	10.8485	-1.31667	-2.65564	-5.37216	0.577055	-6.60547	-7.77087	2.08518	-5.37561	8.74148	2.85382	1.52311	2.96678	-3.68108	-9.87178	3.13226	-5.50609	-0.546929	10.7517
	-7	14.3623	16.9383	11.9434	59.7601	53.8036	56.5504	53.3017	63.0409	57.1395	0.647715	-1.66105	-2.46003	6.19744	1.47522	-2.84477	14.1828	0.316412	15.8386	11.1935	2.93647	5.21493	24.6137	31.6254	19.1779	35.0819	29.0373	26.1885
	-6	36.5629	36.5766	46.4729	111.054	102.952	111.895	112.966	121.926	124.884	17.8808	15.3076	20.0077	54.3702	42.7548	44.5401	62.7027	63.9287	50.2029	22.2965	26.5393	28.1869	50.3545	38.2294	47.751	72.8597	64.6854	60.7429
	-5	57.1792	48.2142	54.0136	145.138	136.638	134.164	146.325	127.273	128.441	31.3422	30.7912	38.5192	88.0981	74.2923	72.2094	109.655	104.715	88.9615	30.8566	31.7244	25.7128	57.3304	52.9664	41.9983	68.7078	63.7431	62.6769
	-4	30.1435	50.151	49.0572	109.145	106.947	123.116	120.989	119.906	116.206	38.0564	31.5268	34.9596	68.6609	62.2415	64.9884	80.4648	79.112	74.5055	27.4651	23.4619	29.2008	47.5829	54.0409	42.4502	78.2845	52.552	50.0889
2f
	mPFC						VTA
	CONTROL	VEH + VEH	ATI + VEH	OXA5	ATI + OXA5		CONTROL	VEH + VEH	ATI + VEH	OXA5	ATI + OXA5
	0.004	0.006326	0.0063	0.0165	0.005887		0.0155	0.009363	0.010449	0.0554	0.004233
	0.0056	0.006497	0.006046	0.007	0.008547		0.0118	0.015761	0.01008	0.0167	0.005414
	0.007	0.006578	0.005867	0.0107	0.005492		0.0216	0.010198	0.007002	0.0415	0.009338
	0.0032	0.00684	0.005337	0.0067	0.005941		0.0125	0.005953	0.005399	0.015	0.008107
	0.0031	0.008535	0.007058	0.0159	0.004487		0.0062	0.012349	0.011731	0.0519	0.00853
	0.0033	0.007104	0.008368	0.0108	0.005787		0.0052	0.014867	0.010102	0.028	0.01027
	0.0053	0.006347	0.012005	0.0176	0.007869		0.0136	0.01033	0.008896	0.0748	0.013081
		0.007702	0.006649	0.0068	0.007289			0.013701	0.005258	0.0117	0.013252

## Sheet: Fig.2_Stats
Figure	Replicates	N	Statistical Tests	Comparisons	Factors	P-value	Summary	Post hoc	P-value	Summary
2f	Experiment was completed using separate cohorts of male rats.	mPFC	One-way ANOVA with Tukey's multiple comparisons test		F (4, 34) = 8.178	P<0.0001	****	CONTROL vs. VEH+VEH	0.3199	ns
		CONTROL: N=7						CONTROL vs. ATIC+VEH	0.2442	ns
		VEH+VEH: N=8						CONTROL vs. OXA5	<0.0001	****
		ATIC+VEH: N=8						CONTROL vs. ATIC+OXA5	0.5795	ns
		OXA5: N=8						VEH+VEH vs. ATIC+VEH	0.9998	ns
		ATIC+OXA5: N=8						VEH+VEH vs. OXA5	0.0078	**
								VEH+VEH vs. ATIC+OXA5	0.99	ns
								ATIC+VEH vs. OXA5	0.0123	*
								ATIC+VEH vs. ATIC+OXA5	0.9681	ns
								OXA5 vs. ATIC+OXA5	0.0022	**
		VTA	One-way ANOVA with Tukey's multiple comparisons test		F (4, 34) = 9.688	P<0.0001	****	CONTROL vs. VEH+VEH	>0.9999	ns
		CONTROL: N=7						CONTROL vs. ATIC+VEH	0.9627	ns
		VEH+VEH: N=8						CONTROL vs. OXA5	0.001	***
		ATIC+VEH: N=8						CONTROL vs. ATIC+OXA5	0.9756	ns
		OXA5: N=8						VEH+VEH vs. ATIC+VEH	0.982	ns
		ATIC+OXA5: N=8						VEH+VEH vs. OXA5	0.0004	***
								VEH+VEH vs. ATIC+OXA5	0.9897	ns
								ATIC+VEH vs. OXA5	<0.0001	****
								ATIC+VEH vs. ATIC+OXA5	>0.9999	ns
								OXA5 vs. ATIC+OXA5	0.0001	***

## Sheet: Fig.3
3a
	dose (mg/kg)	Oxa-noriboga																				Epi-oxa									U50,488
	1e-30	0	0	0	0	0	0	0	0	0	0	0	0	0	0	0	0	0	0	0	0	0	0	0	0	0	0	0	0	0	0	0	0	0	0
	1	6.49351	-49.0196	29.3333	74.7126	3.65854	26.1905	17.6471	-20.2532	14.8148	29.3478	2.73973	3.44828	4.22535	7.57576	3.1746	3.1746	12.6582	13.1868	-27.2727	22.7848	30.7692	3.1746	11.5942	98.8636	10.9756	41.8919	9.58904	29.8851	21.978	-4.54545	-8.06452	20.3125	8.10811	32.7273
	3	100	68.6274	100	71.2644	58.5366	63.0952	36.7647	13.924	55.5556	46.7391	26.0274	29.3103	42.2535	74.2424	73.0159	38.0952	34.1772	10.989	29.5454	34.1772	81.3187	49.2064	100	100	47.561	24.3243	60.274	100	39.5604	30.3571	100	20	100	100
	10	100	100	100	100	100	100	100	100	100	100	34.2466	100	100	100	82.5397	100	100	100	68.1818	100	65.9341	77.7778	100	100	100	67.5676	100	100	100	100	100	100	56.6	100
	30	100	100	100	100	100	100	100	100	100	100	100	100	100	100	50.7936	100		100			100	100	100	100	100	100	100	100	100	100	100	100	100	100
3b
	dose (mg/kg)	Male WT										KOR KO								MOR KO
	1e-30	0	0	0	0	0	0	0	0	0	0	0	0	0	0	0	0	0	0	0	0	0	0	0	0	0	0	0
	1	33.3333	10.3896	-3.3557	4.22535	-8.16327	26.3158	-2.8777	7.33333	7.89474	22.0126	11.1801	-2.98508	-6	5.80645	-4.79452	-6.99301	19.3333	14.8649	-5.66038	-17.037	22.6027	27.972	29.0541	5.10949	7.03125	34.058	11.9403
	3	54.717	89.6104	29.5302	-2.11268	63.9456	100	82.0144	100	62.5	100	6.21118	-5.22388	2	2.58065	11.6438	7.69231	36	6.08108	10.6918	-0.740741	12.3288	68.5315	35.1351	24.0876	15.625	100	68.6567
	10	100	100	100	100	100	100	100	100	100	100	13.0435	-17.9105	17.3333	47.7419	7.53425	25.1748	48	31.7568	45.9119	43.7037	36.9863	53.8462	100	100	100	100	90.2985
	30	100	100	100	100	100	100	100	100	100	100	93.1677	85.8209	62	40	79.4521	45.4545	100	100	82.3899	100	100	100	100	100	100	100	100
3c
	dose (mg/kg)	Male WT					KOR KO					MOR KO
	1e-30	0	0	0	0	0	0	0	0	0	0	0	0	0	0	0	0	0
	1	7.97546	28.2759	15.3333	39.6104	100	-0.613497	11.1801	8.80503	1.31579	11.1842	34.4371	16.8224	40.7895	47.7612	-13.1035	17.4242	-10.0917
	3	43.5583	92.4138	92.6667	100	100	21.4724	11.1801	4.40252	3.94737	15.7895	100	95.3271	94.7368	100	22.7586	63.6364	14.6789
	10	100	100	100	100	100	14.7239	19.8758	7.54717	5.92105	25.6579	100	100	100	100	100	100	100
	30	100	100	100	100	100	0	15.528	39.6226	10.5263	8.55263	100	100	100	100	100	100	100
3d
	dose (mg/kg)	Oxa-noribogaine										Epi-oxa										U50,488
	1e-30	0	0	0	0	0	0	0	0	0	0	0	0	0	0	0	0	0	0	0	0	0	0	0	0	0
	1	-7.89474	26.506	6.52174	17.5676	-4.41176	25.641	19.7368	-15.5844	6.45161	2.38095	30.6452	8.23529	9.7561	9.1954	21.519	15.2778	27.8689	-4.70588	35.1351	2.46914	0	-15.625	13.9241	9.67742	16.4179
	3	13.1579	24.0964	14.1304	28.3784	5.88235	73.0769	11.8421	29.8701	-8.06452	79.7619	8.06452	35.2941	24.3902	51.7241	20.2532	61.1111	19.6721	-1.17647	28.3784	17.284	10.2941	34.7222	37.037	31.8841	55.5556
	10	26.3158	100	100	77.027	91.1765	100	26.3158	98.7013	70.9677	100	50	81.1765	25.6098	57.4713	26.5823	98.6111	32.7869	31.7647	52.7027	29.6296	95.6522	23.8806	75.8621	34.3284	68
	30	100	100	100	100	100	100	100	100	100	100	77.4194	100	50	52.8736	65.8228	100	63.9344	100	43.2432	86.4198	84.507	92.6471	95.9459	100	79.0323
3e
	dose (mg/kg)	WT										KOR-KO				MOR-KO
	1e-30	0	0	0	0	0	0	0	0	0	0	0	0	0	0	0	0	0	0	0
	1	9.49367	4.86111	-19.084	29.7101	17.4825	100	-1.40845	-4.96454	0.813008	20.1681	11.1111	-22.4299	-3.05344	19.685	31.8182	42.7536	-4.65116	-0.83333	12.5
	3	15.1899	80.5556	100	88.4058	100	100	52.1127	100	7.31707	100	35.2941	-16.8224	38.9313	-14.1732	12.1212	100	-2.32558	17.5	-7.03125
	10	100	100	100	100	100	100	100	100	100	100	40.5229	15.8879	13.7405	96.063	78.0303	100	5.42636	58.3333	22.6562
	30	100	100	100	100	100	100	100	100	100	100	62.0915	100	56.4885	100	100	100	100	100	100
3g
	Time bins	Vehicle (Male)										Oxa-noribogaine 5.4 mg/kg (Male)										Epi-oxa-noribogaine 5.2 mg/kg (Male)										Vehicle (Female)										Oxa-noribogaine 5.4 mg/kg (Female)
	1	90.1673	76.844	113.105	89.709	128.31	110.904	90.9614				95.8911	92.0273	82.7809	76.6468	107.184	80.8623	86.5487	102.457			10.2377	8.479	7.32253	7.19463	11.1224	7.15732	19.8518	6.81091			118.204	148.537	100.522	78.6868	73.5766	116.676	63.7978				118.07	123.537	79.2028	97.1331	138.228
	2	73.6783	50.7621	81.8376	63.0303	42.9226	66.4357	60.0991				3.97037	38.851	51.3643	62.1669	42.1797	48.2733	29.1302	56.9015			2.56875	0.522277	1.74803	0	0.927308	0.458324	0	0			72.1478	60.3993	69.3843	85.851	50.2832	73.2442	62.9891				52.8432	26.2356	1.08653	44.6272	54.1183
	3	45.7472	25.8047	81.6617	58.8201	95.3528	50.1972	52.1264				50.8793	31.6457	54.2795	45.6886	36.3782	48.6836	29.5246	76.4549			10.5095	0	0.426348	11.0744	5.34001	0.213174	12.492	0.213174			90.9562	71.2646	56.5741	30.1749	50.4866	66.8739	25.1242				61.6	41.4123	42.7469	37.1009	75.963
	4	38.8137	30.356	57.0561	47.9589	43.786	33.6549	52.8725				32.2746	45.1823	48.4012	60.4828	49.611	35.1391	44.3189	61.9004			0.437007	1.53485	0	1.9239	6.04882	16.1373	0	15.4978			73.1698	68.8485	46.3488	52.8581	39.2789	26.9549	34.8534				31.2564	19.0763	41.0154	43.4663	85.0869
	5	19.66	48.0228	27.281	45.7898	40.8175	26.1565	36.9644				28.0324	44.4148	47.6551	47.2287	25.7141	72.9642	41.4038	50.5702			0	1.27904	11.6287	4.18354	0	1.49222	9.27308	0			76.0474	31.2812	59.8883	23.8591	59.5212	57.3729	26.1859				30.7801	37.6962	29.9268	53.4534	89.8498
	6	47.7883	16.9314	20.2942	29.45	54.5619	15.7003	57.8288				36.1757	28.576	44.4468	66.3345	40.0234	60.6907	20.2409	66.0147			20.8378	15.114	0.213174	2.28629	8.74014	7.25858	3.54935	1.81198			72.1825	69.9052	43.3373	16.5064	37.2497	29.5547	18.7439				31.435	36.9768	36.8429	24.901	111.546
3h
	Vehicle							Oxa-noriboga								Epi-oxa								Epi-oxa + ATI									Aticaprant (ATI)								Vehicle (Female)							Oxa-noribogaine (Female)
	94.4776	74.3967	114.034	100.132	121.367	90.647	104.946	73.9487	83.9613	98.3879	107.248	90.0613	103.678	75.1284	123.924	13.3378	8.05499	6.38278	7.97529	9.62518	9.78619	13.51	7.27866	95.3395	131.629	95.3646	112.679	91.2898	146.049	122.597	108.819	84.7885	98.5549	70.7237	76.3275	70.7309	115.865	89.5078	98.6683	78.3135	139.105	124.586	104.059	79.6755	85.8905	102.571	64.1127	90.204	78.845
3i
	Vehicle									Oxa-noribogaine 5.4 mg/kg										Oxa-noribogaine 10 mg/kg										Imipramine
	196.3	161.9	175.2	207.8	192	153.7	158.5	123.9	139.4	161.01	151.29	133.9	207.12	114.43	199.7	152.9	72.2	178.9	158.5	204.9	157.7	167.7	177.1	211.5	91.1	153.1	195	88.5	185.5	132.9	91.3	156.6	123.5	161.6	123.4	59.7	73.2	128	13.5
3j	CPP/CPA Male																					CPP/CPA Female
		PRETEST										TEST											PRETEST										TEST
	VEHICLE	199.98	-132.89	58.42	-533.75	-136.88						181.62	61.69	-124.38	-93.49	-164.16						VEHICLE	31.35	162.27	89.81	-174.61	-143.46	-39.17	111.31	-78.37	-37.79	65.73	329	144.14	223.3	155.5	-235.47	-392	-7.66	-74.41	-371.5	-55.83
	COCAINE	-237.5	-28.93	19	-19.99	39.43	36.98	33.86	-147.63	37.93	-25.86	121.72	179.38	294.7	280.11	-106.72	389.14	197.51	626.4	300.4	320.84	COCAINE	-74.95	212.59	-293.44	397.01	-117.71	-463.57	212.54	7.97	-253.96	310.09	-105.69	275.69	-23.91	673.04	332.73	145.05	382.66	337.22	100.09	508.46
	MORPHINE	66.41	-13.54	-81.11	186.86	-213.58	1.92	54.7	-61.09	148.09	-109.45	208.1	198.42	437.91	280.13	78.8	205.08	170.1	309.2	223.16	10.58	MORPHINE	-104.36	-323.87	-170.94	2.96	45.18	-341.96	-46.68		443.33	166.83	111.98	371.57	-1.86	150.01	172.67	-49.02	-65.1		574.53	265.95
	Oxa-noriboga 10 MG/KG	-298.17	298.3	208.05	0.81	101.19	-182.31	257.57	-171.41	-305.2		196.04	124.28	-14.93	-135.43	338.47	-138.93	-183.22	-48.89	244.76		Oxa-noriboga 10 MG/KG	-8.45	223.5	-55.81	23.45	-73.27	-153.36	351.05	-409.47	198.24	-139.52	201.52	-211.07	212.09	-253.57	-59.93	-199.82	262.8	-0.49	-47.58	-85.87
	Oxa-noriboga 40 MG/KG	-162.28	35.57	171.03	-18.96	100.69	-177.76	-50.96	184.11	111.69	-239.35	90.27	37.9	52.36	103.1	450.21	536.59	231.81	44.95	-52.51	-47.57	Oxa-noriboga 40 MG/KG	-154.51	31.05	166.77	-306.32	-469.47	326.27	-121.84	366.42	-265.12	389.3	-183.46	-136.91	142.38	103.25	-159.87	284.15	301.34	433.69	-30.34	136.29
3k
	Time (h)	Plasma Concentration (µmol/L)			Brain Concentration (µmol/L)			Free Plasma Concentration (µmol/L)			Free Brain Concentration (µmol/L)
	0	0	0	0	0	0	0	0	0	0	0	0	0
	0.083	1.34	0.67	1.2	8.8	4.18	9.76	0.088	0.044	0.079	0.097	0.046	0.107
	0.25	2.6	1.64	1.62	19.22	10.92	11.9	0.171	0.108	0.107	0.211	0.12	0.131
	0.5	1.59	1.59	1.3	15.77	15	14.54	0.105	0.105	0.086	0.174	0.165	0.16
	1	1.09	1.17	1.03	7.38	8.92	6.83	0.072	0.077	0.068	0.081	0.098	0.075
	2	0.39	0.34	0.36	1.97	1.91	2.49	0.025	0.022	0.024	0.022	0.021	0.027
	4	0.28	0.22	0.14	1.06	0.67	0.91	0.018	0.015	0.009	0.012	0.007	0.01
	8	0.12	0.12	0.2	0.27	0.28	0.3	0.008	0.008	0.013	0.003	0.003	0.003
	24	0.02	0.04	0.02	0.03	0.05	0	0.001	0.003	0.001	0	0.001	0
[truncated: 3 more columns]

## Sheet: Fig.3_Stats
Figure	Replicates	N	Statistical Tests	Comparisons	Factors	P-value	Summary	Post hoc	P-value	Summary
3b	Experiment was completed using a seperate cohorts of male mice.	Oxa-noriboga WT N=10	Comparison of Fits Extra-sum-of-squares F test	Drug effect in: WT vs KO
		Oxa-noriboga KOR KO N=8		Oxa-noriboga WT vs KOR KO	F (DFn, DFd) 93.77 (2, 86)	<0.0001	****
		Oxa-noriboga MOR KO N=9		Oxa-noriboga WT vs MOR KO	F (DFn, DFd) 11.33 (2, 91)	<0.0001	****
3c	Experiment was completed using a seperate cohorts of male mice.	Epi-Oxa-noriboga WT: N=5	Comparison of Fits Extra-sum-of-squares F test	Drug effect in: WT vs KO
		Epi-Oxa-noriboga KOR KO: N=5		Oxa-noriboga WT vs KOR KO	F (DFn, DFd) 136.1 (2, 46)	<0.0001	****
		Epi-Oxa-noriboga MOR KO: N=7		Oxa-noriboga WT vs MOR KO	F (DFn, DFd) 2.412 (2, 53)	0.0994	n.s.
3d	Experiment was completed using a seperate cohorts of male mice.	Oxa-noriboga WT N=10	Comparison of Fits Extra-sum-of-squares F test	Drug effect in: WT vs KO
		Oxa-noriboga KOR KO N=4		Oxa-noriboga WT vs KOR KO	F (DFn, DFd) 25.12 (2, 66)	<0.0001	****
		Oxa-noriboga MOR KO N=5		Oxa-noriboga WT vs MOR KO	F (DFn, DFd) 13.55 (2, 71)	<0.0001	****
3e	Experiment was completed using a seperate cohorts of female mice.	Oxa-noriboga WT: N=5	Comparison of Fits Extra-sum-of-squares F test	Drug effect in: WT vs KO
		Epi-Oxa WT: N=5		Oxa-noriboga WT vs KOR KO	F (DFn, DFd) 31.85 (1, 41)	<0.0001	****
		Oxa-noriboga KOR KO: N=4
3g	Experiment was completed using a seperate cohorts of mice.	Male mice	Two-way ANOVA with Šidák multiple comparisons test	Conditions	F (2, 20) = 112.8	<0.0001	****	Time bin 1
		Vehicle: N=7		Vehicle				Veh vs Oxa-noriboga	0.5811	ns
		Oxa-noriboga (5.4 mg/kg): N=8		Oxa-noriboga (5.4 mg/kg)				Veh vs Epi-oxa	<0.0001	****
		Epi-Oxa (5.2 mg/kg): N=8		Epi-oxa (5.2 mg/kg)				Oxa-noriboga vs Epi-oxa	<0.0001	****
								Time bin 2
								Veh vs Oxa-noriboga	0.0697	ns
								Veh vs Epi-oxa	<0.0001	****
								Oxa-noriboga vs Epi-oxa	0.0012	**
								Time bin 3
								Veh vs Oxa-noriboga	0.62	ns
								Veh vs Epi-oxa	0.0021	**
								Oxa-noriboga vs Epi-oxa	0.0001	***
								Time bin 4
								Veh vs Oxa-noriboga	0.8747	ns
								Veh vs Epi-oxa	<0.0001	****
								Oxa-noriboga vs Epi-oxa	<0.0001	****
								Time bin 5
								Veh vs Oxa-noriboga	0.4101	ns
								Veh vs Epi-oxa	0.0003	***
								Oxa-noriboga vs Epi-oxa	0.0001	***
								Time bin 6
								Veh vs Oxa-noriboga	0.6134	ns
								Veh vs Epi-oxa	0.0201	*
								Oxa-noriboga vs Epi-oxa	0.0008	***
		Female mice	Two-way ANOVA with Šidák multiple comparisons test	Veh vs Oxa-noriboga	F (1, 10) = 0.1213	P=0.7349	n.s.
		Vehicle: N=7
		Oxa-noriboga (5.4 mg/kg): N=8
3h	Experiment was completed using a seperate cohorts of mice.	Male mice	Unpaired t-test, two-tailed
		Vehicle: N=7		Vehicle vs Oxa-noriboga	t=0.6420, df=13	0.532	n.s.
		Oxa-noriboga: N=8		Vehicle vs Epi-Oxa-noriboga	t=16.27, df=13	<0.0001	****
		Epi-Oxa-noriboga: N=8		Vehicle vs Epi-Oxa-noriboga + ATI	t=1.054, df=14	0.3096	n.s.
		Epi-Oxa-noriboga + ATI: N=9		Vehicle vs Aticaprant (ATI)	t=1.541, df=13	0.1474	n.s.
		Aticaprant (ATI): N=8		Epi-Oxa-noriboga vs Epi-Oxa-noriboga + ATI	t=13.72, df=15	<0.0001	****
		Female mice
		Vehicle: N=7		Vehicle vs Oxa-noriboga	t=0.3307, df=7.095	0.7504	n.s.
		Oxa-noriboga: N=8
3i	Experiment was completed using a seperate cohorts of male mice.	Vehicle: N=9	One-way ANOVA with Šidák multiple comparisons test	Vehicle vs. Oxa-noribogaine	F (2, 26) = 0.3807	0.6871	n.s.	Vehicle vs. Oxa-noriboga 5.4 mg/kg	0.6097	n.s.
		Oxa-noribogaine (5.4 mg/kg): N=10						Vehicle vs. Oxa-noriboga 10 mg/kg	0.9529	n.s.
		Oxa-noribogaine (10 mg/kg): N=10			t=3.438, df=17
		Imipramine: N=10	Unpaired t-test, two-tailed	Imipramine vs Vehicle	t=3.531, df=14.87	0.0031	**
3j	Experiment was completed using a seperate cohorts of male mice.	Male mice		Pretest vs Test
		Vehicle: N=5	Paired t-test, two-tailed	Vehicle	t=0.7528, df=4	0.4935	n.s.
		Cocaine: N=10	Paired t-test, two-tailed	Cocaine	t=4.051, df=9	0.0029	**
		Morphine: N=10	Paired t-test, two-tailed	Morphine	t=4.772, df=9	0.001	**
		Oxa-noriboga (10 mg/kg): N=9	Two-way ANOVA with Šidák multiple comparisons test	Oxa-noribogaine (10 mg/kg) and (40 mg/kg)	Pre-test/Test: F (1, 34) = 0.5760	0.1224	n.s.
		Oxa-noriboga (40 mg/kg): N=10			Dose: F (1, 34) = 0.7146	0.4038	n.s.
					Pre-test/Test x Dose: F (1, 34) = 2.509	0.4531	n.s.
	Experiment was completed using a seperate cohorts of female mice.	Female mice		Pretest vs Test
		Vehicle: N=10	Paired t-test, two-tailed	Vehicle	t=0.3718, df=9	n.s.	0.7186
		Cocaine: N=10	Paired t-test, two-tailed	Cocaine	t=4.610, df=9	**	0.0013
		Morphine: N=9	Paired t-test, two-tailed	Morphine	t=3.074, df=8	*	0.0153
		Oxa-noriboga (10 mg/kg): N=10	Two-way ANOVA with Šidák multiple comparisons test	Oxa-noribogaine (10 mg/kg) and (40 mg/kg)	Pre-test/Test: F (1, 36) = 0.2809	n.s.	0.5994
		Oxa-noriboga (40 mg/kg): N=10			Dose: F (1, 36) = 0.5240	n.s.	0.4738
					Pre-test/Test x Dose: F (1, 36) = 0.2809	n.s.	0.4789

## Sheet: Fig.4
4c
		After-contraction %	Contraction Failure %	Alternans %	STV %
		0	0	0	0
	0.1	16.67	0	0	0
	1	33.33	0	0	0
	3.16	50	16.67	0	0
	10	50	16.67	0	0
		After-contraction %	Contraction Failure %	Alternans %	STV %
	0.1	0	0	0	0
	1	0	0	0	0
	3.16	0	0	0	0
	10	0	0	0	0
		After-contraction %	Contraction Failure %	Alternans %	STV %
	0.1	0	0	0	0
	1	0	0	0	0
	3.16	0	0	0	0
	10	0	0	0	0

## Sheet: Fig.5
5b
	Session	Oxa-noriboga (10 mg/kg)							Oxa-noriboga (40 mg/kg)											Noribogaine (40 mg/kg)
	BSL	38.3333	40.3333	45.6667	50	34.3333	50	50	30.3333	38	48.3333	25	46.3333	26	50	32.3333	43	50	43.6667	23.3333	30.3333	22.3333	22	46.3333	39.6667	48.3333	50	50	50
	VEH	50	17	50	50	36	50	50	50	50	34	35	34	17			50	50	50	18	22	20.5	33.6667	40.5	50	50	50	50	50
	1	4	17	0	0	6	2	2	0	0	0	0	0	0			0	0	0	1	6	2	0	0	0	4	8	6	4
	2	34	24	18	42	48	50	50	0	1	2	2	1	1			1	0	4	12	27	15	7	19	19	41	27	15	24
	3	50	26	12	40	38	50	50	2	0	3	6	1	2			6	10	14	8	21	23	17	23	21	28	28	28	50
	4		20	50	43	45	50	50	7	15	9	7	4	1			25	22	25	19	24	23	15	21	28	50	21	50	50
	5								6	13	8	7	1	1			21	34	20		31	21	49	30	40	50	36	36	50
	6								13		11	31	14	13			14	44	31		26	19	50		42	50	50	50	50
	7								25		18	11	25	6			40	28	20		29	17	29		17	50	50	50	50
5c
	Session	Oxa-noriboga (10 mg/kg)							Oxa-noriboga (40 mg/kg)							Noribogaine (10 mg/kg)							Noribogaine (40 mg/kg)
	BSL	19.3	20	20	19.7	20	19.3	19.3								20	20	20	20	20	20	20
	VEH	20	20	20	20	20	20	20								20	20	20	20	20	20	20
	1	17	20	20	5	11	18	19	0	0	0	0	0	0	0	12	20	19	20	20	20	20	0	16	0	3	5	0	2
	2	19	20	20	20	20	20	20	18	20	17	5	3	17	19	20	20	20	20	20	20	20	20	20	20	20	20	20	20
	3	19	20	20	17	18	20	20	10	20	20	6	20	14	19	20	20	20	20	20	20	20	20	20	20	20	20	20	20
	4	20	20	20	18	20	20	20	17	20	20	12	19	19	20	20	20	20	20	20	20	20	20	20	20	20	20	20	20
	5			20	19	20	20	20	20	19	20	19	20	20	20
5d
	Session	Morphine oxa-noribogaine 40 mg/kg								Fentanyl oxa-noribogaine 40 mg/kg
	BSL	30.3333	48.3333	25	46.3333	26	43	50	43.6667	21.3	46.3333	44	48.7	47.3	30	40.3	25.3		24.7
	VEH	50	32	28.7	43	27	47.7	50	45.3	16	49	42	50	49	31	42	29		25
	1	0	0	0	0	0	0	0	0	0	35	0	1	2	1	0	0		21
	2	0	2	2	1	1	1	0	4	13	26	0	35	32	35	8	3		19
	3	2	3	6	1	2	6	10	14	17	22	34	31	38	36	22	5		21
	4	7	9	7	4	1	25	22	25	14	15	19	4	24	23	17	10		25
	5	6	8	7	1	1	21	34	20	18	24	34	24	19	37	27	5		30
5e
	Morphine dose	Baseline												Vehicle												oxa-noribogaine 3 mg/kg Day1												oxa-noribogaine 10 mg/kg Day1
	10	8.7	60.3	33.7		19.3	22	25.3		29.3	30.3			10	40	23		19	20	30		34	31			9	14	1		23	16	25		15	8			9	14	1		23	16	25		15	8
	20	70	70	47	38	45.3	70	32.7	61.3	70				70	70	56	30	41	70	21	66	70				70	70	27	14	20	30	21	34	61	20				8	6	0	6	20	22	13	12	0
	40	19.3	61.7	54	36.7	35.3	27.3	30.7	35.7					21	65	70		41	33	31	35					15	28	61	25	28	30	29	26					13	6	15	33	15	6	24	38
		Baseline												Vehicle												oxa-noribogaine 3 mg/kg Day5												oxa-noribogaine 10 mg/kg Day5
	10	8.7	60.3	33.7		19.3	22	25.3		29.3	30.3			10	40	23		19	20	30		34	31			18	23	34		18	13	20		59	12			2	45	33		18	24	52		60	15
	20	70	70	47	38	45.3	70	32.7	61.3	70				70	70	56	30	41	70	21	66	70				70	39	47	24	16	13	29	23	35	47			31	67	59	14	9	7	19	23	34	40
	40	19.3	61.7	54	36.7	35.3	27.3	30.7	35.7					21	65	70		41	33	31	35					15	50	62	30	27	31	31	43					30	26	57	28	18	40	30	32
5f
	Session	Oxa-noribogaine - Active Lever										Oxa-noribogaine - Inactive Lever										Control Group
	BSL	70	70	47	38	45.3	70	32.7	61.3	70	70	13	3	2	2.3	1.7	2.7	3.3	2.3	0.7	7.5		50		70	70	70		33
	VEH	70	70	56	30	41	70	21	66	70	70	3	1	3	0	1	7	0	1	3	16		62		70	70	70	54	35
		Oxa-noribogaine (3 mg/kg)										Oxa-noribogaine (3 mg/kg)
	1	70	70	27	14	20	30	21	34	61	20	3	4	0	4	0	6	2	0	0	4		56		70	62	31		39
	2	70	70	53	21	26	29	32	31	55	34	0	1	2	2	1	1	0	3	0	1		46		62	63	53		49
	3	70	70	46	36	16	34	28	50	64	67	7	4	4	5	1	9	2	0	2	8		60		70	70	70		30
	4	70	56	51	35	16	29	32	45	70	42	1	0	2	1	0	11	0	2	3	5		36		59	58	46		37
	5	70	39	47	24	16	13	29	23	35	47	0	4	3	0	0	22	0	1	1	8		57		70	56	59		31
	6	70	36	65	19	15	15	36	48	39	26	3	6	14	1	0	22	10	2	4	6		36		70	68	53		54
	7	70	52	42	9	17	16	46	24	70	54	3	2	4	4	12	11	4	7	5	4		49		70	66	70
		Oxa-noribogaine (10 mg/kg)										Oxa-noribogaine (10 mg/kg)
	8	68	8	6	0	6	20	22	13	12	0	7	1	1	0	0	7	24	0	1	0		48		70	42	70		63
	9	62	30	70	7	10	11	36	29	1	29	5	6	2	2	2	37	13	5	0	3		55		70	62	56		44
	10	35	33	40	11	7	8	37	30	2	50	3	2	5	3	1	6	2	2	0	1		32		70	70	68		54
	11	27	46	49	7	4	7	28	31	14	18	5	4	1	6	1	7	3	2	2	2		35		64	58	23		70
	12	31	67	59	14	9	7	19	23	34	40	0	2	2	3	1	6	2	1	1	6		45		70	59	50		70
5g
	Session	Fentanyl 4.5 ug/inf											Control Group
	BSL	24	32	34	28	34	32	44	43	26	22	28	28	34	44	22	44.3	36	32	31	52
	VEH	25	34	31	26	36	27	40	33	20	20	29	31	30	39	24	38	38	32	43	35
		Oxa-noribogaine (3 mg/kg)
	1	21	18	29	15	27	21	19	18	24	23	39	32	27	36	22	57	25	39	34	33
	2	35	29	31	22	28	24	40	36	30	33	48	31	35	44	16	58	23	34	31	44
	3	25	28	24	26	14	18	42	30	30	21	31	30	36	43	16	56	24	50	34	46
	4	26	36	27	28	9	16	44	40	30	28	43	33	35	42	19	53	40	70	33	42
	5	25	28	35	26	9	11	49	28	30	39	37	38	40	42	17	22	30	70	32	48
	6	28	21	30	26	9	17	41	36	30	25	42	37	37	41	14	53	34	69	24	54
	7	28	41	23	17	10	15	38	20	31	24	44	49	36	36	16	14	32	14	70	59
		Oxa-noribogaine (10 mg/kg)
	8	0	0	1	0	0	23	1	3	1	1	4	32	29	38	13	13	29	60	64	60
	9	20	19	10	19	5	23	21	21	23	28	28	40	34	29	15	28	27	70	70	59
	10	25	30	22	12	9	20	18	18	26	17	34	39	33	32	18	19	29	70	53	57
	11	14	32	23	15	8	20	29	22	22	21	36	34	31	35	20	34	27	70	70	64
	12	2	25	23	7	18	16	36	32	26	31	29	37	42	31	18	30	25	63	53	59
	13	11	21	28	4	24	14	39	27	28	17	31	35	37	39	20	15	29	61	58	65
	14	17	24	23	12	23	14	53	50	27	21	33	43	40	28	20	33	20	62	44	62
		Oxa-noribogaine (30 mg/kg)
	15	0	0	0	7	0	0	0	0	0	0	0	30	35	31	19	30	22	58	36	60
	16	4	8	37	12	8	5	7	5	17	6	0	32	33	28	20	34	23	52	47	61
	17	11	16	40	8	5	23	29	5	24	15	29	26	42	30	15	32	25	67	23	62
	18	10	31	27	6	15	8	32	8	23	25	31	33	39	67	24	43	25	70	32	54
	19	16	34	28	9	18	17	23	5	16	30	38	28	37	21	28	27	25	38	27	58
	20	13	30	34	9	22	14	38	8	29	36	41	30	36	39	33	19	33	69	45	58
	21	18	33	38	4	3	20	37	24	24	28	36	43	39	36	33	31	42	57	45	62

## Sheet: Fig.5_Stats
Figure	Replicates	N	Statistical Tests	Comparisons	Factors	P-value	Summary	Post hoc	P-value	Summary	Post hoc	P-value	Summary	Post hoc	P-value	Summary
5b	Experiment was completed using a seperate cohorts of male rats.	Oxa-noriboga (40 mg/kg): N=8	Unpaired t-test, two-tailed	Baseline, Oxa-noribogaine vs Noribogaine	t=0.000, df=14	n.s.	>0.9999
		Noribogaine (40 mg/kg): N=8		Vehicle, Oxa-noribogaine vs Noribogaine	t=0.2838, df=14	n.s.	0.7807
			Two-way Repeated Measures ANOVA	Oxa-noribogaine 40 mg/kg vs. Noribogaine 40 mg/kg, seven sessions	SESSIONS x GROUP: F (6, 84) = 3.409	0.0046	**	OXANOR 40 mg/kg - NORIBO 40 mg/kg			OXANOR 40 mg/kg			NORIBO 40 mg/kg
					*SESSIONS: F (4.003, 56.04) = 28.50	<0.0001	****	1	0.0567	ns	1 vs. 2	0.3505	ns	1 vs. 2	0.0184	*
				Šídák's multiple comparisons test	GROUP: F (1, 14) = 27.16	0.0001	***	2	0.0053	**	1 vs. 3	0.2071	ns	1 vs. 3	0.0051	**
					*Geisser-Greenhouse's epsilon: 0.6671			3	0.0021	**	1 vs. 4	0.171	ns	1 vs. 4	0.0154	*
								4	0.0517	ns	1 vs. 5	0.3537	ns	1 vs. 5	0.001	***
								5	0.0018	**	1 vs. 6	0.0351	*	1 vs. 6	0.0012	**
								6	0.0334	*	1 vs. 7	0.0136	*	1 vs. 7	0.0045	**
								7	0.2519	ns	2 vs. 3	0.3729	ns	2 vs. 3	0.9985	ns
											2 vs. 4	0.2471	ns	2 vs. 4	0.7378	ns
											2 vs. 5	0.5193	ns	2 vs. 5	0.1323	ns
											2 vs. 6	0.0483	*	2 vs. 6	0.1388	ns
											2 vs. 7	0.0255	*	2 vs. 7	0.3293	ns
											3 vs. 4	0.3471	ns	3 vs. 4	0.9869	ns
											3 vs. 5	0.736	ns	3 vs. 5	0.3515	ns
											3 vs. 6	0.037	*	3 vs. 6	0.249	ns
											3 vs. 7	0.0769	ns	3 vs. 7	0.7173	ns
											4 vs. 5	>0.9999	ns	4 vs. 5	0.9969	ns
											4 vs. 6	0.7221	ns	4 vs. 6	0.9229	ns
											4 vs. 7	0.3321	ns	4 vs. 7	>0.9999	ns
											5 vs. 6	0.3823	ns	5 vs. 6	0.9987	ns
											5 vs. 7	0.5711	ns	5 vs. 7	>0.9999	ns
											6 vs. 7	>0.9999	ns	6 vs. 7	0.9869	ns
		Oxa-noribogaine 10 mg/kg: N=7	Unpaired t-test, two-tailed	Baseline, Oxa-noriboga (40 mg/kg) vs Oxa-noriboga (10 mg/kg)	t=1.110, df=13	0.2871	n.s.
		Oxa-noribogaine 40 mg/kg: N=8		Vehicle, Oxa-noriboga (40 mg/kg) vs Oxa-noriboga (10 mg/kg)	t=0.7082, df=13	0.4914	n.s.
			Mixed Effects Analysis Model	Oxa-noribogaine 40 mg/kg vs. Oxa-noribogaine 10 mg/kg, four sessions Šídák's multiple comparisons test	SESSIONS x GROUP: F (3, 38) = 1.772	<0.0001	****	OXANOR 40 mg/kg - OXANOR 10 mg/kg			OXANOR 40 mg/kg			OXANOR 10 mg/kg
					*SESSIONS: F (2.702, 34.22) = 37.79	<0.0001	****	1	0.3322	ns	1 vs. 2	0.116	ns	1 vs. 2	0.0084	**
					GROUP: F (1, 13) = 6.084	<0.0001	****	2	0.0011	**	1 vs. 3	0.0641	ns	1 vs. 3	0.0109	*
					*Geisser-Greenhouse's epsilon: 0.9006			3	0.0029	**	1 vs. 4	0.0522	ns	1 vs. 4	0.0163	*
								4	0.0018	**	2 vs. 3	0.1248	ns	2 vs. 3	>0.9999	ns
											2 vs. 4	0.0779	ns	2 vs. 4	0.9517	ns
											3 vs. 4	0.1147	ns	3 vs. 4	0.9755	ns
5c	Experiment was completed using a single cohort of animals. Dose effect determinations were made in the same animals	Oxa-noribogaine 10 mg/kg: N=7	Paired t-test, two-tailed	Baseline vs. Vehicle	t=2.121, df=6	0.0781	ns
		Oxa-noribogaine 40 mg/kg: N=7						Oxa-noribogaine 10 mg/kg - Oxa-noribogaine 40 mg/kg
			Two way ANOVA with Šidák multiple comparisons test	Effects of 10 vs 40 mg/kg Oxa-noribogaine on food-maintained responding, four sessions	SESSIONS x DOSES: F (3, 36) = 11.98	<0.0001	****
					*SESSIONS: F (2.035, 24.42) = 30.65	<0.0001	****	1	0.0013	**
				Šídák's multiple comparisons test	DOSES: F (1, 12) = 22.25	0.0005	***	2	0.2686	ns
					*Geisser-Greenhouse's epsilon: 0.6782			3	0.4844	ns
								4	0.6116	ns
			One way Repeated Measures ANOVA	Oxanoribogaine 10 mg/kg; vehicle and sessions 1-4	Sessions; F (1.025, 6.147) = 3.960	0.0922	ns	Oxa-noribogaine 10 mg/kg
				Dunnett's test				Vehicle vs. 1	0.2397	ns
								Vehicle vs. 2	0.7235	ns
								Vehicle vs. 3	0.2853	ns
								Vehicle vs. 4	0.7235	ns
			One way Repeated Measures ANOVA	Oxanoribogaine 40 mg/kg; vehicle and sessions 1-4	Sessions; F (1.939, 11.64) = 30.64	<0.0001	****	Oxa-noribogaine 40 mg/kg
				Dunnett's test				Vehicle vs. 1	<0.0001	****
								Vehicle vs. 2	0.1876	ns
								Vehicle vs. 3	0.2269	ns
								Vehicle vs. 4	0.354	ns
5d	Experiment was completed using a two cohorts of animals.	Morphine: N=10	2-way ANOVA with Šídák's multiple comparisons test	Morphine vs Fentanyl	Time x Group: F (6, 90) = 5.328	P<0.0001	****	WITHIN GROUP			BETWEEN GROUP
		Fentanyl: N=9			Time: F (3.988, 59.83) = 46.34	P<0.0001	****	Morphine			Morphine - Fentanyl
					Group: F (1, 15) = 6.398	P=0.0231	*	BSL vs. VEH	0.9994	ns	BSL	0.9988	ns
								BSL vs. 1	<0.0001	****	VEH	0.9945	ns
								BSL vs. 2	<0.0001	****	1	0.683	ns
								BSL vs. 3	0.0002	***	2	0.033	*
								BSL vs. 4	0.0006	***	3	0.0026	**
								BSL vs. 5	0.001	**	4	0.9366	ns
											5	0.237	ns
								Fentanyl
								BSL vs. VEH	0.9917	ns
								BSL vs. 1	0.0028	**
								BSL vs. 2	0.042	*
								BSL vs. 3	0.0473	*
								BSL vs. 4	0.0169	*
								BSL vs. 5	0.1263	ns
5e	Experiment was completed using a seperate cohorts of male rats. Each group were adminsitereed vehicle, 3 and 10 mg/kg IP of oxa-noribogaine.	10 ug Morphine: N=8	Paired t-test, two-tailed	10 ug/inf morphine, BSL vs VEH	t=0.9009, df=7	0.3976	n.s.
		20 ug Morphine: N=10		20 ug/inf morphine, BSL vs VEH	t=0.5533, df=9	0.5935	n.s.
		40 ug Morphine: N=8		40 ug/inf morphine, BSL vs VEH	t=2.155, df=6	0.0746	n.s.
			analysis of infusions on DAY 1 of injections
			Two-way ANOVA with Tukey's multiple comparisons test	10, 20, & 40 ug/inf morphine, BSL, VEH, 3 and 10 mg/kg OxaNor - Acute	Morphine Dose x Oxa-noriboga Dose Interaction: F (8, 114) = 2.709	**	0.0091	10 ug/inf morphine			20 ug/inf morphine			40 ug/inf morphine
						***	0.0002	Baseline vs. Vehicle	0.9966	ns	Baseline vs. Vehicle	0.9999	ns	Baseline vs. Vehicle	0.9771	ns
					Morphine Dose: F (2, 114) = 8.974			Baseline vs. OXANOR 3 mg/kg	0.89	ns	Baseline vs. OXANOR 3 mg/kg	0.0279	*	Baseline vs. OXANOR 3 mg/kg	0.8784	ns
								Baseline vs. OXANOR 10 mg/kg	0.3236	ns	Baseline vs. OXANOR 10 mg/kg	<0.0001	****	Baseline vs. OXANOR 10 mg/kg	0.1154	ns
								Vehicle vs. OXANOR 3 mg/kg	0.98	ns	Vehicle vs. OXANOR 3 mg/kg	0.0419	*	Vehicle vs. OXANOR 3 mg/kg	0.5656	ns
								Vehicle vs. OXANOR 10 mg/kg	0.5347	ns	Vehicle vs. OXANOR 10 mg/kg	<0.0001	****	Vehicle vs. OXANOR 10 mg/kg	0.0327	*
								OXANOR 3 mg/kg vs. OXANOR 10 mg/kg	0.8626	ns	OXANOR 3 mg/kg vs. OXANOR 10 mg/kg	0.023	*	OXANOR 3 mg/kg vs. OXANOR 10 mg/kg	0.5762	ns
					OxaNor Dose: F (4, 114) = 24.11	<0.0001	****	Baseline			Vehicle
								10 vs. 20	0.0005	***	10 vs. 20	0.0002	***
								10 vs. 40	0.4815	ns	10 vs. 40	0.1066	ns
								20 vs. 40	0.0219	*	20 vs. 40	0.1596	ns
								OXANOR 3 mg/kg			OXANOR 10 mg/kg
								10 vs. 20	0.1018	ns	10 vs. 20	0.9735	ns
								10 vs. 40	0.4991	ns	10 vs. 40	0.8049	ns
								20 vs. 40	0.6564	ns	20 vs. 40	0.8982	ns
			analysis of infusions on DAY 5 of injections		Morphine Dose x OxaNor Dose Interaction: F (8, 114) = 2.921	0.0053	**	10			20			40
			Two-way ANOVA with Tukey's multiple comparisons test	10, 20, & 40 ug/inf morphine, BSL, VEH, 3 and 10 mg/kg OxaNor	Morphine Dose: F (2, 114) = 5.903	0.0036	**	Baseline vs. Vehicle	0.9972	ns	Baseline vs. Vehicle	>0.9999	ns	Baseline vs. Vehicle	0.9808	ns
								Baseline vs. OXANOR 3 mg/kg	0.9881	ns	Baseline vs. OXANOR 3 mg/kg	0.016	*	Baseline vs. OXANOR 3 mg/kg	0.9998	ns
								Baseline vs. OXANOR 10 mg/kg	0.998	ns	Baseline vs. OXANOR 10 mg/kg	0.0027	**	Baseline vs. OXANOR 10 mg/kg	0.9733	ns
								Vehicle vs. OXANOR 3 mg/kg	0.9999	ns	Vehicle vs. OXANOR 3 mg/kg	0.0243	*	Vehicle vs. OXANOR 3 mg/kg	0.9487	ns
								Vehicle vs. OXANOR 10 mg/kg	0.9672	ns	Vehicle vs. OXANOR 10 mg/kg	0.0044	**	Vehicle vs. OXANOR 10 mg/kg	0.7811	ns
								OXANOR 3 mg/kg vs. OXANOR 10 mg/kg	0.9304	ns	OXANOR 3 mg/kg vs. OXANOR 10 mg/kg	0.9818	ns	OXANOR 3 mg/kg vs. OXANOR 10 mg/kg	0.9928	ns
								OXANOR 3 mg/kg vs. OXANOR 30 mg/kg	0.9546	ns	OXANOR 3 mg/kg vs. OXANOR 30 mg/kg	0.3786	ns	OXANOR 3 mg/kg vs. OXANOR 30 mg/kg	0.2524	ns
					OxaNor Dose: F (4, 114) = 5.444	***	0.0005	Baseline			Vehicle
								10 vs. 20	***	0.0009	10 vs. 20	***	0.0004
								10 vs. 40	ns	0.5142	10 vs. 40	ns	0.13
								20 vs. 40	*	0.0305	20 vs. 40	ns	0.1878
								OXANOR 3 mg/kg			OXANOR 10 mg/kg
								10 vs. 20	ns	0.4245	10 vs. 20	ns	0.9937
								10 vs. 40	ns	0.3374	10 vs. 40	ns	0.9814
								20 vs. 40	ns	0.9697	20 vs. 40	ns	0.9512
5g	Experiment was completed using a seperate cohorts of male rats. Dose effect determinations were made in the same animals.	Heroin 4.5 ug/inf Vehicle: N=11 Oxa-noribogaine: N=11	Unpaired t-test	Number of infusions per session for baseline average(3 sessions)	t=1.408, df=20	0.1744	ns
			Unpaired t-test	Number of infusions following vehicle injection	t=2.072, df=20	0.0514	ns
			Repeated Measures Two-way ANOVA with Sidak's multiple comaprison test	Number of infusions per session	Time: F(6.458, 129.2) = 6.134	<0.0001	****	Injection 1	0.1566	ns	Injection 2	0.0012	**	Injection 3	<0.0001	****
					Geisser-Greenhouse's epsilon = 0.3229			2	>0.9999	ns	9	0.1097	ns	16	0.0009	***
					Treatment: F(1, 20) = 18.87	0.0003	***	3	0.2589	ns	10	0.141	ns	17	0.1898	ns
					Time x Treatment: F(20, 400) = 4.542	<0.0001	****	4	0.6567	ns	11	0.1271	ns	18	0.0137	*
								5	0.8927	ns	12	0.1074	ns	19	0.5005	ns
								6	0.5181	ns	13	0.1454	ns	20	0.2613	ns
								7	0.9633	ns	14	0.8069	ns	21	0.0234	*

## Sheet: Fig.6
6a
		Fentanyl - oxa-noribogaine								Fentanyl - Veh
	Baseline	47	46	41	33	29	36	39	36	33	36	26	51	39	32	24
	Extinction	6	10	8	7	2	7	10	7	5	3	5	8	10	2	2
	Reinstatement-active	11	25	7	30	2	11	1	37	37	37	70	70	32	38	8
	Reinstatement-inactive	2	9	1	1	4	1	0	6	13	7	0	4	4	1	3
		Morphine - oxa-noribogaine								Morphine - Veh
	Baseline	70		48		35	38		30	70	66	70	42		28
	Extinction	12		10		3	8		5	12	12	9	3		2
	Reinstatement-active	6		18		39	0		15	42	36	52	25		25
	Reinstatement-inactive	7		2		1	0		9	4	1	1	0		2
6b
		Placebo - Veh								Placebo - OXA
	8h Post	22.5	19.7	22.8	22.5	21.2	20.8	17.4	14.7	19.4	25	28.5	22.1	16.2	17.4	19.3	21.6
	24h Post	17.4	16.7	16.7	17.4	21.7	17.3	23	21	29.2	25.3	13.4	13.3	19.5	24.8	21.4	25
	168h Post	25.2	21.5	26.3	27.2	17.7	21.1	18.8	23.8	24.9	24.7	24.5	24.4	22.2	23	26.3	30.8
		Morphine - Veh								Morphine - OXA
	8h Post	14.6	18	14.7	12.8	14.4	14.8	15.3	15.2	33.8	21.2	39.2	26.7	18.6	19.7	20.2	29.2
	24h Post	11.2	10.5	11.4	12.4	11.4	13.4	21.3	17	16.2	17.8	19.6	16.3	20.4	22.2	15.5	10.8
	168h Post	16.2	12.5	17.5	17.4	21.9	20.2	15	14.6	17.1	22	25.6	28.5	17.8	22.8	14.9	22.6

## Sheet: Fig.6_Stats
Figure	Replicates	N	Statistical Tests	Comparisons	Factors	P-value	Summary	Post hoc	P-value	Summary	Post hoc	P-value	Summary	Post hoc	P-value	Summary
6a	Experiment was completed using two cohorts of male rats. Individual data points are provided for each measure.	Morphine	Repeated Measures Two-way ANOVA with Sidak's multiple comaprison test	TIME COURSE: baseline responding ACTIVE LEVER comparison between groups receiving either vehicle or oxa-noribogaine	Time X Group: F (2, 16) = 3.419	P=0.8392	ns
		N=5, VEHICLE			Time: F (1.438, 11.50) = 0.7468	P=0.5017	ns
		N=5, OXANOR			Group: F (1, 8) = 1.828	P=0.3422	ns
					Subjects: F (8, 16) = 6.639	P<0.0001	****
				TIME COURSE: baseline responding INACTIVE LEVER comparison between groups receiving either vehicle or oxa-noribogaine	Time X Group: F (2, 16) = 0.1773	P=0.0580	ns
					Time: F (1.087, 8.697) = 0.6252	P=0.4220	ns
					Group: F (1, 8) = 1.019	P=0.2134	ns
					Subjects: F (8, 16) = 92.39	P=0.0007	***
			Unpaired t-test, two-tailed	CUE INDUCED REINSTATEMENT Active lever responses OXANOR vs VEH group	t=2.418, df=8	0.042	*
			Unpaired t-test, two-tailed	CUE INDUCED REINSTATEMENT Inactive lever responses OXANOR vs VEH group	t=1.160, df=8	0.2797	ns
	Experiment was completed using two cohorts of male rats. Individual data points are provided for each measure.	Fentanyl	Repeated Measures Two-way ANOVA with Sidak's multiple comaprison test	TIME COURSE: baseline responding ACTIVE LEVER comparison between groups receiving either vehicle or oxa-noribogaine	Time X Group: F (2, 26) = 0.06980	P=0.9328	ns
		N=7, VEHICLE			Time: F (1.938, 25.20) = 0.5817	P=0.5611	ns
		N=8, OXANOR			Group: F (1, 13) = 1.187	P=0.2956	ns
					Subjects: F (13, 26) = 23.63	P<0.0001	****
				TIME COURSE: baseline responding INACTIVE LEVER comparison between groups receiving either vehicle or oxa-noribogaine	Time X Group: F (2, 26) = 0.2286	P=0.7972	ns
					Time: F (1.691, 21.98) = 3.003	P=0.0776	ns
					Group: F (1, 13) = 0.03247	P=0.8598	ns
					Subjects: F (13, 26) = 23.63	P=0.0032	**
			Unpaired t-test, two-tailed	CUE INDUCED REINSTATEMENT Active lever responses OXANOR vs VEH group	t=2.832, df=13	0.0141	*
			Unpaired t-test, two-tailed	CUE INDUCED REINSTATEMENT Inactive lever responses OXANOR vs VEH group	t=0.8121, df=13	0.4313	ns
6b	Experiment was completed using four cohorts of male rats. Individual data points are provided for each measure.	N=8, all groups	Repeated Measures Two-way ANOVA with Tukey's multiple comaprison test	Comparison between subject groups over time	Time x TREATMENT: F (6, 56) = 2.376	0.0409	*	8h Post			24h Post			168h Post
					Time: F (1.740, 48.72) = 6.847	0.0035	**	Placebo - Veh vs. Placebo - OXA	0.9411	ns	Placebo - Veh vs. Placebo - OXA	0.6649	ns	Placebo - Veh vs. Placebo - OXA	0.4333	ns
					Geisser-Greenhouse's epsilon = 0.8699			Placebo - Veh vs. Morphine - Veh	0.004	**	Placebo - Veh vs. Morphine - Veh	0.0258	*	Placebo - Veh vs. Morphine - Veh	0.0157	*
					TREATMENT: F (3, 28) = 17.77	<0.0001	****	Placebo - Veh vs. Morphine - OXA	0.2357	ns	Placebo - Veh vs. Morphine - OXA	0.7482	ns	Placebo - Veh vs. Morphine - OXA	0.9189	ns
					Subject: F (28, 56) = 0.8597	0.6622	ns	Placebo - OXA vs. Morphine - Veh	0.0127	*	Placebo - OXA vs. Morphine - Veh	0.0305	*	Placebo - OXA vs. Morphine - Veh	0.0003	***
								Placebo - OXA vs. Morphine - OXA	0.4099	ns	Placebo - OXA vs. Morphine - OXA	0.353	ns	Placebo - OXA vs. Morphine - OXA	0.2502	ns
								Morphine - Veh vs. Morphine - OXA	0.0164	*	Morphine - Veh vs. Morphine - OXA	0.2067	ns	Morphine - Veh vs. Morphine - OXA	0.1469	ns

## Sheet: Fig.S3
S3a
	Concentration [M]	Noribogaine				Oxa-noriboga								Epi-oxa								Imipramine
	0.0001	80.284	89.1469	112.034	109.792	79.12887*	95.749	72.96465*	88.3985					116.067	114.124	115.999						91.603	93.9387	94.004	96.6883	79.8267	100	62.61636*	85.2714	100
	1e-05	101.234	93.9764	110.681	104.922	103.885	94.7779	104.612	94.1324		107.722	94.982	107.519	106.964	93.0031	100.393						97.233	103.137	97.6818	101.948	111.642	105.036	72.02492*	92.983
	1e-06	76.423	77.9223	90.9646	80.1248	56.5364	57.9263	49.936	54.9372		80.544	77.1862	81.5382	45.3505	34.2848	35.2468	46.488					96.2569	98.5446	93.6031	91.9298	92.4924	105.304	62.86696*	85.88	95.4604
	5e-07	70.1871	60.7006	70.9168	67.653	45.9584	39.6953	37.5843	31.6585													96.1087	99.8824	95.3461	91.956	93.7311	100.733	61.35615*	85.2499	90.305
	1e-07	16.492	17.9117	31.6572	22.1972	27.3029	15.8758	23.994	14.893	24.5209	14.9258	17.4175	20.8629	6.77484	-3.34194	-3.70592	6.11837	2.23105	6.21564		-4.97974	85.8467	89.7249	88.8926	89.019	91.3294	94.1556		72.20393*	81.4836	89.1307
	1e-08	-5.29385	6.15633	8.23939	-2.69335	15.8583	12.4738	7.57153	2.87858	13.869	9.04799	6.93763		3.29425	-13.4132	5.76739		-0.6942			-1.36431	52.4331	53.4136	46.6245	44.302	51.5934	58.0775	18.68824*	29.89403*	30.81054*	38.9159
	1e-09	0.39807	0.49095	12.034	-5.5194	5.16981	7.84485	1.67481	-0.575715	19.10583*	0.747225	9.58574	6.89073			-13.0102	-5.2821	1.28405			6.8269	19.5032	15.2241	13.7861	4.80963	9.81624	15.5443	-5.11242	5.78548	-2.57769	1.18144
	1e-10	-2.70661	3e-05	3.58236	-6.44815	6.71668	9.15329	7.08886	-2.51803	0.503361	1.82898	12.2495	8.16633					-14.8269		-2e-06		2.2474	8.85778	-3.09494	-8.01024	0	-2.18074	-3.59444	0	-4.61836	-10.1676
S3b
	Concentration [M]	Oxa-noriboga		Epi-oxa		Noribogaine
	3.16e-08	0.28	2.35	0.47	3.84	14.77	3.26
	1e-07	0.55	7.09	-2.02	9.63	23.13	-1.81
	3.16e-07	3.54	5.56	37.2	24.46	18.56	0.51
	1e-06	22.21	21.6	35.81	29.16	23.27	13.57
	3.16e-06	51.11	49.94	74.6	57.66	32.66	30.02
	1e-05	82.93	86.43	94.78	82.28	66.84	67.4
	3.16e-05	99.11	99.08	97.55	98.79	98.73	99.71
S3c
	Concentration [M]	Oxa-iboga	Epi-oxa	Noribogaine
	1e-06	3	1	5
	1e-05	24	7	14
	2.15e-05	52	19	32
	4.64e-05	63	38	53
	0.0001	86	63	73
S3d
	Concentration [M]	Oxa-noribogaine
	1e-07	-0.5	12.8
	1e-06	22.5	30.1
	1e-05	76.7	73.3
S3e	Binding affinities for targets identified by broad PDSP screening of Oxa-noribogaine.
	Receptor	SERT	SERT	SERT	Alpha2A	Alpha2A	Alpha2A	Alpha2C	Alpha2C	Alpha2C	Alpha7	KOR	KOR	KOR	MOR	MOR	MOR	Sigma 2	Sigma 2	Sigma 2	DOR	DOR	DOR	D5	D5	D5	Alpha3Beta4	Alpha3Beta2	Alpha4Beta4
	LogKi	-5.74	-5.94	-6.32	-5.6	-5.99	-6.09	-5.47	-5.67	-5.74	-5.888	-8.8	-8.68	-8.93	-7.08	-7.53	-7.25	-5.28	-5.38	-5.39	-6.33	-6.44	-6.4	-5.36	-5.57	-5.25	-5.552	-5.656	-5.458
	Ki (nM)	1835.69	1152.92	481.73	2522.32	1013.68	820.54	3371.32	2115.44	1816.77	1293	1.6	2.11	1.18	83.18	29.68	55.9	5199.96	4196.62	4066.31	466.66	363.25	401.7	4326.13	2665.63	5658.48	2802	2207	3485
S3f
	Oxa-noribogaine	% of Control Agonist Response				Noribogaine	% of Control Agonist Response			% Inhibition of Control Agonist Response
	[Drug] M	h5-HT2A	h5-HT2B	h5-HT2C		[Drug] M	h5-HT2A (GTPgammaS)	h5-HT2A (IP1)	h5-HT2B	h5-HT2B
	1e-07	2.91	-2.42	1.82		1e-08	11	-3
	1e-06	3.72	-1.58	-0.75		1e-07	6	-3.1
	1e-05	1.92	-3.63	-0.96		1e-06	9	-5	1	7
						1e-05	0	-3	-3	10
						2.5e-05	3	-4.6

[truncated: 7 more sheets: Fig.S4, Fig.S5, Fig.S6, Fig.S7, Fig.S8, Fig.S9, Fig.S9_Stats]
